# Supplementary material for: Extensive evaluation of ATAC-seq protocols for native or formaldehyde-fixed nuclei
Source: BMC Genomics. 2022 Mar 17;23:214. doi: 10.1186/s12864-021-08266-x (PMC8928671; doi:10.1186/s12864-021-08266-x)
Supplement: Supplementary file 2 — Additional file 2: Supplementary Table S2.. Peaks identified in each ATAC-seq protocol in the GM12878 cell line. Column 1 lists the chromosome of each peak. Column 2 lists the start coordinate of each peak. Column 3 lists the end coordinate of each peak. Columns 4-7 list the conditions (fixation state, buffer, temperature, and enzyme) that peak was identified in. [file 12864_2021_8266_MOESM2_ESM.csv]

chr1	235536	235736	fixed	ths	55C	nextera
chr1	237602	237904	native	ths	37C	nextera
chr1	237622	237832	native	nextera	37C	homemade
chr1	237647	237904	native	omni	37C	nextera
chr1	237672	237872	native	ths	37C	homemade
chr1	237684	237884	native	nextera	37C	nextera
chr1	237699	237899	native	omni	37C	homemade
chr1	567412	567742	native	nextera	55C	homemade
chr1	567412	567747	fixed	nextera	55C	nextera
chr1	567412	567747	fixed	omni	55C	nextera
chr1	567412	567748	fixed	ths	55C	nextera
chr1	567412	567748	fixed	nextera	55C	homemade
chr1	567412	567748	fixed	omni	55C	homemade
chr1	567412	567748	fixed	ths	55C	homemade
chr1	567414	567737	native	ths	37C	homemade
chr1	567414	567743	native	nextera	55C	nextera
chr1	567414	567747	fixed	ths	37C	homemade
chr1	567416	567739	native	ths	37C	nextera
chr1	567416	567739	native	ths	55C	homemade
chr1	567416	567741	native	omni	55C	homemade
chr1	567416	567742	native	omni	55C	nextera
chr1	567416	567742	native	ths	55C	nextera
chr1	567416	567743	fixed	nextera	37C	nextera
chr1	567416	567747	fixed	ths	37C	nextera
chr1	567417	567730	native	nextera	37C	homemade
chr1	567417	567739	native	nextera	37C	nextera
chr1	567417	567739	native	omni	37C	nextera
chr1	567417	567744	fixed	omni	37C	homemade
chr1	567417	567747	fixed	omni	37C	nextera
chr1	567420	567742	fixed	nextera	37C	homemade
chr1	567422	567736	native	omni	37C	homemade
chr1	569784	570075	native	ths	37C	homemade
chr1	569784	570076	native	nextera	37C	nextera
chr1	569784	570076	native	ths	37C	nextera
chr1	569784	570076	native	omni	37C	homemade
chr1	569784	570076	native	nextera	55C	nextera
chr1	569784	570076	native	omni	55C	nextera
chr1	569784	570076	native	ths	55C	nextera
chr1	569784	570076	native	omni	55C	homemade
chr1	569784	570076	fixed	nextera	37C	nextera
chr1	569784	570076	fixed	omni	37C	nextera
chr1	569784	570076	fixed	ths	37C	nextera
chr1	569784	570076	fixed	ths	37C	homemade
chr1	569784	570076	fixed	nextera	55C	homemade
chr1	569784	570078	fixed	nextera	55C	nextera
chr1	569784	570078	fixed	omni	55C	nextera
chr1	569784	570078	fixed	ths	55C	nextera
chr1	569784	570078	fixed	omni	55C	homemade
chr1	569784	570078	fixed	ths	55C	homemade
chr1	569785	570075	native	omni	37C	nextera
chr1	569785	570075	native	nextera	37C	homemade
chr1	569785	570076	native	nextera	55C	homemade
chr1	569785	570076	native	ths	55C	homemade
chr1	569785	570076	fixed	nextera	37C	homemade
chr1	569785	570076	fixed	omni	37C	homemade
chr1	713668	714575	fixed	nextera	55C	nextera
chr1	713679	714458	fixed	omni	55C	homemade
chr1	713679	714592	fixed	nextera	55C	homemade
chr1	713679	714598	native	nextera	37C	homemade
chr1	713689	714615	native	nextera	37C	nextera
chr1	713690	714711	fixed	nextera	37C	homemade
chr1	713695	714570	native	omni	37C	homemade
chr1	713695	714579	fixed	omni	55C	nextera
chr1	713707	714642	native	omni	37C	nextera
chr1	713708	714338	fixed	ths	37C	homemade
chr1	713727	714559	fixed	ths	55C	nextera
chr1	713807	714433	native	omni	55C	homemade
chr1	713831	714338	fixed	nextera	37C	nextera
chr1	713868	714435	fixed	ths	55C	homemade
chr1	713868	714559	native	nextera	55C	nextera
chr1	713875	714560	native	ths	37C	nextera
chr1	713877	714542	native	nextera	55C	homemade
chr1	713897	714512	native	omni	55C	nextera
chr1	713899	714634	native	ths	37C	homemade
chr1	713905	714343	fixed	ths	37C	nextera
chr1	713935	714392	fixed	omni	37C	nextera
chr1	713936	714433	native	ths	55C	nextera
chr1	713936	714507	fixed	omni	37C	homemade
chr1	713936	714554	native	ths	55C	homemade
chr1	740115	740459	fixed	nextera	37C	nextera
chr1	740138	740338	native	ths	37C	nextera
chr1	740150	740444	fixed	ths	55C	homemade
chr1	740158	740417	native	nextera	37C	nextera
chr1	740158	740464	native	nextera	37C	homemade
chr1	740163	740420	fixed	omni	55C	homemade
chr1	740169	740452	native	omni	37C	nextera
chr1	740170	740426	native	omni	37C	homemade
chr1	740180	740436	native	ths	37C	homemade
chr1	740180	740444	fixed	nextera	37C	homemade
chr1	740180	740451	fixed	omni	37C	nextera
chr1	740183	740437	fixed	omni	37C	homemade
chr1	740226	740452	fixed	ths	37C	nextera
chr1	752135	752340	fixed	omni	37C	nextera
chr1	752597	752797	native	ths	37C	homemade
chr1	752629	752856	fixed	nextera	37C	homemade
chr1	762517	763213	native	omni	37C	homemade
chr1	762533	763099	native	ths	37C	nextera
chr1	762541	763087	fixed	nextera	55C	homemade
chr1	762541	763104	native	nextera	55C	homemade
chr1	762546	763276	native	ths	37C	homemade
chr1	762553	763246	fixed	ths	55C	nextera
chr1	762560	763152	native	nextera	55C	nextera
chr1	762564	763263	native	omni	37C	nextera
chr1	762566	763099	fixed	omni	55C	nextera
chr1	762572	763206	native	omni	55C	homemade
chr1	762576	763099	fixed	nextera	55C	nextera
chr1	762577	763203	native	nextera	37C	nextera
chr1	762604	763111	fixed	omni	55C	homemade
chr1	762604	763204	native	nextera	37C	homemade
chr1	762624	763082	fixed	ths	55C	homemade
chr1	762654	763086	native	omni	55C	nextera
chr1	762664	763007	fixed	omni	37C	homemade
chr1	762687	763199	fixed	omni	37C	nextera
chr1	762755	763158	fixed	nextera	37C	homemade
chr1	762814	763045	fixed	ths	37C	nextera
chr1	762855	763055	fixed	nextera	37C	nextera
chr1	773772	774000	native	nextera	37C	nextera
chr1	773789	773989	native	nextera	55C	homemade
chr1	773791	773991	native	omni	37C	homemade
chr1	793393	793593	fixed	omni	37C	homemade
chr1	793440	793858	fixed	omni	55C	nextera
chr1	793444	793658	native	ths	37C	nextera
chr1	793462	793916	native	omni	37C	nextera
chr1	801046	801270	native	omni	37C	homemade
chr1	801046	801357	native	omni	55C	nextera
chr1	801056	801264	native	omni	37C	nextera
chr1	801062	801435	fixed	nextera	37C	nextera
chr1	801063	801329	fixed	omni	55C	nextera
chr1	801070	801366	native	omni	55C	homemade
chr1	801084	801343	fixed	omni	37C	nextera
chr1	801091	801360	fixed	nextera	55C	nextera
chr1	801093	801293	native	ths	37C	homemade
chr1	801117	801446	fixed	omni	37C	homemade
chr1	801119	801365	fixed	nextera	37C	homemade
chr1	801133	801372	fixed	nextera	55C	homemade
chr1	805042	805449	native	omni	37C	nextera
chr1	805127	805443	native	omni	37C	homemade
chr1	805131	805457	native	ths	37C	homemade
chr1	805157	805357	native	nextera	55C	nextera
chr1	805157	805451	native	ths	37C	nextera
chr1	805174	805646	native	nextera	37C	nextera
chr1	805178	805604	native	nextera	37C	homemade
chr1	825506	825706	native	nextera	55C	homemade
chr1	825516	826062	native	nextera	37C	homemade
chr1	825529	826083	native	omni	37C	nextera
chr1	825561	826084	native	nextera	37C	nextera
chr1	825629	826084	native	ths	37C	homemade
chr1	825656	826046	fixed	omni	37C	nextera
chr1	825674	826045	fixed	ths	55C	homemade
chr1	825680	826032	fixed	nextera	37C	nextera
chr1	825691	825988	fixed	omni	55C	nextera
chr1	825700	825962	native	nextera	55C	nextera
chr1	825705	826273	native	omni	37C	homemade
chr1	825711	826283	native	ths	37C	nextera
chr1	825716	825998	fixed	nextera	37C	homemade
chr1	825749	826084	fixed	ths	55C	nextera
chr1	825753	826017	fixed	ths	37C	homemade
chr1	825764	826083	fixed	omni	37C	homemade
chr1	825788	826055	fixed	nextera	55C	homemade
chr1	825854	826115	fixed	ths	37C	nextera
chr1	839752	840322	native	ths	37C	homemade
chr1	839798	840305	native	ths	37C	nextera
chr1	839844	840228	native	nextera	37C	homemade
chr1	839898	840227	native	omni	37C	nextera
chr1	839964	840218	native	nextera	55C	nextera
chr1	839970	840320	native	omni	55C	nextera
chr1	839980	840298	native	omni	37C	homemade
chr1	840006	840218	native	nextera	37C	nextera
chr1	840011	840228	native	nextera	55C	homemade
chr1	840627	840827	native	omni	37C	homemade
chr1	840696	840911	native	nextera	37C	homemade
chr1	842142	842374	fixed	omni	55C	nextera
chr1	842166	842398	native	nextera	37C	homemade
chr1	842166	842446	fixed	ths	37C	nextera
chr1	842170	842443	native	omni	37C	nextera
chr1	842173	842403	fixed	ths	37C	homemade
chr1	842178	842389	fixed	ths	55C	homemade
chr1	842186	842455	native	nextera	37C	nextera
chr1	842187	842446	native	ths	37C	nextera
chr1	842189	842406	fixed	omni	37C	homemade
chr1	842204	842491	fixed	omni	55C	homemade
chr1	842206	842446	fixed	nextera	55C	homemade
chr1	856574	856774	native	omni	37C	homemade
chr1	876997	877197	native	nextera	37C	homemade
chr1	877023	877223	native	omni	37C	nextera
chr1	877048	877276	native	omni	37C	homemade
chr1	877106	877319	native	ths	37C	nextera
chr1	878493	878694	fixed	omni	55C	nextera
chr1	894125	894367	fixed	nextera	55C	nextera
chr1	894339	894831	native	nextera	55C	homemade
chr1	894502	894911	native	omni	55C	nextera
chr1	894510	894874	native	ths	37C	homemade
chr1	894514	894824	fixed	ths	37C	nextera
chr1	894515	894910	native	nextera	37C	nextera
chr1	894516	894901	native	omni	37C	homemade
chr1	894526	894731	fixed	omni	37C	homemade
chr1	894526	894849	fixed	omni	37C	nextera
chr1	894526	894901	native	omni	37C	nextera
chr1	894526	894910	fixed	nextera	55C	homemade
chr1	894535	894868	native	nextera	55C	nextera
chr1	894536	894855	native	nextera	37C	homemade
chr1	894536	894910	native	ths	37C	nextera
chr1	894537	894838	fixed	ths	37C	homemade
chr1	894537	894868	fixed	nextera	55C	nextera
chr1	894546	894837	fixed	ths	55C	homemade
chr1	894546	894868	native	omni	55C	homemade
chr1	894601	894801	fixed	omni	55C	homemade
chr1	894637	894846	fixed	nextera	37C	nextera
chr1	895254	895454	native	nextera	55C	nextera
chr1	895772	896015	native	omni	55C	homemade
chr1	895806	896096	native	omni	37C	nextera
chr1	895813	896088	native	ths	37C	nextera
chr1	895816	896069	native	ths	37C	homemade
chr1	895821	896265	native	nextera	37C	homemade
chr1	895875	896214	native	omni	37C	homemade
chr1	901659	901903	fixed	nextera	55C	nextera
chr1	901670	901870	native	ths	37C	nextera
chr1	901676	901898	native	omni	55C	homemade
chr1	901692	902498	native	nextera	37C	nextera
chr1	901693	902039	native	omni	37C	nextera
chr1	901704	901995	native	omni	37C	homemade
chr1	901726	902128	native	nextera	55C	nextera
chr1	901745	902507	native	nextera	37C	homemade
chr1	902019	902507	native	ths	37C	nextera
chr1	902050	902554	native	omni	55C	nextera
chr1	902070	902512	native	omni	37C	homemade
chr1	902081	902478	native	nextera	55C	homemade
chr1	902102	902571	fixed	omni	55C	nextera
chr1	902201	902512	native	ths	37C	homemade
chr1	902203	902487	fixed	omni	55C	homemade
chr1	902204	902512	native	nextera	55C	nextera
chr1	902223	902624	native	omni	55C	homemade
chr1	902232	902589	native	omni	37C	nextera
chr1	902237	902437	fixed	nextera	55C	nextera
chr1	902253	902478	fixed	nextera	55C	homemade
chr1	902283	902483	fixed	nextera	37C	nextera
chr1	911315	911713	native	nextera	37C	homemade
chr1	911437	911637	native	omni	37C	nextera
chr1	911447	911661	native	nextera	55C	homemade
chr1	911467	911667	native	ths	37C	nextera
chr1	919558	919850	native	ths	37C	nextera
chr1	919564	919850	native	omni	37C	homemade
chr1	919583	919850	native	omni	37C	nextera
chr1	919629	920012	native	ths	37C	homemade
chr1	919641	919841	native	nextera	55C	nextera
chr1	919641	919850	native	omni	55C	homemade
chr1	927688	928002	native	ths	37C	homemade
chr1	927712	928084	fixed	omni	55C	homemade
chr1	927718	928086	native	nextera	37C	nextera
chr1	927728	928046	native	ths	37C	nextera
chr1	927739	928047	native	omni	37C	homemade
chr1	927754	928086	native	nextera	37C	homemade
chr1	927756	928077	fixed	ths	55C	nextera
chr1	927768	928090	native	nextera	55C	homemade
chr1	927773	928137	fixed	nextera	37C	homemade
chr1	927778	928164	fixed	omni	37C	nextera
chr1	927790	928076	native	omni	37C	nextera
chr1	927790	928276	fixed	nextera	37C	nextera
chr1	927793	928137	fixed	omni	37C	homemade
chr1	927808	928030	fixed	omni	55C	nextera
chr1	927813	928013	native	nextera	55C	nextera
chr1	927828	928086	fixed	ths	37C	nextera
chr1	927829	928029	fixed	nextera	55C	nextera
chr1	927869	928086	fixed	ths	37C	homemade
chr1	927879	928137	fixed	nextera	55C	homemade
chr1	935429	935728	native	omni	37C	nextera
chr1	935449	935649	native	ths	37C	nextera
chr1	935457	935905	fixed	omni	55C	nextera
chr1	935502	935722	native	omni	37C	homemade
chr1	936212	936412	fixed	omni	55C	nextera
chr1	937241	937509	native	omni	37C	homemade
chr1	937253	937516	native	ths	37C	homemade
chr1	937309	937527	native	ths	37C	nextera
chr1	937318	937720	native	nextera	37C	nextera
chr1	948254	948997	fixed	nextera	37C	nextera
chr1	948292	948492	fixed	nextera	55C	nextera
chr1	948390	948941	fixed	omni	37C	nextera
chr1	948393	949007	fixed	nextera	37C	homemade
chr1	948442	948956	fixed	ths	37C	homemade
chr1	948464	949184	fixed	ths	55C	nextera
chr1	948471	949063	fixed	omni	55C	homemade
chr1	948486	949060	fixed	omni	37C	homemade
chr1	948501	949121	fixed	omni	55C	nextera
chr1	948513	948953	fixed	nextera	55C	homemade
chr1	948619	949013	native	nextera	37C	nextera
chr1	948626	949043	fixed	nextera	55C	nextera
chr1	948635	949052	native	nextera	55C	homemade
chr1	948643	949013	native	omni	37C	homemade
chr1	948644	949320	native	omni	37C	nextera
chr1	948645	949002	fixed	ths	37C	nextera
chr1	948645	949052	native	ths	37C	nextera
chr1	948645	949190	native	omni	55C	homemade
chr1	948645	949214	native	nextera	37C	homemade
chr1	948647	949043	native	ths	37C	homemade
chr1	948661	949236	native	nextera	55C	nextera
chr1	948688	949037	native	omni	55C	nextera
chr1	948730	949190	fixed	ths	55C	homemade
chr1	948743	948943	native	ths	55C	homemade
chr1	949694	950011	native	nextera	37C	nextera
chr1	949712	949912	native	nextera	37C	homemade
chr1	949737	949973	native	omni	37C	homemade
chr1	949763	949963	fixed	nextera	37C	homemade
chr1	954530	955566	native	ths	37C	homemade
chr1	954659	955346	native	nextera	37C	homemade
chr1	954674	955047	native	nextera	55C	homemade
chr1	954674	955594	native	omni	37C	nextera
chr1	954678	955646	native	ths	37C	nextera
chr1	954684	955297	native	omni	55C	nextera
chr1	954749	955027	fixed	ths	55C	nextera
chr1	954772	955270	native	omni	55C	homemade
chr1	954785	955742	native	omni	37C	homemade
chr1	954792	955140	fixed	omni	55C	nextera
chr1	954795	955475	native	nextera	55C	nextera
chr1	954805	955018	fixed	nextera	55C	nextera
chr1	954823	955023	fixed	nextera	37C	homemade
chr1	954847	955297	native	nextera	37C	nextera
chr1	955384	955742	native	nextera	37C	nextera
chr1	955389	955589	native	omni	55C	nextera
chr1	955546	955746	fixed	nextera	37C	homemade
chr1	955564	955772	native	nextera	37C	homemade
chr1	955898	956287	native	nextera	37C	nextera
chr1	956106	956346	native	omni	55C	nextera
chr1	966620	966834	fixed	ths	55C	homemade
chr1	968173	968788	native	omni	55C	nextera
chr1	968261	968766	native	omni	55C	homemade
chr1	968305	968981	native	nextera	55C	homemade
chr1	968310	968757	fixed	nextera	55C	nextera
chr1	968320	968888	native	nextera	55C	nextera
chr1	968322	968957	native	ths	37C	homemade
chr1	968324	968938	native	omni	37C	homemade
chr1	968329	968863	native	ths	37C	nextera
chr1	968329	968912	native	omni	37C	nextera
chr1	968342	968954	fixed	ths	55C	homemade
chr1	968346	968757	native	nextera	37C	nextera
chr1	968350	968980	fixed	omni	55C	homemade
chr1	968351	968742	native	ths	55C	homemade
chr1	968351	968786	fixed	omni	55C	nextera
chr1	968351	968817	fixed	ths	37C	nextera
chr1	968351	968933	fixed	nextera	55C	homemade
chr1	968357	968761	native	ths	55C	nextera
chr1	968366	968954	native	nextera	37C	homemade
chr1	968438	968680	fixed	nextera	37C	nextera
chr1	968447	968647	fixed	omni	37C	homemade
chr1	968447	968647	fixed	ths	37C	homemade
chr1	968447	968797	fixed	ths	55C	nextera
chr1	968453	968708	fixed	nextera	37C	homemade
chr1	968505	968757	fixed	omni	37C	nextera
chr1	974124	974442	native	omni	37C	homemade
chr1	974126	974423	native	ths	37C	homemade
chr1	974126	974476	native	ths	37C	nextera
chr1	974141	974416	native	omni	55C	nextera
chr1	974142	974492	native	omni	37C	nextera
chr1	974156	974467	native	nextera	37C	nextera
chr1	974157	974390	fixed	ths	37C	homemade
chr1	974158	974475	native	nextera	37C	homemade
chr1	974167	974384	fixed	nextera	37C	nextera
chr1	974167	974442	fixed	omni	37C	nextera
chr1	974176	974471	fixed	nextera	55C	nextera
chr1	974176	974480	fixed	ths	55C	nextera
chr1	974181	974382	native	omni	55C	homemade
chr1	974183	974476	fixed	nextera	55C	homemade
chr1	974205	974449	fixed	omni	37C	homemade
chr1	974208	974449	fixed	omni	55C	homemade
chr1	974216	974464	fixed	nextera	37C	homemade
chr1	974223	974480	fixed	ths	55C	homemade
chr1	975933	976399	native	ths	37C	homemade
chr1	975960	976349	native	nextera	37C	homemade
chr1	976012	976339	native	nextera	55C	homemade
chr1	976023	976378	fixed	omni	55C	nextera
chr1	976038	976361	native	nextera	37C	nextera
chr1	976106	976376	native	omni	37C	homemade
chr1	976110	976405	native	ths	37C	nextera
chr1	976113	976355	native	omni	37C	nextera
chr1	976149	976379	native	nextera	55C	nextera
chr1	986099	986488	native	nextera	37C	homemade
chr1	986111	986359	native	ths	37C	homemade
chr1	986154	986415	native	ths	37C	nextera
chr1	986179	986586	native	nextera	37C	nextera
chr1	994226	994487	native	nextera	37C	nextera
chr1	994290	995200	native	ths	37C	nextera
chr1	994363	995196	native	omni	37C	nextera
chr1	994372	994799	native	omni	37C	homemade
chr1	994394	995189	native	ths	37C	homemade
chr1	994440	995138	native	omni	55C	nextera
chr1	994485	995162	native	nextera	55C	nextera
chr1	994544	995181	native	omni	55C	homemade
chr1	994636	995180	native	nextera	37C	nextera
chr1	994637	995201	native	nextera	37C	homemade
chr1	994740	995214	fixed	nextera	55C	homemade
chr1	994881	995356	native	nextera	55C	homemade
chr1	994883	995183	native	omni	37C	homemade
chr1	994900	995181	fixed	omni	55C	nextera
chr1	994916	995363	fixed	omni	55C	homemade
chr1	999189	999917	native	omni	55C	nextera
chr1	999208	999875	native	ths	37C	nextera
chr1	999209	999889	native	omni	37C	nextera
chr1	999216	999873	native	nextera	37C	homemade
chr1	999225	999873	native	nextera	37C	nextera
chr1	999251	999903	native	nextera	55C	homemade
chr1	999266	999484	native	omni	55C	homemade
chr1	999281	999906	native	ths	37C	homemade
chr1	999283	999883	native	omni	37C	homemade
chr1	999312	999843	fixed	ths	55C	homemade
chr1	999335	999805	fixed	omni	37C	nextera
chr1	999484	999916	fixed	ths	55C	nextera
chr1	999565	999936	native	nextera	55C	nextera
chr1	999609	999889	fixed	nextera	55C	nextera
chr1	999623	999871	native	omni	55C	homemade
chr1	999634	999834	fixed	omni	37C	homemade
chr1	999636	999871	fixed	nextera	37C	homemade
chr1	1004034	1004234	native	omni	37C	nextera
chr1	1004420	1004911	native	omni	37C	homemade
chr1	1004496	1004872	native	nextera	37C	homemade
chr1	1004519	1004924	native	omni	37C	nextera
chr1	1004545	1004803	fixed	omni	55C	nextera
chr1	1004554	1004887	native	omni	55C	nextera
chr1	1004556	1004911	native	ths	37C	homemade
chr1	1004561	1004885	native	nextera	55C	nextera
chr1	1004564	1004885	native	ths	37C	nextera
chr1	1004574	1004845	fixed	nextera	55C	homemade
chr1	1004577	1004878	fixed	ths	55C	nextera
chr1	1004586	1004845	fixed	nextera	55C	nextera
chr1	1004603	1004867	native	nextera	55C	homemade
chr1	1004603	1004917	native	nextera	37C	nextera
chr1	1004662	1004862	native	omni	55C	homemade
chr1	1004696	1004896	fixed	ths	55C	homemade
chr1	1014740	1015761	native	omni	37C	nextera
chr1	1014808	1015464	native	nextera	37C	nextera
chr1	1014808	1015782	native	ths	37C	homemade
chr1	1014887	1015449	native	omni	37C	homemade
chr1	1014960	1015541	fixed	omni	55C	homemade
chr1	1014965	1015556	native	nextera	55C	homemade
chr1	1015000	1015804	fixed	ths	55C	nextera
chr1	1015002	1015309	fixed	omni	37C	homemade
chr1	1015045	1015441	fixed	nextera	55C	homemade
chr1	1015075	1015477	native	nextera	37C	homemade
chr1	1015115	1015422	native	omni	55C	homemade
chr1	1015153	1015794	native	ths	37C	nextera
chr1	1015155	1015443	fixed	omni	55C	nextera
chr1	1015165	1015466	native	nextera	55C	nextera
chr1	1015538	1015953	native	omni	55C	nextera
chr1	1015588	1015827	native	nextera	37C	nextera
chr1	1015628	1015905	native	omni	55C	homemade
chr1	1028286	1028582	native	ths	37C	nextera
chr1	1028407	1028635	fixed	nextera	37C	homemade
chr1	1051161	1051995	native	omni	37C	nextera
chr1	1051165	1051818	fixed	omni	55C	homemade
chr1	1051182	1051970	native	ths	37C	homemade
chr1	1051183	1052149	native	omni	55C	nextera
chr1	1051184	1051956	native	nextera	55C	nextera
chr1	1051184	1051961	native	omni	37C	homemade
chr1	1051185	1051957	fixed	omni	55C	nextera
chr1	1051193	1052115	native	omni	55C	homemade
chr1	1051203	1051936	native	nextera	37C	homemade
chr1	1051211	1051944	native	nextera	37C	nextera
chr1	1051211	1051970	fixed	nextera	55C	nextera
chr1	1051227	1051824	fixed	nextera	55C	homemade
chr1	1051319	1051824	fixed	ths	37C	nextera
chr1	1051326	1051834	fixed	ths	55C	homemade
chr1	1051326	1051968	native	ths	37C	nextera
chr1	1051332	1051920	fixed	ths	55C	nextera
chr1	1051362	1051826	fixed	ths	37C	homemade
chr1	1051364	1051928	fixed	nextera	37C	nextera
chr1	1051377	1051801	native	ths	55C	homemade
chr1	1051398	1052128	native	nextera	55C	homemade
chr1	1051404	1051781	fixed	omni	37C	homemade
chr1	1051404	1051819	fixed	omni	37C	nextera
chr1	1051412	1051872	fixed	nextera	37C	homemade
chr1	1051488	1051757	native	ths	55C	nextera
chr1	1051950	1052150	fixed	ths	55C	homemade
chr1	1057410	1057779	native	nextera	55C	nextera
chr1	1057502	1057796	native	omni	37C	homemade
chr1	1057511	1057839	native	ths	37C	nextera
chr1	1057515	1057765	native	omni	55C	homemade
chr1	1057515	1057913	native	nextera	37C	nextera
chr1	1057515	1057978	native	ths	37C	homemade
chr1	1057515	1058026	native	nextera	37C	homemade
chr1	1057534	1057788	native	nextera	55C	homemade
chr1	1057535	1058021	native	omni	37C	nextera
chr1	1057579	1057815	native	omni	55C	nextera
chr1	1057583	1057783	fixed	nextera	55C	homemade
chr1	1070926	1071126	fixed	omni	37C	homemade
chr1	1072321	1072521	native	omni	37C	homemade
chr1	1072455	1072857	native	ths	37C	homemade
chr1	1072677	1072877	fixed	ths	55C	homemade
chr1	1072691	1073017	native	nextera	37C	homemade
chr1	1072712	1072973	native	omni	37C	homemade
chr1	1072722	1072950	native	ths	37C	nextera
chr1	1072743	1072973	native	omni	37C	nextera
chr1	1072743	1073018	native	nextera	37C	nextera
chr1	1072760	1072960	fixed	nextera	55C	homemade
chr1	1072762	1073017	native	omni	55C	nextera
chr1	1072764	1072999	fixed	ths	55C	nextera
chr1	1072778	1072978	native	omni	55C	homemade
chr1	1072792	1072992	fixed	nextera	55C	nextera
chr1	1072804	1073004	native	nextera	55C	nextera
chr1	1079424	1079671	fixed	nextera	55C	homemade
chr1	1079455	1079754	native	ths	37C	nextera
chr1	1079461	1079715	native	omni	37C	nextera
chr1	1079470	1079991	native	nextera	37C	nextera
chr1	1079476	1079788	native	nextera	37C	homemade
chr1	1079488	1079721	fixed	nextera	55C	nextera
chr1	1079502	1079768	native	omni	55C	nextera
chr1	1079503	1079768	native	omni	37C	homemade
chr1	1079506	1079721	native	ths	37C	homemade
chr1	1079545	1079769	native	omni	55C	homemade
chr1	1092749	1093152	native	ths	37C	homemade
chr1	1092760	1093013	native	omni	55C	nextera
chr1	1092760	1093802	native	ths	37C	nextera
chr1	1092764	1093169	native	omni	37C	nextera
chr1	1092764	1093176	native	nextera	37C	nextera
chr1	1092765	1093000	native	omni	55C	homemade
chr1	1092765	1093214	fixed	ths	55C	nextera
chr1	1092780	1093167	native	omni	37C	homemade
chr1	1092780	1093211	native	nextera	37C	homemade
chr1	1092791	1093924	native	nextera	55C	homemade
chr1	1092811	1093142	fixed	omni	55C	homemade
chr1	1092823	1093025	fixed	ths	55C	homemade
chr1	1092827	1093828	native	nextera	55C	nextera
chr1	1092842	1093142	fixed	omni	37C	nextera
chr1	1092868	1093133	fixed	nextera	55C	nextera
chr1	1092905	1093553	fixed	omni	37C	homemade
chr1	1092908	1093108	fixed	nextera	55C	homemade
chr1	1093105	1093556	native	omni	55C	nextera
chr1	1093128	1093612	fixed	omni	55C	nextera
chr1	1093192	1093563	native	ths	55C	nextera
chr1	1093202	1093587	native	omni	55C	homemade
chr1	1093245	1093861	native	omni	37C	homemade
chr1	1093280	1093769	native	omni	37C	nextera
chr1	1093323	1093582	fixed	omni	55C	homemade
chr1	1093330	1093915	native	nextera	37C	nextera
chr1	1093362	1093857	native	ths	37C	homemade
chr1	1093378	1093788	fixed	nextera	55C	nextera
chr1	1093387	1093797	native	nextera	37C	homemade
chr1	1093394	1093594	fixed	ths	55C	homemade
chr1	1093469	1093669	fixed	ths	37C	homemade
chr1	1093590	1093790	fixed	ths	55C	nextera
chr1	1093629	1093837	native	omni	55C	nextera
chr1	1093866	1094143	native	omni	55C	homemade
chr1	1107171	1107371	fixed	omni	55C	nextera
chr1	1136334	1136562	native	nextera	37C	homemade
chr1	1136733	1136933	fixed	nextera	55C	homemade
chr1	1136739	1136939	native	omni	37C	nextera
chr1	1136739	1136943	native	nextera	37C	homemade
chr1	1136741	1137123	native	omni	37C	homemade
chr1	1136767	1137187	native	ths	37C	homemade
chr1	1136793	1137216	native	ths	37C	nextera
chr1	1136805	1137005	fixed	ths	55C	nextera
chr1	1142019	1142379	native	nextera	37C	nextera
chr1	1143360	1143646	fixed	nextera	55C	nextera
chr1	1143373	1143648	native	nextera	37C	nextera
chr1	1143375	1143658	native	omni	37C	homemade
chr1	1143415	1143626	fixed	ths	37C	nextera
chr1	1143424	1143624	fixed	omni	55C	homemade
chr1	1143424	1143642	fixed	nextera	37C	nextera
chr1	1143424	1143872	fixed	omni	37C	nextera
chr1	1143429	1143644	native	omni	37C	nextera
chr1	1144319	1144524	native	ths	37C	nextera
chr1	1148703	1148949	native	ths	37C	nextera
chr1	1150574	1150774	fixed	omni	55C	nextera
chr1	1150630	1150922	native	nextera	37C	nextera
chr1	1150650	1150983	native	nextera	37C	homemade
chr1	1166257	1166470	fixed	omni	37C	homemade
chr1	1166638	1166892	fixed	nextera	37C	nextera
chr1	1166734	1167006	native	omni	55C	homemade
chr1	1166806	1167756	native	nextera	37C	homemade
chr1	1166815	1167636	fixed	ths	55C	nextera
chr1	1166848	1167775	native	omni	37C	homemade
chr1	1167044	1167737	native	nextera	37C	nextera
chr1	1167051	1167732	native	ths	37C	nextera
chr1	1167072	1167674	fixed	omni	55C	homemade
chr1	1167118	1167648	fixed	nextera	55C	homemade
chr1	1167151	1167676	native	omni	55C	homemade
chr1	1167195	1167676	native	omni	55C	nextera
chr1	1167196	1167579	fixed	ths	55C	homemade
chr1	1167222	1167701	native	nextera	55C	homemade
chr1	1167234	1167568	fixed	nextera	37C	homemade
chr1	1167234	1167579	fixed	nextera	37C	nextera
chr1	1167239	1167702	native	omni	37C	nextera
chr1	1167244	1167501	native	ths	55C	homemade
chr1	1167249	1167737	native	ths	37C	homemade
chr1	1167250	1167691	native	nextera	55C	nextera
chr1	1167254	1167535	fixed	omni	37C	homemade
chr1	1167256	1167627	fixed	omni	55C	nextera
chr1	1167276	1167636	fixed	ths	37C	homemade
chr1	1167286	1167574	fixed	ths	37C	nextera
chr1	1167292	1167683	fixed	nextera	55C	nextera
chr1	1167295	1167589	fixed	omni	37C	nextera
chr1	1167305	1167530	native	ths	55C	nextera
chr1	1173336	1173536	fixed	ths	55C	nextera
chr1	1173526	1173726	native	omni	37C	homemade
chr1	1185538	1185876	fixed	nextera	37C	nextera
chr1	1185581	1185904	fixed	ths	37C	homemade
chr1	1185611	1185839	native	ths	37C	homemade
chr1	1185613	1185873	native	omni	37C	homemade
chr1	1185625	1185841	native	ths	37C	nextera
chr1	1185633	1185871	native	omni	37C	nextera
chr1	1185704	1185904	fixed	omni	37C	nextera
chr1	1185713	1185926	fixed	omni	37C	homemade
chr1	1186236	1186778	native	omni	55C	homemade
chr1	1186270	1186597	native	nextera	55C	homemade
chr1	1186275	1186623	native	nextera	37C	homemade
chr1	1186279	1186635	native	ths	37C	nextera
chr1	1186288	1186595	native	omni	55C	nextera
chr1	1186293	1186625	native	nextera	37C	nextera
chr1	1186294	1186691	native	omni	37C	nextera
chr1	1186294	1186699	native	omni	37C	homemade
chr1	1186295	1186597	fixed	nextera	55C	nextera
chr1	1186303	1186652	fixed	nextera	37C	nextera
chr1	1186307	1186630	native	ths	37C	homemade
chr1	1186308	1186649	fixed	ths	55C	nextera
chr1	1186316	1186575	fixed	omni	55C	homemade
chr1	1186316	1186623	native	nextera	55C	nextera
chr1	1186317	1186536	fixed	omni	37C	nextera
chr1	1186366	1186632	fixed	ths	37C	nextera
chr1	1186371	1186571	fixed	nextera	55C	homemade
chr1	1186373	1186667	fixed	omni	37C	homemade
chr1	1186375	1186592	fixed	nextera	37C	homemade
chr1	1186377	1186810	fixed	ths	37C	homemade
chr1	1186388	1186674	fixed	ths	55C	homemade
chr1	1186478	1186735	fixed	omni	55C	nextera
chr1	1195625	1195863	native	nextera	37C	nextera
chr1	1208717	1208933	native	nextera	37C	nextera
chr1	1208888	1209743	native	ths	37C	nextera
chr1	1208907	1209713	native	nextera	37C	homemade
chr1	1208926	1209733	native	omni	37C	homemade
chr1	1209050	1209751	native	omni	37C	nextera
chr1	1209066	1209453	fixed	omni	55C	homemade
chr1	1209102	1209736	native	ths	37C	homemade
chr1	1209104	1209465	fixed	nextera	55C	nextera
chr1	1209111	1209490	fixed	nextera	55C	homemade
chr1	1209129	1209660	fixed	ths	55C	nextera
chr1	1209134	1209858	native	nextera	37C	nextera
chr1	1209148	1209429	fixed	nextera	37C	nextera
chr1	1209148	1209767	native	nextera	55C	nextera
chr1	1209158	1209358	fixed	omni	37C	nextera
chr1	1209160	1209420	fixed	nextera	37C	homemade
chr1	1209160	1209823	fixed	ths	55C	homemade
chr1	1209169	1209459	fixed	omni	55C	nextera
chr1	1209169	1209743	native	nextera	55C	homemade
chr1	1209169	1209839	native	omni	55C	nextera
chr1	1209187	1209453	fixed	ths	37C	homemade
chr1	1209208	1209982	native	omni	55C	homemade
chr1	1209657	1209857	fixed	omni	55C	nextera
chr1	1219072	1219451	native	nextera	37C	homemade
chr1	1219225	1219460	native	omni	37C	homemade
chr1	1219272	1219511	native	ths	37C	nextera
chr1	1226868	1227469	native	omni	55C	homemade
chr1	1227082	1227516	native	nextera	55C	homemade
chr1	1227210	1227542	native	ths	37C	nextera
chr1	1227224	1227469	fixed	omni	55C	nextera
chr1	1227240	1227521	native	nextera	55C	nextera
chr1	1227246	1227546	native	ths	37C	homemade
chr1	1227249	1227565	native	omni	37C	homemade
chr1	1227255	1227484	native	nextera	37C	nextera
chr1	1227269	1227525	fixed	nextera	55C	homemade
chr1	1227269	1227578	native	omni	37C	nextera
chr1	1227269	1227778	native	nextera	37C	homemade
chr1	1227273	1227526	native	omni	55C	nextera
chr1	1227319	1227519	fixed	omni	37C	nextera
chr1	1227325	1227525	fixed	ths	55C	homemade
chr1	1235424	1235705	native	ths	37C	nextera
chr1	1235449	1235683	native	ths	37C	homemade
chr1	1235455	1235655	native	omni	37C	homemade
chr1	1240737	1241259	native	omni	37C	nextera
chr1	1240752	1241263	native	nextera	37C	homemade
chr1	1240752	1241271	native	omni	37C	homemade
chr1	1240772	1241218	fixed	nextera	55C	homemade
chr1	1240803	1241292	native	nextera	37C	nextera
chr1	1241004	1241249	native	ths	37C	homemade
chr1	1241007	1241266	native	omni	55C	nextera
chr1	1241064	1241327	native	omni	55C	homemade
chr1	1241068	1241284	native	ths	37C	nextera
chr1	1241071	1241313	native	nextera	55C	nextera
chr1	1243210	1244147	native	omni	37C	homemade
chr1	1243221	1244139	native	ths	37C	nextera
chr1	1243229	1244104	native	omni	37C	nextera
chr1	1243246	1244138	native	ths	37C	homemade
chr1	1243257	1244085	native	nextera	55C	nextera
chr1	1243271	1244147	native	nextera	37C	nextera
chr1	1243296	1243548	fixed	nextera	37C	nextera
chr1	1243296	1244147	native	nextera	37C	homemade
chr1	1243309	1243642	native	nextera	55C	homemade
chr1	1243309	1244147	native	omni	55C	nextera
chr1	1243348	1243582	fixed	nextera	55C	nextera
chr1	1243348	1243589	fixed	omni	55C	homemade
chr1	1243357	1244193	fixed	omni	55C	nextera
chr1	1243372	1243872	fixed	omni	37C	nextera
chr1	1243374	1243582	native	omni	55C	homemade
chr1	1243659	1244165	fixed	nextera	55C	nextera
chr1	1243676	1243925	fixed	nextera	37C	nextera
chr1	1243683	1244120	fixed	omni	37C	homemade
chr1	1243686	1243886	fixed	nextera	37C	homemade
chr1	1243694	1243957	fixed	ths	55C	nextera
chr1	1243697	1243981	native	omni	55C	homemade
chr1	1243697	1243996	fixed	ths	55C	homemade
chr1	1243698	1243991	fixed	nextera	55C	homemade
chr1	1243719	1243991	native	nextera	55C	homemade
chr1	1243735	1244004	fixed	omni	55C	homemade
chr1	1259692	1260551	native	omni	55C	nextera
chr1	1259703	1260557	native	ths	37C	nextera
chr1	1259705	1260491	native	nextera	37C	nextera
chr1	1259710	1260481	fixed	ths	55C	homemade
chr1	1259733	1260603	native	nextera	55C	nextera
chr1	1259748	1260672	fixed	nextera	55C	homemade
chr1	1259838	1260686	native	omni	37C	nextera
chr1	1259857	1260723	native	ths	37C	homemade
chr1	1259867	1260693	native	nextera	37C	homemade
chr1	1259868	1260475	native	nextera	55C	homemade
chr1	1259872	1260509	native	omni	37C	homemade
chr1	1259893	1260505	fixed	nextera	55C	nextera
chr1	1259928	1260302	fixed	omni	55C	homemade
chr1	1259942	1260638	native	omni	55C	homemade
chr1	1260007	1260484	fixed	ths	55C	nextera
chr1	1260015	1260224	fixed	nextera	37C	nextera
chr1	1260015	1260524	fixed	nextera	37C	homemade
chr1	1260029	1260229	fixed	omni	37C	nextera
chr1	1260034	1260475	fixed	omni	55C	nextera
chr1	1260040	1260261	fixed	omni	37C	homemade
chr1	1273141	1273343	native	nextera	55C	homemade
chr1	1273167	1273367	native	omni	37C	homemade
chr1	1284628	1285071	native	ths	37C	homemade
chr1	1284664	1285065	native	ths	37C	nextera
chr1	1284666	1285069	native	nextera	55C	nextera
chr1	1284669	1285225	native	omni	37C	nextera
chr1	1284673	1284883	native	omni	55C	nextera
chr1	1284674	1285408	native	nextera	37C	homemade
chr1	1284678	1285396	native	omni	37C	homemade
chr1	1284826	1285067	native	nextera	37C	nextera
chr1	1284989	1285189	native	nextera	55C	homemade
chr1	1285151	1285387	native	nextera	37C	nextera
chr1	1285151	1285408	native	ths	37C	homemade
chr1	1294677	1295017	fixed	nextera	55C	nextera
chr1	1294697	1294897	native	nextera	37C	homemade
chr1	1294706	1294916	fixed	nextera	37C	nextera
chr1	1294736	1294988	native	omni	37C	nextera
chr1	1294755	1294955	native	omni	37C	homemade
chr1	1294769	1294990	native	omni	55C	homemade
chr1	1302369	1302569	fixed	nextera	37C	nextera
chr1	1303321	1303521	fixed	omni	37C	homemade
chr1	1307468	1307668	native	omni	37C	nextera
chr1	1307468	1307685	native	ths	37C	nextera
chr1	1307478	1307754	native	nextera	37C	nextera
chr1	1307485	1307710	native	nextera	55C	nextera
chr1	1307495	1307710	native	nextera	55C	homemade
chr1	1307500	1307700	native	ths	37C	homemade
chr1	1310420	1311097	fixed	omni	37C	nextera
chr1	1310467	1311052	native	nextera	55C	nextera
chr1	1310476	1311059	native	ths	37C	nextera
chr1	1310477	1311068	fixed	omni	37C	homemade
chr1	1310477	1311068	fixed	ths	37C	homemade
chr1	1310477	1311068	fixed	nextera	55C	nextera
chr1	1310477	1311106	native	nextera	37C	nextera
chr1	1310477	1311124	fixed	omni	55C	homemade
chr1	1310477	1311125	fixed	ths	55C	homemade
chr1	1310481	1311108	native	nextera	37C	homemade
chr1	1310486	1311040	fixed	omni	55C	nextera
chr1	1310486	1311260	fixed	ths	55C	nextera
chr1	1310487	1311066	native	omni	37C	homemade
chr1	1310487	1311244	native	ths	37C	homemade
chr1	1310489	1311014	native	omni	37C	nextera
chr1	1310489	1311040	fixed	nextera	37C	homemade
chr1	1310499	1311118	fixed	nextera	55C	homemade
chr1	1310526	1311058	fixed	nextera	37C	nextera
chr1	1310526	1311059	native	omni	55C	nextera
chr1	1310538	1311068	native	omni	55C	homemade
chr1	1310539	1311068	native	nextera	55C	homemade
chr1	1310551	1311046	fixed	ths	37C	nextera
chr1	1310577	1311031	native	ths	55C	homemade
chr1	1310592	1310931	native	ths	55C	nextera
chr1	1319499	1319699	native	nextera	37C	homemade
chr1	1320097	1320297	native	nextera	37C	homemade
chr1	1334388	1335243	native	nextera	55C	nextera
chr1	1334550	1334981	native	ths	55C	homemade
chr1	1334552	1335228	native	omni	55C	homemade
chr1	1334581	1335275	native	ths	37C	nextera
chr1	1334601	1335172	native	omni	55C	nextera
chr1	1334601	1335273	native	ths	37C	homemade
chr1	1334602	1335330	fixed	ths	55C	homemade
chr1	1334603	1335247	native	omni	37C	homemade
chr1	1334603	1335321	fixed	nextera	55C	homemade
chr1	1334608	1335286	fixed	omni	55C	nextera
chr1	1334611	1335041	fixed	nextera	37C	nextera
chr1	1334611	1335236	native	omni	37C	nextera
chr1	1334612	1335043	fixed	omni	37C	nextera
chr1	1334617	1335114	fixed	omni	55C	homemade
chr1	1334617	1335268	native	nextera	37C	nextera
chr1	1334617	1335318	native	nextera	37C	homemade
chr1	1334622	1335041	fixed	ths	55C	nextera
chr1	1334622	1335098	fixed	nextera	55C	nextera
chr1	1334626	1335030	fixed	nextera	37C	homemade
chr1	1334632	1335254	native	nextera	55C	homemade
chr1	1334670	1335066	fixed	omni	37C	homemade
chr1	1334675	1335104	fixed	ths	37C	nextera
chr1	1334679	1334928	fixed	ths	37C	homemade
chr1	1334786	1334986	native	ths	55C	nextera
chr1	1335189	1335389	fixed	ths	37C	homemade
chr1	1335619	1335849	native	omni	55C	nextera
chr1	1342192	1342887	native	nextera	37C	nextera
chr1	1342384	1342916	native	nextera	55C	homemade
chr1	1342384	1342930	native	omni	37C	nextera
chr1	1342475	1342925	native	omni	55C	nextera
chr1	1342481	1343007	native	ths	37C	nextera
chr1	1342482	1342868	fixed	nextera	55C	homemade
chr1	1342482	1342989	native	nextera	37C	homemade
chr1	1342483	1342988	native	omni	37C	homemade
chr1	1342484	1342994	native	omni	55C	homemade
chr1	1342492	1342885	fixed	omni	55C	nextera
chr1	1342492	1342892	native	ths	37C	homemade
chr1	1342501	1342884	fixed	ths	55C	homemade
chr1	1342511	1343101	native	nextera	55C	nextera
chr1	1342515	1342843	fixed	nextera	55C	nextera
chr1	1342525	1342801	fixed	nextera	37C	nextera
chr1	1342542	1342810	fixed	omni	37C	homemade
chr1	1342553	1342880	fixed	omni	55C	homemade
chr1	1342576	1342918	fixed	ths	55C	nextera
chr1	1342577	1342777	fixed	nextera	37C	homemade
chr1	1342581	1342861	fixed	omni	37C	nextera
chr1	1342607	1343113	fixed	ths	37C	homemade
chr1	1343096	1343296	native	omni	37C	nextera
chr1	1343219	1343419	fixed	omni	55C	homemade
chr1	1347669	1348112	fixed	omni	37C	homemade
chr1	1347670	1348074	fixed	omni	55C	nextera
chr1	1347677	1348165	fixed	nextera	37C	homemade
chr1	1347677	1348168	fixed	ths	37C	nextera
chr1	1347684	1348231	fixed	omni	37C	nextera
chr1	1347687	1348084	native	nextera	37C	nextera
chr1	1347696	1348100	fixed	nextera	55C	nextera
chr1	1347699	1348171	fixed	nextera	37C	nextera
chr1	1347700	1348094	fixed	ths	37C	homemade
chr1	1347701	1347995	fixed	omni	55C	homemade
chr1	1347707	1348106	native	ths	37C	homemade
chr1	1347720	1348040	fixed	nextera	55C	homemade
chr1	1347720	1348103	native	omni	37C	nextera
chr1	1347720	1348178	native	omni	37C	homemade
chr1	1347728	1348173	fixed	ths	55C	homemade
chr1	1347732	1348040	native	nextera	55C	nextera
chr1	1347734	1348141	native	nextera	37C	homemade
chr1	1347747	1348031	native	nextera	55C	homemade
chr1	1347751	1348044	fixed	ths	55C	nextera
chr1	1347751	1348095	native	ths	37C	nextera
chr1	1347756	1348040	native	omni	55C	homemade
chr1	1347759	1348173	native	omni	55C	nextera
chr1	1353183	1353501	fixed	omni	37C	nextera
chr1	1353197	1353499	fixed	nextera	55C	nextera
chr1	1353198	1353540	fixed	nextera	37C	nextera
chr1	1353224	1353491	fixed	nextera	37C	homemade
chr1	1353234	1353511	fixed	omni	37C	homemade
chr1	1353237	1353528	native	omni	37C	nextera
chr1	1353247	1353541	native	omni	37C	homemade
chr1	1353251	1353451	fixed	ths	55C	homemade
chr1	1353268	1353559	fixed	omni	55C	homemade
chr1	1353271	1353670	fixed	nextera	55C	homemade
chr1	1353279	1353497	fixed	ths	37C	nextera
chr1	1353280	1353570	fixed	ths	37C	homemade
chr1	1353281	1353534	native	ths	37C	homemade
chr1	1353290	1353490	native	nextera	37C	nextera
chr1	1353292	1353556	native	nextera	37C	homemade
chr1	1353302	1353547	native	omni	55C	nextera
chr1	1353302	1353547	fixed	ths	55C	nextera
chr1	1353310	1353547	native	ths	37C	nextera
chr1	1353326	1353534	native	nextera	55C	nextera
chr1	1353349	1353552	native	nextera	55C	homemade
chr1	1353804	1354223	fixed	ths	55C	homemade
chr1	1353809	1354187	fixed	omni	37C	nextera
chr1	1353811	1354274	fixed	nextera	55C	homemade
chr1	1353817	1354136	fixed	omni	55C	nextera
chr1	1353821	1354259	fixed	ths	37C	nextera
chr1	1353830	1354296	fixed	nextera	37C	homemade
chr1	1353839	1354259	fixed	ths	37C	homemade
chr1	1353839	1354490	native	nextera	55C	nextera
chr1	1353840	1354241	native	omni	37C	nextera
chr1	1353853	1354223	native	ths	37C	nextera
chr1	1353853	1354320	native	ths	37C	homemade
chr1	1353854	1354274	fixed	omni	55C	homemade
chr1	1353858	1354332	native	omni	37C	homemade
chr1	1353864	1354069	native	ths	55C	homemade
chr1	1353866	1354164	fixed	omni	37C	homemade
chr1	1353869	1354232	native	omni	55C	nextera
chr1	1353871	1354306	native	nextera	37C	homemade
chr1	1353886	1354274	fixed	ths	55C	nextera
chr1	1353893	1354259	native	nextera	37C	nextera
chr1	1353896	1354306	native	omni	55C	homemade
chr1	1353901	1354290	fixed	nextera	55C	nextera
chr1	1353924	1354299	fixed	nextera	37C	nextera
chr1	1353929	1354279	native	nextera	55C	homemade
chr1	1362032	1362232	native	omni	37C	nextera
chr1	1368860	1369084	native	omni	55C	nextera
chr1	1369876	1370076	fixed	nextera	37C	nextera
chr1	1370705	1371164	native	nextera	55C	homemade
chr1	1370737	1371078	fixed	omni	55C	nextera
chr1	1370754	1371171	native	ths	37C	nextera
chr1	1370822	1371108	native	nextera	55C	nextera
chr1	1370822	1371174	native	omni	37C	homemade
chr1	1370845	1371169	native	omni	37C	nextera
chr1	1370845	1371174	native	nextera	37C	nextera
chr1	1370904	1371117	fixed	ths	55C	nextera
chr1	1370908	1371187	native	ths	37C	homemade
chr1	1370940	1371172	native	nextera	37C	homemade
chr1	1370944	1371144	native	omni	55C	nextera
chr1	1376263	1376583	native	nextera	37C	homemade
chr1	1376273	1376546	native	omni	55C	homemade
chr1	1376283	1376599	native	nextera	37C	nextera
chr1	1376308	1376696	native	nextera	55C	nextera
chr1	1376315	1376775	native	ths	37C	homemade
chr1	1376318	1376518	native	ths	55C	homemade
chr1	1376327	1376585	native	omni	37C	homemade
chr1	1376332	1376780	native	nextera	55C	homemade
chr1	1376341	1376541	native	omni	55C	nextera
chr1	1376364	1376748	native	ths	37C	nextera
chr1	1376371	1376576	native	omni	37C	nextera
chr1	1397706	1397906	native	ths	37C	nextera
chr1	1397747	1398323	native	nextera	55C	homemade
chr1	1397754	1397968	fixed	omni	55C	nextera
chr1	1397761	1398257	native	ths	37C	homemade
chr1	1397765	1397999	native	omni	37C	nextera
chr1	1397844	1398274	native	omni	55C	nextera
chr1	1397936	1398352	native	nextera	37C	nextera
chr1	1397982	1398182	native	omni	37C	homemade
chr1	1397987	1398337	native	nextera	37C	homemade
chr1	1397989	1398393	native	ths	37C	nextera
chr1	1398101	1398301	fixed	ths	37C	nextera
chr1	1398116	1398350	fixed	ths	55C	nextera
chr1	1399725	1399925	fixed	omni	55C	homemade
chr1	1399996	1400292	fixed	ths	37C	nextera
chr1	1406481	1407246	fixed	omni	55C	homemade
chr1	1406496	1406726	fixed	nextera	37C	homemade
chr1	1406654	1406854	fixed	ths	37C	nextera
chr1	1406773	1407252	fixed	ths	55C	nextera
chr1	1406801	1407195	fixed	omni	55C	nextera
chr1	1406801	1407267	native	omni	37C	homemade
chr1	1406818	1407265	native	omni	55C	nextera
chr1	1406823	1407232	fixed	omni	37C	homemade
chr1	1406828	1407252	native	omni	37C	nextera
chr1	1406836	1407280	native	ths	37C	homemade
chr1	1406837	1407299	native	nextera	55C	homemade
chr1	1406839	1407252	fixed	nextera	55C	nextera
chr1	1406839	1407256	fixed	nextera	55C	homemade
chr1	1406845	1407245	fixed	nextera	37C	nextera
chr1	1406867	1407270	native	nextera	37C	nextera
chr1	1406878	1407267	native	ths	37C	nextera
chr1	1406879	1407266	fixed	ths	55C	homemade
chr1	1406887	1407194	fixed	ths	37C	homemade
chr1	1406887	1407262	native	omni	55C	homemade
chr1	1406888	1407242	fixed	nextera	37C	homemade
chr1	1406898	1407269	native	nextera	55C	nextera
chr1	1406904	1407298	native	nextera	37C	homemade
chr1	1406939	1407230	native	ths	55C	homemade
chr1	1406968	1407239	fixed	omni	37C	nextera
chr1	1407408	1407683	native	nextera	37C	nextera
chr1	1407429	1407702	native	nextera	37C	homemade
chr1	1407588	1407788	fixed	nextera	55C	homemade
chr1	1419107	1419307	native	nextera	37C	homemade
chr1	1421404	1421604	fixed	ths	55C	nextera
chr1	1440116	1440710	native	omni	37C	homemade
chr1	1440155	1440673	fixed	omni	55C	homemade
chr1	1440173	1440720	fixed	omni	55C	nextera
chr1	1440219	1440649	native	nextera	55C	nextera
chr1	1440254	1440675	fixed	omni	37C	homemade
chr1	1440254	1441135	native	ths	37C	nextera
chr1	1440266	1440689	fixed	ths	37C	homemade
chr1	1440279	1441107	native	nextera	37C	homemade
chr1	1440303	1440621	fixed	nextera	37C	homemade
chr1	1440303	1440689	fixed	ths	37C	nextera
chr1	1440303	1441198	native	nextera	37C	nextera
chr1	1440328	1441193	native	omni	37C	nextera
chr1	1440329	1441200	fixed	omni	37C	nextera
chr1	1440331	1440730	native	omni	55C	homemade
chr1	1440348	1440639	native	nextera	55C	homemade
chr1	1440352	1440693	fixed	nextera	55C	homemade
chr1	1440362	1440639	fixed	ths	55C	homemade
chr1	1440368	1440716	native	ths	37C	homemade
chr1	1440368	1441135	native	omni	55C	nextera
chr1	1440368	1441151	fixed	ths	55C	nextera
chr1	1440386	1440668	fixed	nextera	55C	nextera
chr1	1440403	1440628	fixed	nextera	37C	nextera
chr1	1440757	1441121	native	nextera	55C	homemade
chr1	1440757	1441200	fixed	nextera	37C	homemade
chr1	1440785	1441146	native	ths	37C	homemade
chr1	1440806	1441088	fixed	omni	37C	homemade
chr1	1440806	1441178	fixed	nextera	37C	nextera
chr1	1440815	1441106	native	nextera	55C	nextera
chr1	1440829	1441116	native	omni	37C	homemade
chr1	1440829	1441118	fixed	ths	37C	nextera
chr1	1440839	1441151	fixed	omni	55C	nextera
chr1	1440840	1441178	fixed	ths	37C	homemade
chr1	1440873	1441100	fixed	nextera	55C	homemade
chr1	1440879	1441198	fixed	nextera	55C	nextera
chr1	1440881	1441176	fixed	ths	55C	homemade
chr1	1440883	1441191	fixed	omni	55C	homemade
chr1	1440888	1441102	native	omni	55C	homemade
chr1	1446344	1446754	fixed	ths	37C	nextera
chr1	1446351	1446655	fixed	nextera	37C	homemade
chr1	1446357	1446605	fixed	omni	37C	nextera
chr1	1446372	1446581	native	ths	37C	nextera
chr1	1446372	1446608	fixed	omni	55C	homemade
chr1	1446372	1446641	fixed	ths	55C	nextera
chr1	1446372	1446662	fixed	omni	37C	homemade
chr1	1446381	1446625	fixed	ths	55C	homemade
chr1	1446381	1446687	fixed	nextera	55C	nextera
chr1	1446413	1446613	native	omni	37C	homemade
chr1	1446413	1446619	native	ths	37C	homemade
chr1	1446461	1446843	fixed	nextera	37C	nextera
chr1	1446846	1447656	native	nextera	37C	homemade
chr1	1446855	1447623	native	omni	55C	homemade
chr1	1446866	1447709	native	omni	55C	nextera
chr1	1446869	1447641	native	nextera	55C	nextera
chr1	1446896	1447651	native	omni	37C	homemade
chr1	1446927	1447637	native	ths	37C	nextera
chr1	1446951	1447625	fixed	omni	55C	homemade
chr1	1446951	1447653	fixed	nextera	55C	nextera
chr1	1446958	1447642	native	nextera	37C	nextera
chr1	1446960	1447677	native	nextera	55C	homemade
chr1	1446973	1447630	native	omni	37C	nextera
chr1	1446982	1447579	fixed	ths	55C	homemade
chr1	1447001	1447569	fixed	ths	37C	homemade
chr1	1447005	1447625	fixed	nextera	55C	homemade
chr1	1447039	1447646	native	ths	37C	homemade
chr1	1447049	1447616	fixed	omni	55C	nextera
chr1	1447058	1447601	fixed	omni	37C	nextera
chr1	1447070	1447625	native	ths	55C	nextera
chr1	1447072	1447520	fixed	ths	37C	nextera
chr1	1447072	1447625	fixed	nextera	37C	nextera
chr1	1447228	1447676	fixed	ths	55C	nextera
chr1	1447232	1447598	fixed	nextera	37C	homemade
chr1	1447317	1447565	native	ths	55C	homemade
chr1	1469793	1470071	native	omni	37C	nextera
chr1	1476889	1477186	fixed	nextera	55C	nextera
chr1	1509702	1510688	native	ths	37C	homemade
chr1	1509710	1509982	fixed	ths	55C	nextera
chr1	1509747	1510494	native	omni	37C	nextera
chr1	1509764	1510580	native	omni	55C	homemade
chr1	1509822	1510502	native	nextera	37C	nextera
chr1	1509828	1510487	native	nextera	55C	homemade
chr1	1509831	1510031	native	nextera	55C	nextera
chr1	1509831	1510466	native	ths	37C	nextera
chr1	1509835	1510486	native	nextera	37C	homemade
chr1	1509855	1510807	native	omni	37C	homemade
chr1	1509882	1510466	native	omni	55C	nextera
chr1	1509888	1510432	fixed	nextera	55C	homemade
chr1	1509932	1510391	fixed	omni	55C	homemade
chr1	1510136	1510669	fixed	omni	55C	nextera
chr1	1510161	1510482	fixed	ths	55C	nextera
chr1	1510198	1510466	native	nextera	55C	nextera
chr1	1510208	1510414	fixed	ths	37C	homemade
chr1	1510214	1510487	fixed	nextera	55C	nextera
chr1	1510223	1510423	fixed	nextera	37C	homemade
chr1	1510273	1510473	fixed	omni	37C	homemade
chr1	1510600	1510829	native	nextera	37C	nextera
chr1	1527214	1527451	native	nextera	37C	homemade
chr1	1527225	1527425	native	omni	37C	nextera
chr1	1532260	1532460	native	ths	55C	homemade
chr1	1532685	1532885	fixed	omni	55C	homemade
chr1	1532685	1532894	native	omni	37C	nextera
chr1	1532709	1532909	native	ths	37C	nextera
chr1	1532709	1533070	native	nextera	37C	homemade
chr1	1537901	1538285	fixed	omni	37C	nextera
chr1	1537906	1538314	fixed	nextera	37C	homemade
chr1	1537916	1538286	fixed	nextera	55C	homemade
chr1	1537924	1538413	fixed	omni	55C	homemade
chr1	1537928	1538329	fixed	ths	37C	nextera
chr1	1537948	1538298	fixed	nextera	37C	nextera
chr1	1537961	1538194	native	nextera	55C	homemade
chr1	1537965	1538319	native	omni	37C	homemade
chr1	1537973	1538270	native	ths	37C	nextera
chr1	1537983	1538260	native	omni	37C	nextera
chr1	1537983	1538374	native	nextera	37C	homemade
chr1	1537987	1538360	fixed	nextera	55C	nextera
chr1	1537992	1538373	fixed	omni	37C	homemade
chr1	1537994	1538355	native	ths	37C	homemade
chr1	1538012	1538279	fixed	omni	55C	nextera
chr1	1538034	1538338	fixed	ths	55C	homemade
chr1	1538046	1538246	native	omni	55C	nextera
chr1	1538053	1538429	native	nextera	37C	nextera
chr1	1538068	1538268	native	omni	55C	homemade
chr1	1538079	1538330	fixed	ths	37C	homemade
chr1	1542662	1542867	native	nextera	37C	homemade
chr1	1550151	1550553	fixed	omni	37C	nextera
chr1	1550349	1550553	fixed	nextera	55C	nextera
chr1	1550536	1550912	fixed	nextera	55C	homemade
chr1	1550539	1551391	native	omni	37C	homemade
chr1	1550540	1550944	fixed	ths	55C	homemade
chr1	1550540	1551365	native	nextera	37C	homemade
chr1	1550540	1551370	native	ths	37C	nextera
chr1	1550540	1551667	native	omni	37C	nextera
chr1	1550549	1551744	native	nextera	37C	nextera
chr1	1550568	1550921	fixed	omni	55C	homemade
chr1	1550568	1551365	native	omni	55C	nextera
chr1	1550570	1550939	fixed	ths	55C	nextera
chr1	1550576	1551330	native	nextera	55C	homemade
chr1	1550585	1550910	fixed	nextera	37C	nextera
chr1	1550590	1551701	native	ths	37C	homemade
chr1	1550604	1550842	fixed	ths	37C	nextera
chr1	1550608	1551289	native	omni	55C	homemade
chr1	1550608	1551354	native	nextera	55C	nextera
chr1	1550628	1550917	native	ths	55C	homemade
chr1	1550631	1550966	fixed	nextera	55C	nextera
chr1	1550642	1551313	fixed	omni	55C	nextera
chr1	1550644	1550907	fixed	ths	37C	homemade
chr1	1550651	1550903	fixed	nextera	37C	homemade
chr1	1550664	1550961	fixed	omni	37C	nextera
chr1	1550669	1550967	fixed	omni	37C	homemade
chr1	1551048	1551344	fixed	omni	55C	homemade
chr1	1551060	1551339	fixed	nextera	55C	nextera
chr1	1551061	1551302	fixed	ths	37C	homemade
chr1	1551069	1551321	fixed	ths	55C	nextera
chr1	1551070	1551336	fixed	nextera	55C	homemade
chr1	1551089	1551344	fixed	ths	55C	homemade
chr1	1551100	1551365	fixed	nextera	37C	nextera
chr1	1551105	1551318	fixed	omni	37C	nextera
chr1	1551139	1551399	native	ths	55C	homemade
chr1	1565633	1566045	native	ths	37C	homemade
chr1	1565642	1566111	native	nextera	55C	homemade
chr1	1565662	1565989	native	nextera	37C	nextera
chr1	1565668	1566031	native	omni	37C	homemade
chr1	1565672	1565978	native	nextera	55C	nextera
chr1	1565672	1566035	native	omni	37C	nextera
chr1	1565673	1565931	fixed	ths	55C	homemade
chr1	1565676	1566039	native	ths	37C	nextera
chr1	1565677	1565950	native	omni	55C	nextera
chr1	1565685	1566001	native	nextera	37C	homemade
chr1	1565687	1566321	native	omni	55C	homemade
chr1	1565695	1565914	fixed	ths	37C	homemade
chr1	1565695	1565985	fixed	omni	55C	homemade
chr1	1565700	1565992	fixed	nextera	37C	nextera
chr1	1565714	1566001	fixed	omni	55C	nextera
chr1	1565721	1565959	fixed	ths	55C	nextera
chr1	1565807	1566007	fixed	nextera	55C	homemade
chr1	1590133	1590908	native	ths	37C	homemade
chr1	1590224	1590884	native	omni	55C	nextera
chr1	1590229	1590996	native	omni	37C	homemade
chr1	1590261	1590824	native	nextera	37C	homemade
chr1	1590273	1590855	native	omni	37C	nextera
chr1	1590273	1590855	fixed	ths	55C	homemade
chr1	1590273	1590866	native	omni	55C	homemade
chr1	1590317	1590905	native	ths	37C	nextera
chr1	1590325	1590906	native	nextera	55C	nextera
chr1	1590328	1591021	fixed	omni	55C	homemade
chr1	1590346	1590890	native	nextera	37C	nextera
chr1	1590346	1590941	fixed	nextera	55C	nextera
chr1	1590352	1590891	fixed	omni	55C	nextera
chr1	1590354	1590806	fixed	ths	55C	nextera
chr1	1590355	1590889	fixed	nextera	37C	homemade
chr1	1590363	1590986	fixed	ths	37C	nextera
chr1	1590364	1590982	fixed	ths	37C	homemade
chr1	1590368	1590912	fixed	omni	37C	nextera
chr1	1590374	1590897	native	nextera	55C	homemade
chr1	1590374	1590921	fixed	omni	37C	homemade
chr1	1590394	1590925	fixed	nextera	55C	homemade
chr1	1590400	1590998	fixed	nextera	37C	nextera
chr1	1590403	1590771	native	ths	55C	homemade
chr1	1590451	1590814	native	ths	55C	nextera
chr1	1597174	1597374	native	ths	37C	homemade
chr1	1608975	1609777	fixed	ths	37C	nextera
chr1	1609009	1609824	fixed	nextera	55C	nextera
chr1	1609012	1609784	fixed	nextera	37C	nextera
chr1	1609031	1609783	fixed	omni	37C	homemade
chr1	1609040	1609987	native	ths	37C	homemade
chr1	1609041	1609871	fixed	ths	55C	homemade
chr1	1609067	1609885	native	nextera	37C	homemade
chr1	1609076	1609788	fixed	nextera	37C	homemade
chr1	1609079	1609932	fixed	omni	55C	homemade
chr1	1609080	1609941	native	omni	55C	nextera
chr1	1609095	1609883	native	ths	37C	nextera
chr1	1609097	1609980	native	omni	37C	nextera
chr1	1609099	1609786	fixed	omni	37C	nextera
chr1	1609105	1609932	native	nextera	37C	nextera
chr1	1609109	1609720	fixed	ths	55C	nextera
chr1	1609109	1610005	fixed	nextera	55C	homemade
chr1	1609118	1609748	fixed	ths	37C	homemade
chr1	1609118	1609807	fixed	omni	55C	nextera
chr1	1609127	1609996	native	omni	37C	homemade
chr1	1609131	1609960	native	omni	55C	homemade
chr1	1609141	1610007	native	nextera	55C	nextera
chr1	1609199	1610058	native	nextera	55C	homemade
chr1	1609229	1609528	native	ths	55C	homemade
chr1	1609315	1610047	native	ths	55C	nextera
chr1	1610334	1610534	fixed	nextera	55C	homemade
chr1	1610357	1610575	native	omni	37C	nextera
chr1	1610381	1610646	native	omni	37C	homemade
chr1	1610394	1610631	native	ths	37C	nextera
chr1	1610402	1610629	native	nextera	55C	nextera
chr1	1623741	1624793	native	omni	37C	nextera
chr1	1623764	1624328	fixed	omni	55C	nextera
chr1	1623794	1624722	native	nextera	55C	homemade
chr1	1623803	1624758	native	omni	37C	homemade
chr1	1623814	1624020	native	omni	55C	nextera
chr1	1623815	1624775	native	nextera	37C	homemade
chr1	1623820	1624055	fixed	nextera	55C	nextera
chr1	1623820	1624638	native	nextera	55C	nextera
chr1	1623820	1624763	native	nextera	37C	nextera
chr1	1623822	1624780	native	ths	37C	nextera
chr1	1623827	1624398	fixed	ths	55C	nextera
chr1	1623827	1624769	native	ths	37C	homemade
chr1	1623837	1624037	fixed	ths	37C	homemade
chr1	1623837	1624044	fixed	nextera	37C	homemade
chr1	1623842	1624325	fixed	ths	55C	homemade
chr1	1623865	1624647	native	omni	55C	homemade
chr1	1623893	1624592	fixed	nextera	55C	homemade
chr1	1623920	1624120	fixed	nextera	37C	nextera
chr1	1624119	1624654	native	omni	55C	nextera
chr1	1624136	1624389	native	ths	55C	homemade
chr1	1624139	1624399	fixed	nextera	55C	nextera
chr1	1624184	1624394	fixed	nextera	37C	homemade
chr1	1624184	1624714	fixed	omni	55C	homemade
chr1	1624472	1624758	fixed	omni	37C	homemade
chr1	1624522	1624764	fixed	nextera	55C	nextera
chr1	1655465	1656180	native	ths	37C	homemade
chr1	1655480	1656285	native	omni	55C	homemade
chr1	1655499	1656223	native	omni	37C	nextera
chr1	1655503	1656225	native	omni	37C	homemade
chr1	1655583	1656178	fixed	nextera	55C	homemade
chr1	1655588	1656178	fixed	ths	55C	nextera
chr1	1655595	1656103	native	omni	55C	nextera
chr1	1655598	1656230	native	nextera	55C	homemade
chr1	1655613	1656185	native	ths	37C	nextera
chr1	1655617	1656168	fixed	nextera	37C	homemade
chr1	1655617	1656217	fixed	nextera	37C	nextera
chr1	1655617	1656275	native	nextera	37C	nextera
chr1	1655617	1656304	fixed	omni	55C	homemade
chr1	1655623	1656175	fixed	nextera	55C	nextera
chr1	1655630	1656178	native	nextera	55C	nextera
chr1	1655640	1656103	native	ths	55C	homemade
chr1	1655650	1656021	fixed	ths	37C	nextera
chr1	1655650	1656093	fixed	omni	55C	nextera
chr1	1655650	1656178	native	nextera	37C	homemade
chr1	1655660	1656247	fixed	ths	55C	homemade
chr1	1655660	1656305	fixed	omni	37C	nextera
chr1	1655667	1656287	fixed	ths	37C	homemade
chr1	1655688	1656303	fixed	omni	37C	homemade
chr1	1655742	1656103	native	ths	55C	nextera
chr1	1669265	1669496	native	omni	55C	nextera
chr1	1677112	1678059	native	omni	37C	nextera
chr1	1677119	1677343	fixed	omni	37C	homemade
chr1	1677136	1677340	fixed	nextera	55C	nextera
chr1	1677140	1677367	native	omni	37C	homemade
chr1	1677142	1678236	native	ths	37C	homemade
chr1	1677143	1678069	native	nextera	37C	homemade
chr1	1677143	1678207	native	ths	37C	nextera
chr1	1677332	1678150	native	omni	55C	nextera
chr1	1677413	1678197	native	nextera	37C	nextera
chr1	1677454	1678049	native	nextera	55C	nextera
chr1	1677464	1678070	native	omni	55C	homemade
chr1	1677473	1678201	native	nextera	55C	homemade
chr1	1677512	1677737	fixed	ths	55C	nextera
chr1	1677638	1678032	fixed	ths	55C	homemade
chr1	1677695	1678074	native	omni	37C	homemade
chr1	1677709	1677983	fixed	nextera	37C	nextera
chr1	1677728	1678241	fixed	nextera	55C	nextera
chr1	1677757	1677967	fixed	nextera	55C	homemade
chr1	1677767	1678063	fixed	omni	55C	nextera
chr1	1677768	1678197	fixed	omni	55C	homemade
chr1	1684781	1684981	native	omni	55C	homemade
chr1	1709797	1710072	native	nextera	37C	nextera
chr1	1709807	1710045	native	omni	55C	nextera
chr1	1709808	1710045	native	nextera	37C	homemade
chr1	1709809	1710041	native	ths	37C	homemade
chr1	1709809	1710732	native	omni	37C	nextera
chr1	1709814	1710676	native	ths	37C	nextera
chr1	1709839	1710094	native	nextera	55C	homemade
chr1	1709850	1710050	native	omni	37C	homemade
chr1	1710132	1710665	native	omni	37C	homemade
chr1	1710153	1710650	native	omni	55C	homemade
chr1	1710182	1710673	native	nextera	55C	nextera
chr1	1710201	1710694	native	ths	37C	homemade
chr1	1710210	1710768	native	nextera	37C	homemade
chr1	1710211	1710598	native	omni	55C	nextera
chr1	1710211	1710688	fixed	nextera	55C	homemade
chr1	1710216	1710629	native	nextera	55C	homemade
chr1	1710216	1710675	native	nextera	37C	nextera
chr1	1710221	1710595	fixed	nextera	55C	nextera
chr1	1710221	1710637	fixed	omni	55C	nextera
chr1	1710221	1710732	fixed	omni	55C	homemade
chr1	1710221	1710841	fixed	ths	55C	nextera
chr1	1710230	1710463	fixed	ths	55C	homemade
chr1	1710230	1710555	native	ths	55C	homemade
chr1	1710231	1710676	native	ths	55C	nextera
chr1	1710242	1710556	fixed	omni	37C	nextera
chr1	1710257	1710616	fixed	ths	37C	homemade
chr1	1710281	1710624	fixed	nextera	37C	homemade
chr1	1710285	1710506	fixed	omni	37C	homemade
chr1	1710297	1710631	fixed	nextera	37C	nextera
chr1	1711008	1711275	fixed	omni	37C	nextera
chr1	1711532	1712114	native	omni	37C	homemade
chr1	1711542	1712097	fixed	nextera	37C	nextera
chr1	1711550	1711751	fixed	ths	37C	nextera
chr1	1711558	1711793	fixed	omni	37C	homemade
chr1	1711577	1712146	fixed	omni	37C	nextera
chr1	1711585	1711785	fixed	nextera	37C	homemade
chr1	1711593	1712114	fixed	ths	55C	homemade
chr1	1711613	1712114	native	omni	37C	nextera
chr1	1711613	1712146	fixed	nextera	55C	nextera
chr1	1711619	1712165	native	nextera	37C	nextera
chr1	1711628	1712125	fixed	omni	55C	homemade
chr1	1711637	1712076	native	nextera	37C	homemade
chr1	1711641	1712032	native	omni	55C	nextera
chr1	1711761	1712131	native	ths	37C	homemade
chr1	1711810	1712010	native	omni	55C	homemade
chr1	1711822	1712121	native	ths	37C	nextera
chr1	1711822	1712149	native	nextera	55C	nextera
chr1	1711842	1712154	fixed	ths	37C	nextera
chr1	1711842	1712172	fixed	ths	37C	homemade
chr1	1711872	1712094	fixed	omni	55C	nextera
chr1	1711895	1712162	native	nextera	55C	homemade
chr1	1711897	1712130	fixed	omni	37C	homemade
chr1	1711915	1712170	fixed	nextera	55C	homemade
chr1	1729384	1729698	native	ths	37C	nextera
chr1	1729393	1729696	native	nextera	55C	homemade
chr1	1729402	1729633	native	omni	55C	homemade
chr1	1729440	1729717	native	ths	37C	homemade
chr1	1729476	1729676	native	nextera	37C	nextera
chr1	1729506	1729706	native	omni	37C	homemade
chr1	1729506	1729712	fixed	omni	37C	nextera
chr1	1731081	1731533	fixed	omni	37C	homemade
chr1	1731094	1731551	native	omni	37C	homemade
chr1	1731099	1731445	native	omni	55C	homemade
chr1	1731101	1731522	native	omni	37C	nextera
chr1	1731104	1731496	native	nextera	55C	nextera
chr1	1731114	1731498	fixed	ths	37C	nextera
chr1	1731115	1731490	fixed	omni	55C	homemade
chr1	1731120	1731568	fixed	nextera	37C	homemade
chr1	1731121	1731446	fixed	ths	55C	homemade
chr1	1731128	1731505	native	nextera	37C	nextera
chr1	1731135	1731492	fixed	omni	55C	nextera
chr1	1731135	1731505	fixed	ths	37C	homemade
chr1	1731136	1731495	native	omni	55C	nextera
chr1	1731138	1731435	fixed	ths	55C	nextera
chr1	1731138	1731498	fixed	nextera	37C	nextera
chr1	1731148	1731489	native	ths	37C	homemade
chr1	1731154	1731507	native	ths	37C	nextera
chr1	1731155	1731490	native	nextera	55C	homemade
chr1	1731155	1731490	fixed	omni	37C	nextera
chr1	1731159	1731471	fixed	nextera	55C	homemade
chr1	1731167	1731512	native	nextera	37C	homemade
chr1	1731202	1731535	fixed	nextera	55C	nextera
chr1	1731218	1731418	native	ths	55C	homemade
chr1	1759624	1760220	native	omni	37C	nextera
chr1	1759624	1760332	native	omni	37C	homemade
chr1	1759635	1760219	native	ths	37C	nextera
chr1	1759643	1760224	native	nextera	37C	homemade
chr1	1759667	1760439	fixed	omni	55C	homemade
chr1	1759688	1760234	native	nextera	37C	nextera
chr1	1759692	1760163	fixed	nextera	55C	homemade
chr1	1759692	1760273	fixed	nextera	55C	nextera
chr1	1759698	1760094	native	omni	55C	homemade
chr1	1759700	1760167	fixed	omni	37C	nextera
chr1	1759703	1760224	fixed	nextera	37C	homemade
chr1	1759801	1760199	fixed	ths	37C	nextera
chr1	1759822	1760220	fixed	ths	55C	homemade
chr1	1759885	1760229	native	ths	37C	homemade
chr1	1759887	1760177	fixed	omni	55C	nextera
chr1	1759887	1760426	fixed	omni	37C	homemade
chr1	1759896	1760565	native	omni	55C	nextera
chr1	1759902	1760254	fixed	nextera	37C	nextera
chr1	1759921	1760596	fixed	ths	37C	homemade
chr1	1760313	1760591	fixed	nextera	37C	homemade
chr1	1760420	1760771	native	ths	37C	homemade
chr1	1760433	1760633	fixed	omni	55C	nextera
chr1	1760439	1760639	native	omni	37C	homemade
chr1	1760449	1760672	fixed	omni	37C	nextera
chr1	1765461	1765713	native	nextera	55C	homemade
chr1	1765463	1765713	native	nextera	37C	nextera
chr1	1765486	1765719	native	omni	55C	homemade
chr1	1765488	1765807	native	ths	37C	homemade
chr1	1765499	1765719	fixed	nextera	55C	nextera
chr1	1765510	1765751	native	omni	37C	homemade
chr1	1765519	1765778	native	nextera	37C	homemade
chr1	1765533	1765733	fixed	omni	55C	homemade
chr1	1765559	1765805	native	omni	37C	nextera
chr1	1772906	1773395	fixed	omni	55C	homemade
chr1	1772927	1773127	native	nextera	37C	homemade
chr1	1772941	1773162	fixed	omni	37C	nextera
chr1	1772962	1773223	fixed	nextera	55C	homemade
chr1	1772962	1773272	fixed	ths	37C	homemade
chr1	1772966	1773172	fixed	nextera	37C	homemade
chr1	1772966	1773215	native	nextera	55C	homemade
chr1	1772966	1773241	native	omni	37C	homemade
chr1	1772967	1773167	native	ths	37C	nextera
chr1	1772981	1773213	native	omni	37C	nextera
chr1	1772983	1773263	fixed	ths	37C	nextera
chr1	1774319	1774581	native	omni	37C	nextera
chr1	1774326	1774555	native	nextera	37C	nextera
chr1	1779307	1779623	fixed	nextera	37C	nextera
chr1	1779311	1779695	native	nextera	37C	homemade
chr1	1779314	1779584	fixed	ths	37C	nextera
chr1	1779337	1779729	native	ths	37C	nextera
chr1	1779344	1779698	native	omni	37C	homemade
chr1	1779346	1779621	fixed	nextera	55C	homemade
chr1	1779351	1779705	native	omni	55C	nextera
chr1	1779373	1779663	fixed	omni	37C	nextera
chr1	1779375	1779655	fixed	omni	37C	homemade
chr1	1779380	1779663	fixed	omni	55C	nextera
chr1	1779381	1779589	fixed	nextera	37C	homemade
chr1	1779385	1779654	fixed	ths	55C	nextera
chr1	1779385	1779867	native	nextera	37C	nextera
chr1	1779402	1779658	native	nextera	55C	nextera
chr1	1779403	1779734	fixed	ths	37C	homemade
chr1	1779404	1779729	native	ths	37C	homemade
chr1	1779414	1779719	fixed	omni	55C	homemade
chr1	1779445	1779724	native	omni	55C	homemade
chr1	1779448	1779725	native	omni	37C	nextera
chr1	1779459	1779659	native	nextera	55C	homemade
chr1	1788696	1788905	native	ths	37C	homemade
chr1	1794520	1794864	native	nextera	55C	nextera
chr1	1794582	1794863	fixed	ths	37C	homemade
chr1	1794626	1794851	fixed	omni	37C	homemade
chr1	1794639	1795023	fixed	omni	37C	nextera
chr1	1794649	1794949	fixed	nextera	37C	homemade
chr1	1794695	1794992	fixed	nextera	55C	nextera
chr1	1794744	1794944	native	ths	37C	homemade
chr1	1796044	1796476	native	omni	37C	homemade
chr1	1796053	1796476	fixed	ths	55C	homemade
chr1	1796054	1796345	fixed	nextera	55C	homemade
chr1	1796083	1796466	fixed	omni	37C	homemade
chr1	1796083	1796476	fixed	ths	37C	homemade
chr1	1796092	1796407	fixed	ths	55C	nextera
chr1	1796111	1796481	fixed	ths	37C	nextera
chr1	1796113	1796395	native	omni	55C	nextera
chr1	1796120	1796476	fixed	omni	55C	nextera
chr1	1796122	1796412	fixed	omni	55C	homemade
chr1	1796124	1796486	fixed	nextera	37C	nextera
chr1	1796129	1796487	fixed	omni	37C	nextera
chr1	1796135	1796407	native	omni	37C	nextera
chr1	1796135	1796462	native	ths	37C	homemade
chr1	1796135	1796478	native	nextera	37C	nextera
chr1	1796135	1796478	fixed	nextera	37C	homemade
chr1	1796135	1796528	native	ths	37C	nextera
chr1	1796158	1796452	native	nextera	55C	homemade
chr1	1796160	1796435	native	nextera	37C	homemade
chr1	1796203	1796462	native	omni	55C	homemade
chr1	1796212	1796471	fixed	nextera	55C	nextera
chr1	1807498	1807698	fixed	nextera	37C	homemade
chr1	1807507	1807707	fixed	omni	55C	homemade
chr1	1807521	1807842	native	nextera	37C	homemade
chr1	1821371	1821591	native	nextera	37C	homemade
chr1	1821413	1821613	fixed	ths	55C	nextera
chr1	1821707	1821968	native	nextera	55C	nextera
chr1	1821743	1822016	native	ths	37C	nextera
chr1	1821776	1822027	native	nextera	37C	nextera
chr1	1821781	1822018	native	omni	37C	nextera
chr1	1821807	1822020	native	omni	37C	homemade
chr1	1821817	1822017	fixed	nextera	55C	nextera
chr1	1822225	1822761	native	nextera	37C	nextera
chr1	1822260	1822771	native	omni	37C	nextera
chr1	1822383	1822774	native	ths	37C	nextera
chr1	1822383	1823181	native	nextera	55C	homemade
chr1	1822392	1822771	native	omni	37C	homemade
chr1	1822392	1822775	native	nextera	37C	homemade
chr1	1822404	1822761	fixed	omni	55C	homemade
chr1	1822410	1822742	fixed	nextera	55C	nextera
chr1	1822420	1822698	native	omni	55C	homemade
chr1	1822420	1822907	native	nextera	55C	nextera
chr1	1822421	1823170	native	ths	37C	homemade
chr1	1822437	1822637	fixed	omni	55C	nextera
chr1	1822451	1822929	native	omni	55C	nextera
chr1	1822455	1822734	fixed	nextera	37C	nextera
chr1	1822498	1822717	fixed	nextera	55C	homemade
chr1	1822508	1822708	fixed	ths	55C	homemade
chr1	1822523	1822723	fixed	omni	37C	homemade
chr1	1822524	1822724	fixed	ths	55C	nextera
chr1	1822538	1822738	fixed	nextera	37C	homemade
chr1	1822904	1823169	native	omni	37C	homemade
chr1	1822998	1823264	native	ths	37C	nextera
chr1	1823053	1823274	native	nextera	37C	nextera
chr1	1823083	1823298	native	omni	55C	homemade
chr1	1823101	1823301	native	nextera	55C	nextera
chr1	1828783	1828983	native	omni	37C	nextera
chr1	1830672	1830890	native	nextera	37C	homemade
chr1	1830680	1830955	native	omni	37C	homemade
chr1	1830741	1831162	native	nextera	55C	nextera
chr1	1830955	1831155	native	ths	55C	nextera
chr1	1837742	1837976	native	omni	37C	homemade
chr1	1837782	1837982	native	omni	37C	nextera
chr1	1837793	1837995	native	ths	37C	homemade
chr1	1839959	1841098	native	nextera	37C	nextera
chr1	1839978	1841023	native	omni	37C	homemade
chr1	1839978	1841024	native	omni	37C	nextera
chr1	1839992	1840229	native	nextera	55C	homemade
chr1	1840161	1840977	native	omni	55C	nextera
chr1	1840204	1840960	native	ths	37C	nextera
chr1	1840226	1840950	native	ths	37C	homemade
chr1	1840228	1840912	native	nextera	37C	homemade
chr1	1840299	1840893	native	omni	55C	homemade
chr1	1840350	1840865	fixed	nextera	55C	homemade
chr1	1840405	1840908	native	nextera	55C	homemade
chr1	1840414	1840644	native	ths	55C	nextera
chr1	1840425	1840903	native	nextera	55C	nextera
chr1	1840435	1840912	fixed	omni	55C	homemade
chr1	1840436	1840939	fixed	omni	55C	nextera
chr1	1840444	1840912	fixed	nextera	55C	nextera
chr1	1840522	1840878	fixed	ths	55C	nextera
chr1	1840527	1840793	fixed	nextera	37C	nextera
chr1	1840529	1840826	fixed	ths	37C	homemade
chr1	1840530	1840904	fixed	omni	37C	homemade
chr1	1840530	1840934	fixed	omni	37C	nextera
chr1	1840540	1840935	fixed	nextera	37C	homemade
chr1	1840576	1840890	fixed	ths	37C	nextera
chr1	1840708	1840908	fixed	ths	55C	homemade
chr1	1850433	1851300	native	omni	37C	nextera
chr1	1850439	1851304	native	nextera	37C	homemade
chr1	1850446	1851304	native	omni	55C	homemade
chr1	1850450	1851246	native	nextera	55C	homemade
chr1	1850477	1851249	fixed	omni	55C	nextera
chr1	1850599	1851266	native	ths	37C	homemade
chr1	1850599	1851300	native	nextera	37C	nextera
chr1	1850604	1851266	native	ths	37C	nextera
chr1	1850607	1851256	fixed	ths	55C	homemade
chr1	1850609	1851242	fixed	nextera	37C	nextera
chr1	1850613	1851323	fixed	ths	55C	nextera
chr1	1850614	1851232	native	omni	55C	nextera
chr1	1850626	1851266	fixed	omni	55C	homemade
chr1	1850626	1851284	native	omni	37C	homemade
chr1	1850639	1851313	native	nextera	55C	nextera
chr1	1850654	1851266	fixed	ths	37C	nextera
chr1	1850659	1851226	fixed	ths	37C	homemade
chr1	1850659	1851257	fixed	nextera	37C	homemade
chr1	1850659	1851266	fixed	omni	37C	nextera
chr1	1850659	1851283	fixed	nextera	55C	nextera
chr1	1850661	1851218	fixed	omni	37C	homemade
chr1	1850669	1851266	fixed	nextera	55C	homemade
chr1	1850674	1851212	native	ths	55C	homemade
chr1	1850729	1851190	native	ths	55C	nextera
chr1	1875454	1875691	native	omni	55C	nextera
chr1	1891525	1891725	native	ths	37C	homemade
chr1	1891527	1891805	native	nextera	37C	homemade
chr1	1899398	1899664	fixed	nextera	37C	homemade
chr1	1976302	1976512	native	ths	37C	nextera
chr1	1976315	1976515	native	omni	37C	nextera
chr1	1976319	1976671	native	omni	37C	homemade
chr1	1976397	1976597	native	ths	37C	homemade
chr1	1977943	1978143	native	omni	37C	nextera
chr1	1981283	1981970	native	omni	55C	homemade
chr1	1981301	1981948	native	omni	37C	homemade
chr1	1981438	1981904	fixed	omni	37C	homemade
chr1	1981461	1981879	fixed	omni	55C	nextera
chr1	1981468	1982027	native	omni	55C	nextera
chr1	1981476	1981980	native	nextera	37C	homemade
chr1	1981480	1982003	native	nextera	37C	nextera
chr1	1981481	1981938	fixed	omni	55C	homemade
chr1	1981490	1981959	native	ths	37C	homemade
chr1	1981492	1982129	native	omni	37C	nextera
chr1	1981511	1981970	native	nextera	55C	nextera
chr1	1981511	1981990	native	ths	37C	nextera
chr1	1981525	1981904	fixed	ths	55C	nextera
chr1	1981569	1981976	fixed	ths	55C	homemade
chr1	1981571	1981904	native	nextera	55C	homemade
chr1	1981608	1981938	fixed	nextera	55C	nextera
chr1	1981623	1981948	fixed	nextera	55C	homemade
chr1	1981637	1981904	fixed	nextera	37C	homemade
chr1	1981642	1981904	fixed	ths	37C	homemade
chr1	1991300	1991500	native	ths	55C	homemade
chr1	2043709	2044281	native	omni	37C	homemade
chr1	2043725	2044262	fixed	nextera	37C	nextera
chr1	2043743	2044302	fixed	ths	55C	homemade
chr1	2043756	2044196	fixed	nextera	55C	homemade
chr1	2043871	2044285	native	nextera	37C	nextera
chr1	2043873	2044276	native	ths	37C	homemade
chr1	2043899	2044179	fixed	omni	55C	homemade
chr1	2043903	2044178	fixed	nextera	55C	nextera
chr1	2043909	2044148	native	omni	37C	nextera
chr1	2043920	2044265	fixed	nextera	37C	homemade
chr1	2043928	2044178	fixed	ths	37C	nextera
chr1	2043934	2044285	native	nextera	37C	homemade
chr1	2043934	2044406	native	ths	37C	nextera
chr1	2043939	2044261	native	nextera	55C	homemade
chr1	2043953	2044272	native	nextera	55C	nextera
chr1	2043955	2044241	fixed	omni	37C	nextera
chr1	2050145	2050455	fixed	ths	37C	homemade
chr1	2058233	2058587	native	nextera	37C	homemade
chr1	2058285	2058485	native	ths	55C	nextera
chr1	2058427	2058664	native	omni	37C	homemade
chr1	2058628	2058846	native	nextera	37C	nextera
chr1	2064437	2065144	native	nextera	37C	nextera
chr1	2064514	2065003	fixed	nextera	37C	homemade
chr1	2064545	2065077	fixed	omni	37C	homemade
chr1	2064545	2065131	native	omni	55C	homemade
chr1	2064545	2065190	fixed	nextera	55C	nextera
chr1	2064545	2065192	native	nextera	37C	homemade
chr1	2064552	2065172	native	omni	37C	homemade
chr1	2064552	2065236	native	omni	37C	nextera
chr1	2064560	2065230	fixed	ths	55C	homemade
chr1	2064563	2065202	fixed	ths	37C	nextera
chr1	2064566	2065192	native	nextera	55C	nextera
chr1	2064566	2065252	native	nextera	55C	homemade
chr1	2064571	2065087	fixed	ths	55C	nextera
chr1	2064573	2065190	fixed	omni	37C	nextera
chr1	2064586	2065131	fixed	nextera	55C	homemade
chr1	2064596	2065161	native	omni	55C	nextera
chr1	2064596	2065171	native	ths	37C	nextera
chr1	2064596	2065224	native	ths	37C	homemade
chr1	2064598	2065150	fixed	omni	55C	homemade
chr1	2064611	2065171	fixed	omni	55C	nextera
chr1	2064637	2065040	native	ths	55C	nextera
chr1	2064675	2065126	fixed	nextera	37C	nextera
chr1	2064744	2065178	fixed	ths	37C	homemade
chr1	2071244	2071583	native	ths	37C	nextera
chr1	2071314	2071514	native	omni	37C	homemade
chr1	2078056	2078256	fixed	omni	37C	nextera
chr1	2093946	2094146	fixed	ths	55C	nextera
chr1	2105774	2106043	native	ths	37C	nextera
chr1	2105807	2106124	native	ths	37C	homemade
chr1	2120821	2121313	native	nextera	37C	homemade
chr1	2120838	2121298	native	omni	37C	nextera
chr1	2120849	2121239	native	nextera	55C	nextera
chr1	2120849	2121261	fixed	omni	55C	homemade
chr1	2120881	2121242	fixed	omni	37C	nextera
chr1	2120884	2121220	fixed	ths	37C	nextera
chr1	2120886	2121110	fixed	ths	37C	homemade
chr1	2120886	2121289	native	ths	37C	nextera
chr1	2120891	2121263	native	nextera	37C	nextera
chr1	2120898	2121340	fixed	omni	37C	homemade
chr1	2120901	2121252	native	omni	55C	nextera
chr1	2120905	2121105	fixed	nextera	55C	homemade
chr1	2120910	2121261	fixed	nextera	37C	homemade
chr1	2120919	2121270	native	omni	37C	homemade
chr1	2120923	2121224	native	omni	55C	homemade
chr1	2120923	2121340	native	ths	37C	homemade
chr1	2120949	2121316	fixed	omni	55C	nextera
chr1	2120982	2121275	native	nextera	55C	homemade
chr1	2120989	2121312	fixed	nextera	55C	nextera
chr1	2126057	2126984	native	nextera	37C	nextera
chr1	2126063	2127018	native	nextera	55C	nextera
chr1	2126072	2126939	native	omni	37C	homemade
chr1	2126086	2126947	native	nextera	37C	homemade
chr1	2126089	2126902	fixed	nextera	55C	nextera
chr1	2126095	2126937	native	ths	37C	nextera
chr1	2126095	2126944	native	omni	55C	nextera
chr1	2126095	2126976	native	ths	37C	homemade
chr1	2126112	2126538	fixed	ths	55C	homemade
chr1	2126157	2126886	native	nextera	55C	homemade
chr1	2126164	2126364	fixed	omni	37C	nextera
chr1	2126164	2126828	fixed	omni	55C	nextera
chr1	2126164	2126948	native	omni	37C	nextera
chr1	2126164	2126964	native	omni	55C	homemade
chr1	2126173	2126857	fixed	omni	55C	homemade
chr1	2126187	2126578	fixed	ths	37C	nextera
chr1	2126193	2126646	fixed	nextera	55C	homemade
chr1	2126479	2126835	fixed	ths	55C	nextera
chr1	2130597	2131005	native	omni	37C	nextera
chr1	2130606	2130997	fixed	nextera	37C	nextera
chr1	2130615	2130908	native	nextera	55C	nextera
chr1	2130620	2130954	native	ths	37C	nextera
chr1	2130622	2131024	native	omni	55C	nextera
chr1	2130628	2131051	native	nextera	37C	homemade
chr1	2130642	2130859	fixed	nextera	55C	homemade
chr1	2130653	2131024	native	omni	37C	homemade
chr1	2130654	2130948	fixed	ths	55C	nextera
chr1	2130658	2130982	native	nextera	37C	nextera
chr1	2130658	2130988	native	omni	55C	homemade
chr1	2130668	2130980	native	ths	37C	homemade
chr1	2130683	2131015	fixed	nextera	37C	homemade
chr1	2130698	2130953	fixed	nextera	55C	nextera
chr1	2130730	2130966	fixed	ths	55C	homemade
chr1	2136032	2136232	fixed	nextera	37C	nextera
chr1	2136085	2136387	native	omni	55C	homemade
chr1	2136107	2136320	fixed	ths	55C	homemade
chr1	2136143	2136441	native	ths	37C	nextera
chr1	2136149	2136381	native	nextera	55C	homemade
chr1	2136149	2136424	fixed	ths	55C	nextera
chr1	2136168	2136372	native	nextera	37C	homemade
chr1	2136171	2136435	fixed	omni	55C	homemade
chr1	2136248	2136457	native	ths	37C	homemade
chr1	2136404	2136604	fixed	ths	55C	homemade
chr1	2136562	2136926	fixed	nextera	55C	nextera
chr1	2136564	2136885	fixed	omni	37C	nextera
chr1	2136567	2137143	native	ths	37C	homemade
chr1	2136577	2137115	native	ths	37C	nextera
chr1	2136587	2136962	native	nextera	55C	nextera
chr1	2136591	2137092	native	omni	37C	homemade
chr1	2136593	2136846	native	nextera	55C	homemade
chr1	2136598	2137037	native	omni	55C	homemade
chr1	2136602	2136802	native	omni	55C	nextera
chr1	2136615	2137122	native	omni	37C	nextera
chr1	2136615	2137136	native	nextera	37C	nextera
chr1	2136675	2136949	native	nextera	37C	homemade
chr1	2136696	2136896	fixed	omni	55C	homemade
chr1	2137120	2137393	native	nextera	55C	nextera
chr1	2143955	2144155	native	omni	37C	nextera
chr1	2144001	2144201	native	nextera	37C	nextera
chr1	2144187	2144387	native	omni	55C	nextera
chr1	2144187	2144452	native	nextera	37C	homemade
chr1	2144271	2144490	native	omni	37C	nextera
chr1	2144306	2144526	native	nextera	37C	nextera
chr1	2158833	2159464	native	nextera	55C	nextera
chr1	2158926	2159530	native	ths	37C	nextera
chr1	2158931	2159516	native	nextera	37C	nextera
chr1	2158984	2159464	native	omni	55C	nextera
chr1	2158984	2159562	native	ths	37C	homemade
chr1	2159001	2159464	native	nextera	55C	homemade
chr1	2159017	2159465	native	nextera	37C	homemade
chr1	2159021	2159518	native	omni	37C	homemade
chr1	2159021	2159521	native	omni	37C	nextera
chr1	2159036	2159464	fixed	ths	55C	nextera
chr1	2159046	2159459	fixed	omni	55C	homemade
chr1	2159060	2159501	native	omni	55C	homemade
chr1	2159065	2159483	fixed	nextera	55C	homemade
chr1	2159067	2159448	fixed	omni	37C	nextera
chr1	2159070	2159483	fixed	nextera	55C	nextera
chr1	2159075	2159399	fixed	ths	37C	homemade
chr1	2159075	2159483	fixed	omni	37C	homemade
chr1	2159080	2159366	native	ths	55C	nextera
chr1	2159080	2159448	fixed	nextera	37C	nextera
chr1	2159080	2159458	fixed	ths	55C	homemade
chr1	2159082	2159483	fixed	omni	55C	nextera
chr1	2159084	2159433	native	ths	55C	homemade
chr1	2159087	2159464	fixed	nextera	37C	homemade
chr1	2159094	2159316	fixed	ths	37C	nextera
chr1	2160518	2160880	native	nextera	37C	nextera
chr1	2160549	2161012	native	nextera	37C	homemade
chr1	2160571	2160880	native	omni	37C	nextera
chr1	2165718	2166034	native	omni	55C	homemade
chr1	2165727	2165993	fixed	ths	37C	nextera
chr1	2165800	2166089	fixed	ths	37C	homemade
chr1	2165809	2166122	native	omni	37C	nextera
chr1	2165817	2166106	native	nextera	37C	nextera
chr1	2165838	2166038	fixed	nextera	37C	homemade
chr1	2165842	2166054	fixed	ths	55C	nextera
chr1	2165842	2166102	fixed	omni	55C	nextera
chr1	2165848	2166123	native	omni	37C	homemade
chr1	2165849	2166121	native	nextera	37C	homemade
chr1	2165854	2166130	native	ths	37C	nextera
chr1	2165879	2166137	native	ths	37C	homemade
chr1	2165922	2166122	fixed	omni	55C	homemade
chr1	2165927	2166127	native	nextera	55C	nextera
chr1	2177669	2177869	fixed	ths	55C	nextera
chr1	2178053	2178273	native	nextera	37C	nextera
chr1	2178114	2178425	native	ths	37C	homemade
chr1	2178128	2178328	native	omni	37C	homemade
chr1	2186817	2187732	fixed	ths	55C	homemade
chr1	2186827	2187824	fixed	nextera	55C	homemade
chr1	2186857	2187846	native	omni	37C	homemade
chr1	2186873	2187824	fixed	ths	55C	nextera
chr1	2186897	2187760	fixed	omni	37C	homemade
chr1	2186911	2187783	fixed	ths	37C	nextera
chr1	2186930	2187743	native	ths	37C	nextera
chr1	2186935	2187625	fixed	omni	55C	homemade
chr1	2186995	2187441	native	omni	37C	nextera
chr1	2187014	2187694	fixed	nextera	37C	homemade
chr1	2187028	2187660	native	omni	55C	nextera
chr1	2187029	2187778	native	nextera	37C	nextera
chr1	2187063	2187420	native	nextera	55C	nextera
chr1	2187118	2187808	fixed	nextera	55C	nextera
chr1	2187129	2187772	fixed	omni	37C	nextera
chr1	2187137	2187818	fixed	ths	37C	homemade
chr1	2187177	2187798	fixed	nextera	37C	nextera
chr1	2187265	2187751	native	nextera	37C	homemade
chr1	2187294	2187834	fixed	omni	55C	nextera
chr1	2187339	2187717	native	ths	37C	homemade
chr1	2187475	2187803	native	nextera	55C	homemade
chr1	2187532	2187809	native	omni	37C	nextera
chr1	2187570	2187822	native	omni	55C	homemade
chr1	2192977	2193177	fixed	nextera	37C	homemade
chr1	2206703	2206926	native	nextera	37C	homemade
chr1	2221581	2221949	native	nextera	55C	nextera
chr1	2221655	2222425	native	ths	37C	nextera
chr1	2221680	2222433	native	omni	55C	homemade
chr1	2221740	2222492	native	nextera	37C	homemade
chr1	2221749	2222862	native	omni	37C	nextera
chr1	2221752	2222939	native	omni	37C	homemade
chr1	2221850	2222363	native	nextera	55C	homemade
chr1	2221875	2222457	fixed	omni	37C	homemade
chr1	2221940	2222874	fixed	omni	55C	nextera
chr1	2221970	2222408	fixed	nextera	55C	homemade
chr1	2221993	2222420	fixed	nextera	37C	nextera
chr1	2221994	2222943	native	nextera	37C	nextera
chr1	2222040	2222367	fixed	nextera	55C	nextera
chr1	2222041	2222472	fixed	omni	37C	nextera
chr1	2222089	2222377	native	omni	55C	nextera
chr1	2222132	2222402	native	ths	37C	homemade
chr1	2222167	2222380	fixed	nextera	37C	homemade
chr1	2222167	2222427	fixed	ths	37C	homemade
chr1	2222167	2222434	fixed	ths	37C	nextera
chr1	2222219	2222419	fixed	omni	55C	homemade
chr1	2222227	2222427	fixed	ths	55C	nextera
chr1	2222533	2222900	fixed	ths	37C	nextera
chr1	2222539	2222882	fixed	ths	55C	homemade
chr1	2222553	2222884	native	ths	37C	homemade
chr1	2222561	2222761	fixed	omni	37C	homemade
chr1	2222570	2222874	fixed	omni	37C	nextera
chr1	2222580	2222865	fixed	nextera	55C	nextera
chr1	2222580	2222927	native	nextera	37C	homemade
chr1	2222586	2222865	native	ths	37C	nextera
chr1	2222589	2222906	native	nextera	55C	homemade
chr1	2222605	2222851	fixed	nextera	37C	homemade
chr1	2222606	2222870	fixed	omni	55C	homemade
chr1	2222632	2222865	fixed	nextera	55C	homemade
chr1	2222693	2222893	native	omni	55C	nextera
chr1	2231658	2232181	fixed	ths	37C	homemade
chr1	2231673	2232218	fixed	omni	37C	homemade
chr1	2231744	2232139	fixed	ths	55C	nextera
chr1	2231744	2232924	native	omni	37C	nextera
chr1	2231748	2232670	native	omni	55C	nextera
chr1	2231753	2232149	native	nextera	55C	nextera
chr1	2231778	2232163	native	omni	55C	homemade
chr1	2231778	2232227	fixed	omni	37C	nextera
chr1	2231778	2232828	native	nextera	37C	homemade
chr1	2231783	2232168	native	nextera	37C	nextera
chr1	2231787	2232790	fixed	ths	55C	homemade
chr1	2231787	2232925	native	ths	37C	homemade
chr1	2231792	2232188	fixed	omni	55C	nextera
chr1	2231795	2232791	native	ths	37C	nextera
chr1	2231805	2232150	fixed	ths	37C	nextera
chr1	2231805	2232884	native	omni	37C	homemade
chr1	2231807	2232255	fixed	omni	55C	homemade
chr1	2231810	2232882	fixed	nextera	55C	homemade
chr1	2231828	2232197	fixed	nextera	37C	homemade
chr1	2231837	2232264	native	nextera	55C	homemade
chr1	2231840	2232124	fixed	nextera	55C	nextera
chr1	2231896	2232195	fixed	nextera	37C	nextera
chr1	2232234	2232837	fixed	nextera	55C	nextera
chr1	2232262	2232884	native	nextera	37C	nextera
chr1	2232302	2232784	fixed	ths	55C	nextera
chr1	2232319	2232985	native	nextera	55C	nextera
chr1	2232326	2232699	fixed	omni	37C	homemade
chr1	2232330	2232690	fixed	nextera	37C	homemade
chr1	2232330	2232787	fixed	omni	55C	homemade
chr1	2232354	2232934	native	nextera	55C	homemade
chr1	2232364	2232844	fixed	nextera	37C	nextera
chr1	2232373	2232884	native	omni	55C	homemade
chr1	2232406	2232809	fixed	ths	37C	homemade
chr1	2232407	2233019	fixed	omni	55C	nextera
chr1	2232412	2232657	fixed	ths	37C	nextera
chr1	2242999	2243199	native	ths	37C	homemade
chr1	2243018	2243218	native	omni	37C	homemade
chr1	2243087	2243287	fixed	omni	37C	homemade
chr1	2246131	2246398	native	omni	55C	homemade
chr1	2246297	2246497	native	omni	37C	nextera
chr1	2246429	2246892	native	ths	37C	nextera
chr1	2246551	2246804	native	nextera	55C	homemade
chr1	2246552	2246776	native	nextera	55C	nextera
chr1	2246578	2246887	native	nextera	37C	homemade
chr1	2246587	2246977	native	omni	55C	homemade
chr1	2246594	2246810	native	omni	37C	nextera
chr1	2246610	2246815	native	ths	37C	homemade
chr1	2246693	2246914	native	omni	55C	nextera
chr1	2313055	2313497	native	nextera	37C	homemade
chr1	2313200	2313500	native	ths	37C	homemade
chr1	2313214	2313502	native	omni	55C	nextera
chr1	2313215	2313490	native	omni	37C	homemade
chr1	2313218	2313497	native	omni	37C	nextera
chr1	2313226	2313502	native	nextera	37C	nextera
chr1	2313231	2313502	native	ths	37C	nextera
chr1	2313233	2313609	native	omni	55C	homemade
chr1	2313240	2313504	native	nextera	55C	nextera
chr1	2313252	2313820	native	nextera	55C	homemade
chr1	2313471	2313671	fixed	omni	55C	homemade
chr1	2319415	2319639	native	omni	37C	homemade
chr1	2319440	2319852	fixed	nextera	55C	homemade
chr1	2319448	2319724	fixed	nextera	37C	nextera
chr1	2319449	2319649	fixed	omni	55C	nextera
chr1	2319479	2319899	fixed	ths	55C	nextera
chr1	2319494	2319837	native	nextera	37C	homemade
chr1	2319495	2319778	fixed	omni	37C	nextera
chr1	2322811	2323382	native	omni	55C	nextera
chr1	2322857	2323346	fixed	ths	55C	nextera
chr1	2322867	2323363	native	nextera	37C	homemade
chr1	2322876	2323387	native	nextera	55C	nextera
chr1	2322883	2323439	native	ths	37C	nextera
chr1	2322884	2323451	native	nextera	37C	nextera
chr1	2322888	2323540	native	ths	37C	homemade
chr1	2322892	2323425	native	omni	37C	nextera
chr1	2322896	2323410	native	omni	37C	homemade
chr1	2322910	2323346	fixed	ths	37C	homemade
chr1	2322911	2323323	native	nextera	55C	homemade
chr1	2322914	2323355	fixed	omni	55C	homemade
chr1	2322919	2323346	fixed	nextera	55C	homemade
chr1	2322919	2323346	fixed	ths	55C	homemade
chr1	2322923	2323372	native	omni	55C	homemade
chr1	2322927	2323336	fixed	omni	55C	nextera
chr1	2322939	2323294	native	ths	55C	nextera
chr1	2322950	2323282	native	ths	55C	homemade
chr1	2322950	2323346	fixed	nextera	55C	nextera
chr1	2322956	2323349	fixed	nextera	37C	homemade
chr1	2322959	2323355	fixed	ths	37C	nextera
chr1	2322975	2323346	fixed	nextera	37C	nextera
chr1	2322995	2323346	fixed	omni	37C	homemade
chr1	2323001	2323377	fixed	omni	37C	nextera
chr1	2343647	2344297	native	ths	37C	nextera
chr1	2343651	2344303	native	ths	37C	homemade
chr1	2343673	2344495	native	nextera	37C	homemade
chr1	2343684	2344567	native	omni	37C	homemade
chr1	2343684	2344747	native	nextera	37C	nextera
chr1	2343685	2344485	native	omni	55C	nextera
chr1	2343848	2344566	native	omni	55C	homemade
chr1	2343853	2344303	fixed	nextera	55C	nextera
chr1	2343876	2344245	fixed	omni	37C	homemade
chr1	2343876	2344278	fixed	omni	55C	nextera
chr1	2343887	2344236	fixed	ths	55C	nextera
chr1	2343897	2344548	fixed	omni	55C	homemade
chr1	2343902	2344230	fixed	nextera	37C	homemade
chr1	2343904	2344294	fixed	nextera	55C	homemade
chr1	2343914	2344206	fixed	ths	37C	nextera
chr1	2343914	2344532	native	omni	37C	nextera
chr1	2343916	2344226	native	ths	55C	homemade
chr1	2343919	2344173	fixed	ths	37C	homemade
chr1	2343921	2344354	fixed	nextera	37C	nextera
chr1	2343928	2344294	native	nextera	55C	nextera
chr1	2343933	2344476	native	nextera	55C	homemade
chr1	2343943	2344520	fixed	ths	55C	homemade
chr1	2343973	2344309	fixed	omni	37C	nextera
chr1	2343988	2344303	native	ths	55C	nextera
chr1	2345872	2346130	native	nextera	37C	homemade
chr1	2352953	2353153	fixed	nextera	55C	homemade
chr1	2370858	2371146	native	ths	37C	homemade
chr1	2370901	2371102	native	nextera	37C	nextera
chr1	2370916	2371116	native	nextera	37C	homemade
chr1	2427657	2427857	fixed	nextera	37C	nextera
chr1	2427705	2428026	native	omni	37C	homemade
chr1	2427710	2427910	native	nextera	37C	nextera
chr1	2427714	2427932	native	ths	37C	homemade
chr1	2427715	2428037	native	omni	37C	nextera
chr1	2427716	2427970	native	ths	37C	nextera
chr1	2427734	2427934	fixed	omni	55C	nextera
chr1	2427734	2428003	native	nextera	37C	homemade
chr1	2457517	2457779	native	nextera	55C	homemade
chr1	2457519	2457883	fixed	ths	55C	nextera
chr1	2457536	2457770	fixed	nextera	37C	nextera
chr1	2457545	2458535	native	nextera	37C	homemade
chr1	2457553	2457831	native	nextera	55C	nextera
chr1	2457555	2458576	native	nextera	37C	nextera
chr1	2457555	2458622	native	ths	37C	nextera
chr1	2457555	2458670	native	omni	37C	nextera
chr1	2457560	2458580	native	ths	37C	homemade
chr1	2457565	2458605	native	omni	37C	homemade
chr1	2457584	2457848	native	omni	55C	homemade
chr1	2457626	2458483	native	omni	55C	nextera
chr1	2457632	2458604	fixed	nextera	55C	nextera
chr1	2457668	2458517	fixed	omni	55C	nextera
chr1	2457677	2457884	fixed	nextera	55C	homemade
chr1	2457686	2458571	fixed	omni	55C	homemade
chr1	2457909	2458483	native	nextera	55C	nextera
chr1	2457944	2458203	fixed	omni	37C	homemade
chr1	2457952	2458212	fixed	nextera	37C	homemade
chr1	2457952	2458212	fixed	ths	37C	homemade
chr1	2457952	2458634	fixed	omni	37C	nextera
chr1	2457953	2458212	fixed	nextera	55C	homemade
chr1	2457960	2458211	fixed	ths	37C	nextera
chr1	2457960	2458212	fixed	ths	55C	homemade
chr1	2457960	2458581	native	omni	55C	homemade
chr1	2457962	2458502	native	nextera	55C	homemade
chr1	2457968	2458580	fixed	ths	55C	nextera
chr1	2457970	2458203	fixed	nextera	37C	nextera
chr1	2458292	2458580	fixed	ths	37C	homemade
chr1	2458304	2458612	fixed	nextera	55C	homemade
chr1	2458305	2458590	fixed	ths	55C	homemade
chr1	2458320	2458629	fixed	omni	37C	homemade
chr1	2458326	2458560	native	ths	55C	homemade
chr1	2458346	2458622	fixed	ths	37C	nextera
chr1	2458350	2458689	fixed	nextera	37C	homemade
chr1	2477456	2477861	native	omni	55C	nextera
chr1	2477456	2478023	native	nextera	37C	homemade
chr1	2477500	2477991	native	ths	37C	nextera
chr1	2477504	2477954	native	nextera	37C	nextera
chr1	2477508	2477836	fixed	ths	37C	homemade
chr1	2477508	2477949	native	ths	37C	homemade
chr1	2477512	2477880	fixed	nextera	55C	homemade
chr1	2477522	2477984	fixed	omni	55C	nextera
chr1	2477526	2477954	native	nextera	55C	homemade
chr1	2477531	2477898	native	nextera	55C	nextera
chr1	2477531	2477923	native	omni	55C	homemade
chr1	2477531	2477947	native	omni	37C	nextera
chr1	2477540	2477868	fixed	omni	37C	homemade
chr1	2477541	2477859	fixed	nextera	37C	homemade
chr1	2477550	2477889	fixed	omni	55C	homemade
chr1	2477581	2477895	native	ths	55C	nextera
chr1	2477584	2477971	fixed	nextera	55C	nextera
chr1	2477591	2477866	fixed	nextera	37C	nextera
chr1	2477621	2477916	fixed	ths	55C	nextera
chr1	2477707	2477987	native	omni	37C	homemade
chr1	2478320	2478569	native	omni	55C	nextera
chr1	2478324	2478636	native	nextera	37C	nextera
chr1	2478329	2478762	native	nextera	37C	homemade
chr1	2478333	2478603	fixed	omni	55C	nextera
chr1	2478335	2478623	native	omni	37C	nextera
chr1	2478335	2478623	native	ths	37C	nextera
chr1	2478337	2478634	native	ths	37C	homemade
chr1	2478342	2478584	fixed	nextera	55C	homemade
chr1	2478344	2478679	native	omni	37C	homemade
chr1	2478349	2478607	native	nextera	55C	nextera
chr1	2478351	2478610	native	omni	55C	homemade
chr1	2478351	2478694	fixed	omni	55C	homemade
chr1	2478363	2478601	fixed	ths	55C	nextera
chr1	2478368	2478971	fixed	ths	55C	homemade
chr1	2478382	2478619	native	nextera	55C	homemade
chr1	2478394	2478601	fixed	nextera	37C	nextera
chr1	2478402	2478604	fixed	omni	37C	nextera
chr1	2478403	2478635	fixed	nextera	37C	homemade
chr1	2478403	2478821	fixed	nextera	55C	nextera
chr1	2479060	2479353	native	nextera	55C	homemade
chr1	2479092	2479396	native	omni	37C	nextera
chr1	2479112	2479361	fixed	ths	37C	homemade
chr1	2479117	2479404	fixed	omni	37C	nextera
chr1	2479150	2479350	native	nextera	55C	nextera
chr1	2479150	2479357	native	nextera	37C	nextera
chr1	2479150	2479376	native	ths	37C	homemade
chr1	2479150	2479377	native	nextera	37C	homemade
chr1	2479170	2479370	fixed	omni	55C	homemade
chr1	2479170	2479388	native	omni	37C	homemade
chr1	2479187	2479399	native	ths	37C	nextera
chr1	2479191	2479406	fixed	ths	55C	homemade
[truncated: 998,000+ more rows]
