# Supplementary material for: Extensive evaluation of ATAC-seq protocols for native or formaldehyde-fixed nuclei
Source: BMC Genomics. 2022 Mar 17;23:214. doi: 10.1186/s12864-021-08266-x (PMC8928671; doi:10.1186/s12864-021-08266-x)
Supplement: Supplementary file 4 — Additional file 4: Supplementary Table S4. Hypergeometric tests. Column 1 (“TF”) indicates the name and source, if provided, of transcription factors. Columns 2 and 3 show the p value and adjusted p value calculated by Benjamini & Hochberg method. Column 4 indicates the fold enrichment. Column 5 shows the number of condition-specific “missing” peaks overlapping with each ChIP-seq data. Column 6 shows the number of “missing” ATAC-seq peaks in each condition. Column 7 indicates the number of background peaks overlapping with each ChIP-seq data. Column 8 shows the total number of background peaks for either native or fixed samples. Column 9 shows the number of ChIP-seq peaks. Columns 10-13 indicate the fixation state, buffer, temperature, and Tn5 enzyme, respectively. The “missing” ATAC-seq peaks were defined as the peaks that were observed in at least three other conditions, but not observed in the condition of interest. The background peaks indicate the peaks shared among at least three conditions and calculated separately for native and fixed samples. The fold enrichment for overlap with each ChIP-seq dataset was calculated by dividing the frequency of ATAC-seq peaks overlapped by ChIP-seq peaks observed in each condition (the ratio of Column 5 to Column 6) by the frequency of ATAC-seq peaks overlapped by ChIP-seq peaks observed in the background peak set (the ratio of Column 7 to Column 8). [file 12864_2021_8266_MOESM4_ESM.csv]

TF	pvalue	padj	Fold_enrichment	Sample_intersects	Sample_peaks	bkg_intersects	bkg_peaks	ChIP_peaks	Fixation_state	Buffer	Temp	Tn5
CTCF_UW	9.20E-102	8.06E-99	1.316377964	3823	16920	10873	63347	40105	fixed	Nextera	37C	nextera
CTCF_UW	1.04E-99	4.57E-97	1.307327637	3895	17358	10873	63347	40105	fixed	Omni	37C	nextera
CTCF_UW	5.76E-88	1.68E-85	1.281082285	3945	17941	10873	63347	40105	fixed	Omni	37C	homemade
CTCF_UT-A	6.11E-83	1.34E-80	1.263515323	4128	17358	11923	63347	48912	fixed	Omni	37C	nextera
CTCF_Broad	9.09E-83	1.59E-80	1.268780867	4024	16920	11874	63347	44597	fixed	Nextera	37C	nextera
CTCF_UT-A	2.66E-80	3.88E-78	1.263880561	4025	16920	11923	63347	48912	fixed	Nextera	37C	nextera
CTCF_UW	1.85E-79	2.31E-77	1.266638645	3899	17934	10873	63347	40105	fixed	Nextera	37C	homemade
CTCF_(SC-15914)	2.97E-78	3.25E-76	1.243262585	4401	16920	13253	63347	55545	fixed	Nextera	37C	nextera
CTCF_Broad	2.31E-76	2.24E-74	1.253054715	4077	17358	11874	63347	44597	fixed	Omni	37C	nextera
CTCF_UW	7.94E-76	6.95E-73	1.300239256	3270	9771	17972	69825	40105	native	Nextera	37C	nextera
CTCF_(SC-15914)	1.17E-74	1.03E-72	1.233094213	4478	17358	13253	63347	55545	fixed	Omni	37C	nextera
CTCF_UT-A	1.10E-71	8.80E-70	1.238448327	4182	17941	11923	63347	48912	fixed	Omni	37C	homemade
CTCF_UW	1.32E-70	5.79E-68	1.2883435	3256	9819	17972	69825	40105	native	Omni	37C	nextera
CTCF_Broad	3.66E-69	2.67E-67	1.23463819	4152	17941	11874	63347	44597	fixed	Omni	37C	homemade
CTCF_(SC-15914)	3.26E-66	2.20E-64	1.213805004	4556	17941	13253	63347	55545	fixed	Omni	37C	homemade
CTCF_Broad	2.47E-65	7.21E-63	1.266586432	3372	9771	19025	69825	44597	native	Nextera	37C	nextera
CTCF_Broad	3.65E-63	2.28E-61	1.223816008	4114	17934	11874	63347	44597	fixed	Nextera	37C	homemade
Rad21_Stanford	1.54E-63	3.37E-61	1.287743081	3014	9819	16644	69825	33078	native	Omni	37C	nextera
CTCF_Broad	3.59E-63	6.29E-61	1.261142313	3374	9819	19025	69825	44597	native	Omni	37C	nextera
CTCF_UT-A	1.60E-62	9.32E-61	1.222045274	4125	17934	11923	63347	48912	fixed	Nextera	37C	homemade
CTCF_UT-A	3.71E-61	4.64E-59	1.255595089	3377	9771	19220	69825	48912	native	Nextera	37C	nextera
Rad21_Stanford	3.43E-61	4.64E-59	1.282905943	2988	9771	16644	69825	33078	native	Nextera	37C	nextera
CTCF_UT-A	4.63E-61	5.07E-59	1.254636999	3391	9819	19220	69825	48912	native	Omni	37C	nextera
CTCF_(SC-15914)	3.10E-59	1.70E-57	1.201752195	4509	17934	13253	63347	55545	fixed	Nextera	37C	homemade
SMC3_(ab9263)	3.61E-50	3.52E-48	1.250484281	2985	9819	16975	69825	30497	native	Omni	37C	nextera
Rad21_Stanford	1.54E-43	7.95E-42	1.209058612	3335	16920	10327	63347	33078	fixed	Nextera	37C	nextera
SMC3_(ab9263)	2.01E-43	1.76E-41	1.232631382	2928	9771	16975	69825	30497	native	Nextera	37C	nextera
Rad21_HudsonAlpha	1.12E-42	8.93E-41	1.212628428	3235	9819	18971	69825	40018	native	Omni	37C	nextera
CTCF_(SC-15914)	2.25E-42	1.64E-40	1.198700263	3493	9819	20722	69825	55545	native	Omni	37C	nextera
Rad21_HudsonAlpha	5.38E-42	3.63E-40	1.21142839	3216	9771	18971	69825	40018	native	Nextera	37C	nextera
CTCF_(SC-15914)	6.32E-41	3.95E-39	1.195622566	3467	9771	20722	69825	55545	native	Nextera	37C	nextera
Rad21_Stanford	1.38E-39	6.70E-38	1.195159298	3382	17358	10327	63347	33078	fixed	Omni	37C	nextera
Rad21_Stanford	3.63E-34	1.68E-32	1.176152596	3440	17941	10327	63347	33078	fixed	Omni	37C	homemade
Rad21_HudsonAlpha	2.02E-33	8.84E-32	1.164354016	3769	16920	12119	63347	40018	fixed	Nextera	37C	nextera
CTCF_UW	1.69E-33	9.88E-32	1.18639721	3206	10499	17972	69825	40105	native	Omni	37C	homemade
CTCF_UW	8.70E-33	3.63E-31	1.153829353	3972	20056	10873	63347	40105	fixed	THS	37C	nextera
SMC3_(ab9263)	9.16E-33	3.65E-31	1.176096338	3349	16920	10661	63347	30497	fixed	Nextera	37C	nextera
SMC3_(ab9263)	2.82E-31	1.07E-29	1.168670124	3414	17358	10661	63347	30497	fixed	Omni	37C	nextera
CTCF_Broad	2.18E-29	1.19E-27	1.166875914	3338	10499	19025	69825	44597	native	Omni	37C	homemade
CTCF_UT-A	5.76E-29	2.97E-27	1.164379884	3365	10499	19220	69825	48912	native	Omni	37C	homemade
Rad21_HudsonAlpha	4.18E-28	1.53E-26	1.147018851	3809	17358	12119	63347	40018	fixed	Omni	37C	nextera
Rad21_Stanford	5.72E-27	2.00E-25	1.155063261	3377	17934	10327	63347	33078	fixed	Nextera	37C	homemade
Rad21_Stanford	4.16E-27	2.02E-25	1.175168998	2941	10499	16644	69825	33078	native	Omni	37C	homemade
CTCF_UT-A	1.99E-25	6.72E-24	1.126656613	4253	20056	11923	63347	48912	fixed	THS	37C	nextera
CTCF_Broad	7.22E-25	2.34E-23	1.125453904	4231	20056	11874	63347	44597	fixed	THS	37C	nextera
CTCF_(SC-15914)	9.10E-25	2.85E-23	1.116785631	4686	20056	13253	63347	55545	fixed	THS	37C	nextera
SMC3_(ab9263)	1.05E-24	3.18E-23	1.144935028	3457	17941	10661	63347	30497	fixed	Omni	37C	homemade
Rad21_HudsonAlpha	4.45E-23	1.30E-21	1.128975006	3875	17941	12119	63347	40018	fixed	Omni	37C	homemade
CTCF_UW	1.84E-21	5.20E-20	1.1158577	4119	21506	10873	63347	40105	fixed	THS	37C	homemade
Znf143_(16618-1-AP)	5.81E-21	1.59E-19	1.147797516	2918	16920	9518	63347	19995	fixed	Nextera	37C	nextera
SMC3_(ab9263)	8.89E-21	2.36E-19	1.131797696	3416	17934	10661	63347	30497	fixed	Nextera	37C	homemade
Rad21_HudsonAlpha	2.87E-20	7.40E-19	1.120088881	3843	17934	12119	63347	40018	fixed	Nextera	37C	homemade
BATF	9.62E-19	4.43E-17	1.022273244	17581	58658	20472	69825	32419	native	THS	55C	nextera
Rad21_HudsonAlpha	4.51E-16	1.97E-14	1.119715516	3194	10499	18971	69825	40018	native	Omni	37C	homemade
CTCF_(SC-15914)	6.57E-16	2.74E-14	1.111755336	3464	10499	20722	69825	55545	native	Omni	37C	homemade
SMC3_(ab9263)	7.00E-16	2.79E-14	1.128354885	2880	10499	16975	69825	30497	native	Omni	37C	homemade
BATF	1.88E-15	7.14E-14	1.020255794	17479	58433	20472	69825	32419	native	THS	55C	homemade
Znf143_(16618-1-AP)	4.09E-15	1.02E-13	1.120751898	2923	17358	9518	63347	19995	fixed	Omni	37C	nextera
CTCF_UT-A	4.74E-14	1.15E-12	1.086268867	4397	21506	11923	63347	48912	fixed	THS	37C	homemade
CTCF_Broad	2.64E-13	6.26E-12	1.083805651	4369	21506	11874	63347	44597	fixed	THS	37C	homemade
CTCF_(SC-15914)	3.18E-13	7.33E-12	1.07793842	4850	21506	13253	63347	55545	fixed	THS	37C	homemade
Znf143_(16618-1-AP)	1.55E-12	3.49E-11	1.105848623	2981	17941	9518	63347	19995	fixed	Omni	37C	homemade
Rad21_Stanford	4.26E-11	1.56E-09	1.019013394	14248	58658	16644	69825	33078	native	THS	55C	nextera
CTCF_UW	8.23E-11	2.88E-09	1.095211458	3140	11139	17972	69825	40105	native	Nextera	37C	homemade
Rad21_Stanford	1.68E-10	5.65E-09	1.018629462	14188	58433	16644	69825	33078	native	THS	55C	homemade
Rad21_Stanford	2.70E-10	5.91E-09	1.082942321	3527	19978	10327	63347	33078	fixed	Omni	55C	homemade
Rad21_Stanford	4.26E-10	9.10E-09	1.081681952	3540	20075	10327	63347	33078	fixed	Nextera	55C	nextera
Rad21_Stanford	3.16E-09	1.03E-07	1.091077321	2897	11139	16644	69825	33078	native	Nextera	37C	homemade
Rad21_Stanford	1.57E-08	3.26E-07	1.072645149	3576	20450	10327	63347	33078	fixed	Nextera	55C	homemade
CTCF_Broad	1.44E-08	4.52E-07	1.079403863	3276	11139	19025	69825	44597	native	Nextera	37C	homemade
Znf143_(16618-1-AP)	1.15E-07	2.33E-06	1.078446974	2906	17934	9518	63347	19995	fixed	Nextera	37C	homemade
CTCF_UW	3.35E-07	6.66E-06	1.063224528	3732	20450	10873	63347	40105	fixed	Nextera	55C	homemade
CTCF_UT-A	2.83E-07	8.54E-06	1.071061739	3284	11139	19220	69825	48912	native	Nextera	37C	homemade
CTCF_UW	5.10E-07	9.92E-06	1.063264514	3646	19978	10873	63347	40105	fixed	Omni	55C	homemade
CTCF_UW	1.11E-06	2.11E-05	1.061029106	3656	20075	10873	63347	40105	fixed	Nextera	55C	nextera
Rad21_Stanford	2.74E-05	5.11E-04	1.051980861	3592	20945	10327	63347	33078	fixed	Omni	55C	nextera
SMC3_(ab9263)	4.84E-04	0.014127732	1.050968872	2846	11139	16975	69825	30497	native	Nextera	37C	homemade
Rad21_Stanford	0.002285978	0.041719098	1.037746827	3393	20056	10327	63347	33078	fixed	THS	37C	nextera
CTCF_Broad	0.002836865	0.050716197	1.033333568	3961	20450	11874	63347	44597	fixed	Nextera	55C	homemade
CTCF_UT-A	0.002914303	0.051058588	1.033720289	3887	19978	11923	63347	48912	fixed	Omni	55C	homemade
CTCF_Broad	0.005009576	0.086046841	1.031577134	3863	19978	11874	63347	44597	fixed	Omni	55C	homemade
Rad21_Stanford	0.005955692	0.100330497	1.029666121	3942	23484	10327	63347	33078	fixed	THS	55C	homemade
Rad21_HudsonAlpha	0.004096518	0.115759682	1.037868791	3141	11139	18971	69825	40018	native	Nextera	37C	homemade
CTCF_(SC-15914)	0.004789066	0.131100685	1.034870829	3421	11139	20722	69825	55545	native	Nextera	37C	homemade
CTCF_UW	0.009177487	0.151688275	1.029474005	3701	20945	10873	63347	40105	fixed	Omni	55C	nextera
CTCF_UT-A	0.009835115	0.156646566	1.028047654	3957	20450	11923	63347	48912	fixed	Nextera	55C	homemade
SMC3_(ab9263)	0.009800419	0.156646566	1.030574374	3465	19978	10661	63347	30497	fixed	Omni	55C	homemade
CTCF_UT-A	0.015361749	0.24030164	1.026343554	3878	20075	11923	63347	48912	fixed	Nextera	55C	nextera
SMC3_(ab9263)	0.016837005	0.258758177	1.027751426	3469	20056	10661	63347	30497	fixed	THS	37C	nextera
SMC3_(ab9263)	0.017593391	0.265720865	1.027127163	3535	20450	10661	63347	30497	fixed	Nextera	55C	homemade
SMC3_(ab9263)	0.01803266	0.267739154	1.027370683	3471	20075	10661	63347	30497	fixed	Nextera	55C	nextera
CTCF_Broad	0.021540938	0.314497694	1.024732426	3856	20075	11874	63347	44597	fixed	Nextera	55C	nextera
CTCF_UW	0.047327089	0.679648036	1.019142769	4108	23484	10873	63347	40105	fixed	THS	55C	homemade
Rad21_HudsonAlpha	0.052849464	0.746711787	1.019562356	3912	20056	12119	63347	40018	fixed	THS	37C	nextera
Znf143_(16618-1-AP)	0.057349243	0.797427563	1.022084371	3080	20056	9518	63347	19995	fixed	THS	37C	nextera
ATF2_(SC-81188)	1	1	0.311536563	844	9771	19360	69825	22143	native	Nextera	37C	nextera
ATF2_(SC-81188)	1	1	0.300096125	817	9819	19360	69825	22143	native	Omni	37C	nextera
ATF2_(SC-81188)	1	1	0.378370917	1387	13221	19360	69825	22143	native	THS	37C	nextera
ATF2_(SC-81188)	1	1	0.331881659	1025	11139	19360	69825	22143	native	Nextera	37C	homemade
ATF2_(SC-81188)	1	1	0.315698972	919	10499	19360	69825	22143	native	Omni	37C	homemade
ATF2_(SC-81188)	1	1	0.373889558	1459	14074	19360	69825	22143	native	THS	37C	homemade
ATF2_(SC-81188)	1	1	0.473270653	3388	25819	19360	69825	22143	native	Nextera	55C	nextera
ATF2_(SC-81188)	1	1	0.487881897	3623	26783	19360	69825	22143	native	Omni	55C	nextera
ATF2_(SC-81188)	1	1	0.901758035	14666	58658	19360	69825	22143	native	THS	55C	nextera
ATF2_(SC-81188)	1	1	0.489330495	3586	26431	19360	69825	22143	native	Nextera	55C	homemade
ATF2_(SC-81188)	1	1	0.510514074	4107	29015	19360	69825	22143	native	Omni	55C	homemade
ATF2_(SC-81188)	1	1	0.891466071	14443	58433	19360	69825	22143	native	THS	55C	homemade
ATF2_(SC-81188)	1	1	0.385286083	1991	16920	19347	63347	22143	fixed	Nextera	37C	nextera
ATF2_(SC-81188)	1	1	0.379525283	2012	17358	19347	63347	22143	fixed	Omni	37C	nextera
ATF2_(SC-81188)	1	1	0.450422213	2759	20056	19347	63347	22143	fixed	THS	37C	nextera
ATF2_(SC-81188)	1	1	0.385593025	2112	17934	19347	63347	22143	fixed	Nextera	37C	homemade
ATF2_(SC-81188)	1	1	0.396575153	2173	17941	19347	63347	22143	fixed	Omni	37C	homemade
ATF2_(SC-81188)	1	1	0.441063657	2897	21506	19347	63347	22143	fixed	THS	37C	homemade
ATF2_(SC-81188)	1	1	0.418354299	2565	20075	19347	63347	22143	fixed	Nextera	55C	nextera
ATF2_(SC-81188)	1	1	0.426927132	2731	20945	19347	63347	22143	fixed	Omni	55C	nextera
ATF2_(SC-81188)	1	1	0.470153891	3186	22188	19347	63347	22143	fixed	THS	55C	nextera
ATF2_(SC-81188)	1	1	0.42733423	2669	20450	19347	63347	22143	fixed	Nextera	55C	homemade
ATF2_(SC-81188)	1	1	0.417435478	2547	19978	19347	63347	22143	fixed	Omni	55C	homemade
ATF2_(SC-81188)	1	1	0.455640581	3268	23484	19347	63347	22143	fixed	THS	55C	homemade
BATF	1	1	0.532330686	1525	9771	20472	69825	32419	native	Nextera	37C	nextera
BATF	1	1	0.52278114	1505	9819	20472	69825	32419	native	Omni	37C	nextera
BATF	1	1	0.679261853	2633	13221	20472	69825	32419	native	THS	37C	nextera
BATF	1	1	0.613623784	2004	11139	20472	69825	32419	native	Nextera	37C	homemade
BATF	1	1	0.552595125	1701	10499	20472	69825	32419	native	Omni	37C	homemade
BATF	1	1	0.678564533	2800	14074	20472	69825	32419	native	THS	37C	homemade
BATF	1	1	0.772932114	5851	25819	20472	69825	32419	native	Nextera	55C	nextera
BATF	1	1	0.780514672	6129	26783	20472	69825	32419	native	Omni	55C	nextera
BATF	1	1	0.791425504	6133	26431	20472	69825	32419	native	Nextera	55C	homemade
BATF	1	1	0.796411268	6775	29015	20472	69825	32419	native	Omni	55C	homemade
BATF	1	1	0.542078996	3115	16920	21514	63347	32419	fixed	Nextera	37C	nextera
BATF	1	1	0.543667332	3205	17358	21514	63347	32419	fixed	Omni	37C	nextera
BATF	1	1	0.588274346	4007	20056	21514	63347	32419	fixed	THS	37C	nextera
BATF	1	1	0.562326174	3425	17934	21514	63347	32419	fixed	Nextera	37C	homemade
BATF	1	1	0.558824397	3405	17941	21514	63347	32419	fixed	Omni	37C	homemade
BATF	1	1	0.595983057	4353	21506	21514	63347	32419	fixed	THS	37C	homemade
BATF	1	1	0.677481275	4619	20075	21514	63347	32419	fixed	Nextera	55C	nextera
BATF	1	1	0.695731997	4949	20945	21514	63347	32419	fixed	Omni	55C	nextera
BATF	1	1	0.732928777	5523	22188	21514	63347	32419	fixed	THS	55C	nextera
BATF	1	1	0.686655492	4769	20450	21514	63347	32419	fixed	Nextera	55C	homemade
BATF	1	1	0.684897454	4647	19978	21514	63347	32419	fixed	Omni	55C	homemade
BATF	1	1	0.707902898	5646	23484	21514	63347	32419	fixed	THS	55C	homemade
BCL11A	1	1	0.346195813	687	9771	14181	69825	17858	native	Nextera	37C	nextera
BCL11A	1	1	0.344001981	686	9819	14181	69825	17858	native	Omni	37C	nextera
BCL11A	1	1	0.436855486	1173	13221	14181	69825	17858	native	THS	37C	nextera
BCL11A	1	1	0.400042804	905	11139	14181	69825	17858	native	Nextera	37C	homemade
BCL11A	1	1	0.368150851	785	10499	14181	69825	17858	native	Omni	37C	homemade
BCL11A	1	1	0.432419242	1236	14074	14181	69825	17858	native	THS	37C	homemade
BCL11A	1	1	0.551331443	2891	25819	14181	69825	17858	native	Nextera	55C	nextera
BCL11A	1	1	0.550055429	2992	26783	14181	69825	17858	native	Omni	55C	nextera
BCL11A	1	1	0.973637706	11599	58658	14181	69825	17858	native	THS	55C	nextera
BCL11A	1	1	0.57582365	3091	26431	14181	69825	17858	native	Nextera	55C	homemade
BCL11A	1	1	0.580882659	3423	29015	14181	69825	17858	native	Omni	55C	homemade
BCL11A	1	1	0.964999843	11452	58433	14181	69825	17858	native	THS	55C	homemade
BCL11A	1	1	0.40786823	1540	16920	14136	63347	17858	fixed	Nextera	37C	nextera
BCL11A	1	1	0.395769194	1533	17358	14136	63347	17858	fixed	Omni	37C	nextera
BCL11A	1	1	0.472569367	2115	20056	14136	63347	17858	fixed	THS	37C	nextera
BCL11A	1	1	0.425786552	1704	17934	14136	63347	17858	fixed	Nextera	37C	homemade
BCL11A	1	1	0.427618642	1712	17941	14136	63347	17858	fixed	Omni	37C	homemade
BCL11A	1	1	0.474046861	2275	21506	14136	63347	17858	fixed	THS	37C	homemade
BCL11A	1	1	0.462746629	2073	20075	14136	63347	17858	fixed	Nextera	55C	nextera
BCL11A	1	1	0.485674172	2270	20945	14136	63347	17858	fixed	Omni	55C	nextera
BCL11A	1	1	0.508957946	2520	22188	14136	63347	17858	fixed	THS	55C	nextera
BCL11A	1	1	0.46960031	2143	20450	14136	63347	17858	fixed	Nextera	55C	homemade
BCL11A	1	1	0.473068561	2109	19978	14136	63347	17858	fixed	Omni	55C	homemade
BCL11A	1	1	0.515218215	2700	23484	14136	63347	17858	fixed	THS	55C	homemade
BCL3	1	1	0.246255554	312	9771	9054	69825	15234	native	Nextera	37C	nextera
BCL3	1	1	0.244266316	311	9819	9054	69825	15234	native	Omni	37C	nextera
BCL3	1	1	0.24791059	425	13221	9054	69825	15234	native	THS	37C	nextera
BCL3	1	1	0.273477339	395	11139	9054	69825	15234	native	Nextera	37C	homemade
BCL3	1	1	0.25929684	353	10499	9054	69825	15234	native	Omni	37C	homemade
BCL3	1	1	0.24548837	448	14074	9054	69825	15234	native	THS	37C	homemade
BCL3	1	1	0.353059997	1182	25819	9054	69825	15234	native	Nextera	55C	nextera
BCL3	1	1	0.363675951	1263	26783	9054	69825	15234	native	Omni	55C	nextera
BCL3	1	1	0.832499745	6332	58658	9054	69825	15234	native	THS	55C	nextera
BCL3	1	1	0.369978181	1268	26431	9054	69825	15234	native	Nextera	55C	homemade
BCL3	1	1	0.378227219	1423	29015	9054	69825	15234	native	Omni	55C	homemade
BCL3	1	1	0.819603625	6210	58433	9054	69825	15234	native	THS	55C	homemade
BCL3	1	1	0.445143367	1040	16920	8747	63347	15234	fixed	Nextera	37C	nextera
BCL3	1	1	0.41930815	1005	17358	8747	63347	15234	fixed	Omni	37C	nextera
BCL3	1	1	0.504089932	1396	20056	8747	63347	15234	fixed	THS	37C	nextera
BCL3	1	1	0.434108435	1075	17934	8747	63347	15234	fixed	Nextera	37C	homemade
BCL3	1	1	0.444837994	1102	17941	8747	63347	15234	fixed	Omni	37C	homemade
BCL3	1	1	0.490644388	1457	21506	8747	63347	15234	fixed	THS	37C	homemade
BCL3	1	1	0.326482533	905	20075	8747	63347	15234	fixed	Nextera	55C	nextera
BCL3	1	1	0.340582863	985	20945	8747	63347	15234	fixed	Omni	55C	nextera
BCL3	1	1	0.35838606	1098	22188	8747	63347	15234	fixed	THS	55C	nextera
BCL3	1	1	0.351659911	993	20450	8747	63347	15234	fixed	Nextera	55C	homemade
BCL3	1	1	0.341842936	943	19978	8747	63347	15234	fixed	Omni	55C	homemade
BCL3	1	1	0.373455618	1211	23484	8747	63347	15234	fixed	THS	55C	homemade
BCLAF1_(SC-101388)	1	1	0.177135366	140	9771	5648	69825	6011	native	Nextera	37C	nextera
BCLAF1_(SC-101388)	1	1	0.149829026	119	9819	5648	69825	6011	native	Omni	37C	nextera
BCLAF1_(SC-101388)	1	1	0.108470075	116	13221	5648	69825	6011	native	THS	37C	nextera
BCLAF1_(SC-101388)	1	1	0.136513362	123	11139	5648	69825	6011	native	Nextera	37C	homemade
BCLAF1_(SC-101388)	1	1	0.164852811	140	10499	5648	69825	6011	native	Omni	37C	homemade
BCLAF1_(SC-101388)	1	1	0.110680027	126	14074	5648	69825	6011	native	THS	37C	homemade
BCLAF1_(SC-101388)	1	1	0.192008834	401	25819	5648	69825	6011	native	Nextera	55C	nextera
BCLAF1_(SC-101388)	1	1	0.196176041	425	26783	5648	69825	6011	native	Omni	55C	nextera
BCLAF1_(SC-101388)	1	1	0.631016624	2994	58658	5648	69825	6011	native	THS	55C	nextera
BCLAF1_(SC-101388)	1	1	0.189433893	405	26431	5648	69825	6011	native	Nextera	55C	homemade
BCLAF1_(SC-101388)	1	1	0.19386753	455	29015	5648	69825	6011	native	Omni	55C	homemade
BCLAF1_(SC-101388)	1	1	0.602133747	2846	58433	5648	69825	6011	native	THS	55C	homemade
BCLAF1_(SC-101388)	1	1	0.5120853	720	16920	5264	63347	6011	fixed	Nextera	37C	nextera
BCLAF1_(SC-101388)	1	1	0.483911463	698	17358	5264	63347	6011	fixed	Omni	37C	nextera
BCLAF1_(SC-101388)	1	1	0.529217791	882	20056	5264	63347	6011	fixed	THS	37C	nextera
BCLAF1_(SC-101388)	1	1	0.478434552	713	17934	5264	63347	6011	fixed	Nextera	37C	homemade
BCLAF1_(SC-101388)	1	1	0.46885732	699	17941	5264	63347	6011	fixed	Omni	37C	homemade
BCLAF1_(SC-101388)	1	1	0.491298056	878	21506	5264	63347	6011	fixed	THS	37C	homemade
BCLAF1_(SC-101388)	1	1	0.230189676	384	20075	5264	63347	6011	fixed	Nextera	55C	nextera
BCLAF1_(SC-101388)	1	1	0.230395599	401	20945	5264	63347	6011	fixed	Omni	55C	nextera
BCLAF1_(SC-101388)	1	1	0.246776279	455	22188	5264	63347	6011	fixed	THS	55C	nextera
BCLAF1_(SC-101388)	1	1	0.253037749	430	20450	5264	63347	6011	fixed	Nextera	55C	homemade
BCLAF1_(SC-101388)	1	1	0.248173485	412	19978	5264	63347	6011	fixed	Omni	55C	homemade
BCLAF1_(SC-101388)	1	1	0.277739332	542	23484	5264	63347	6011	fixed	THS	55C	homemade
BHLHE40_(NB100-1800)	1	1	0.25140028	402	9771	11427	69825	13904	native	Nextera	37C	nextera
BHLHE40_(NB100-1800)	1	1	0.250171314	402	9819	11427	69825	13904	native	Omni	37C	nextera
BHLHE40_(NB100-1800)	1	1	0.250965626	543	13221	11427	69825	13904	native	THS	37C	nextera
BHLHE40_(NB100-1800)	1	1	0.265508161	484	11139	11427	69825	13904	native	Nextera	37C	homemade
BHLHE40_(NB100-1800)	1	1	0.270634858	465	10499	11427	69825	13904	native	Omni	37C	homemade
BHLHE40_(NB100-1800)	1	1	0.254858587	587	14074	11427	69825	13904	native	THS	37C	homemade
BHLHE40_(NB100-1800)	1	1	0.348138435	1471	25819	11427	69825	13904	native	Nextera	55C	nextera
BHLHE40_(NB100-1800)	1	1	0.341083482	1495	26783	11427	69825	13904	native	Omni	55C	nextera
BHLHE40_(NB100-1800)	1	1	0.755664494	7254	58658	11427	69825	13904	native	THS	55C	nextera
BHLHE40_(NB100-1800)	1	1	0.351868002	1522	26431	11427	69825	13904	native	Nextera	55C	homemade
BHLHE40_(NB100-1800)	1	1	0.365599727	1736	29015	11427	69825	13904	native	Omni	55C	homemade
BHLHE40_(NB100-1800)	1	1	0.738705315	7064	58433	11427	69825	13904	native	THS	55C	homemade
BHLHE40_(NB100-1800)	1	1	0.543685467	1555	16920	10708	63347	13904	fixed	Nextera	37C	nextera
BHLHE40_(NB100-1800)	1	1	0.554164303	1626	17358	10708	63347	13904	fixed	Omni	37C	nextera
BHLHE40_(NB100-1800)	1	1	0.590228882	2001	20056	10708	63347	13904	fixed	THS	37C	nextera
BHLHE40_(NB100-1800)	1	1	0.549230646	1665	17934	10708	63347	13904	fixed	Nextera	37C	homemade
BHLHE40_(NB100-1800)	1	1	0.549346094	1666	17941	10708	63347	13904	fixed	Omni	37C	homemade
BHLHE40_(NB100-1800)	1	1	0.577391634	2099	21506	10708	63347	13904	fixed	THS	37C	homemade
BHLHE40_(NB100-1800)	1	1	0.343605958	1166	20075	10708	63347	13904	fixed	Nextera	55C	nextera
BHLHE40_(NB100-1800)	1	1	0.336394655	1191	20945	10708	63347	13904	fixed	Omni	55C	nextera
BHLHE40_(NB100-1800)	1	1	0.36740812	1378	22188	10708	63347	13904	fixed	THS	55C	nextera
BHLHE40_(NB100-1800)	1	1	0.33904082	1172	20450	10708	63347	13904	fixed	Nextera	55C	homemade
BHLHE40_(NB100-1800)	1	1	0.351788892	1188	19978	10708	63347	13904	fixed	Omni	55C	homemade
BHLHE40_(NB100-1800)	1	1	0.394743161	1567	23484	10708	63347	13904	fixed	THS	55C	homemade
BRCA1_(A300-000A)	1	1	0.026516315	2	9771	539	69825	551	native	Nextera	37C	nextera
BRCA1_(A300-000A)	1	1	0.02638669	2	9819	539	69825	551	native	Omni	37C	nextera
BRCA1_(A300-000A)	1	1	0.029395383	3	13221	539	69825	551	native	THS	37C	nextera
BRCA1_(A300-000A)	1	1	0.0116299	1	11139	539	69825	551	native	Nextera	37C	homemade
BRCA1_(A300-000A)	1	1	0.012338837	1	10499	539	69825	551	native	Omni	37C	homemade
BRCA1_(A300-000A)	1	1	0.018409188	2	14074	539	69825	551	native	THS	37C	homemade
BRCA1_(A300-000A)	1	1	0.020069787	4	25819	539	69825	551	native	Nextera	55C	nextera
BRCA1_(A300-000A)	1	1	0.033857976	7	26783	539	69825	551	native	Omni	55C	nextera
BRCA1_(A300-000A)	1	1	0.258393027	117	58658	539	69825	551	native	THS	55C	nextera
BRCA1_(A300-000A)	1	1	0.024506348	5	26431	539	69825	551	native	Nextera	55C	homemade
BRCA1_(A300-000A)	1	1	0.022323876	5	29015	539	69825	551	native	Omni	55C	homemade
BRCA1_(A300-000A)	1	1	0.23278409	105	58433	539	69825	551	native	THS	55C	homemade
BRCA1_(A300-000A)	1	1	0.423839154	60	16920	530	63347	551	fixed	Nextera	37C	nextera
BRCA1_(A300-000A)	1	1	0.32362969	47	17358	530	63347	551	fixed	Omni	37C	nextera
BRCA1_(A300-000A)	1	1	0.393323411	66	20056	530	63347	551	fixed	THS	37C	nextera
BRCA1_(A300-000A)	1	1	0.313235427	47	17934	530	63347	551	fixed	Nextera	37C	homemade
BRCA1_(A300-000A)	1	1	0.299789246	45	17941	530	63347	551	fixed	Omni	37C	homemade
BRCA1_(A300-000A)	1	1	0.472399541	85	21506	530	63347	551	fixed	THS	37C	homemade
BRCA1_(A300-000A)	1	1	0.053584248	9	20075	530	63347	551	fixed	Nextera	55C	nextera
BRCA1_(A300-000A)	1	1	0.057065	10	20945	530	63347	551	fixed	Omni	55C	nextera
BRCA1_(A300-000A)	1	1	0.053868146	10	22188	530	63347	551	fixed	THS	55C	nextera
BRCA1_(A300-000A)	1	1	0.046757024	8	20450	530	63347	551	fixed	Nextera	55C	homemade
BRCA1_(A300-000A)	1	1	0.035896278	6	19978	530	63347	551	fixed	Omni	55C	homemade
BRCA1_(A300-000A)	1	1	0.061074421	12	23484	530	63347	551	fixed	THS	55C	homemade
CHD1_(A301-218A)	1	1	0.192054486	134	9771	4986	69825	6270	native	Nextera	37C	nextera
CHD1_(A301-218A)	1	1	0.208230464	146	9819	4986	69825	6270	native	Omni	37C	nextera
CHD1_(A301-218A)	1	1	0.203374076	192	13221	4986	69825	6270	native	THS	37C	nextera
CHD1_(A301-218A)	1	1	0.189840738	151	11139	4986	69825	6270	native	Nextera	37C	homemade
CHD1_(A301-218A)	1	1	0.172068132	129	10499	4986	69825	6270	native	Omni	37C	homemade
CHD1_(A301-218A)	1	1	0.189057854	190	14074	4986	69825	6270	native	THS	37C	homemade
CHD1_(A301-218A)	1	1	0.244079759	450	25819	4986	69825	6270	native	Nextera	55C	nextera
CHD1_(A301-218A)	1	1	0.24732077	473	26783	4986	69825	6270	native	Omni	55C	nextera
CHD1_(A301-218A)	1	1	0.586115107	2455	58658	4986	69825	6270	native	THS	55C	nextera
CHD1_(A301-218A)	1	1	0.255912917	483	26431	4986	69825	6270	native	Nextera	55C	homemade
CHD1_(A301-218A)	1	1	0.242775066	503	29015	4986	69825	6270	native	Omni	55C	homemade
CHD1_(A301-218A)	1	1	0.568479975	2372	58433	4986	69825	6270	native	THS	55C	homemade
CHD1_(A301-218A)	1	1	0.539718956	696	16920	4828	63347	6270	fixed	Nextera	37C	nextera
CHD1_(A301-218A)	1	1	0.526855945	697	17358	4828	63347	6270	fixed	Omni	37C	nextera
CHD1_(A301-218A)	1	1	0.606448888	927	20056	4828	63347	6270	fixed	THS	37C	nextera
CHD1_(A301-218A)	1	1	0.52749323	721	17934	4828	63347	6270	fixed	Nextera	37C	homemade
CHD1_(A301-218A)	1	1	0.52363078	716	17941	4828	63347	6270	fixed	Omni	37C	homemade
CHD1_(A301-218A)	1	1	0.563729965	924	21506	4828	63347	6270	fixed	THS	37C	homemade
CHD1_(A301-218A)	1	1	0.257513178	394	20075	4828	63347	6270	fixed	Nextera	55C	nextera
CHD1_(A301-218A)	1	1	0.2637306	421	20945	4828	63347	6270	fixed	Omni	55C	nextera
CHD1_(A301-218A)	1	1	0.270244481	457	22188	4828	63347	6270	fixed	THS	55C	nextera
CHD1_(A301-218A)	1	1	0.246375037	384	20450	4828	63347	6270	fixed	Nextera	55C	homemade
CHD1_(A301-218A)	1	1	0.256793212	391	19978	4828	63347	6270	fixed	Omni	55C	homemade
CHD1_(A301-218A)	1	1	0.28438357	509	23484	4828	63347	6270	fixed	THS	55C	homemade
CHD2_(AB68301)	1	1	0.20026869	372	9771	13274	69825	15153	native	Nextera	37C	nextera
CHD2_(AB68301)	1	1	0.180003582	336	9819	13274	69825	15153	native	Omni	37C	nextera
CHD2_(AB68301)	1	1	0.172677024	434	13221	13274	69825	15153	native	THS	37C	nextera
CHD2_(AB68301)	1	1	0.191729509	406	11139	13274	69825	15153	native	Nextera	37C	homemade
CHD2_(AB68301)	1	1	0.180369747	360	10499	13274	69825	15153	native	Omni	37C	homemade
CHD2_(AB68301)	1	1	0.166322726	445	14074	13274	69825	15153	native	THS	37C	homemade
CHD2_(AB68301)	1	1	0.238168447	1169	25819	13274	69825	15153	native	Nextera	55C	nextera
CHD2_(AB68301)	1	1	0.237648611	1210	26783	13274	69825	15153	native	Omni	55C	nextera
CHD2_(AB68301)	1	1	0.645854957	7202	58658	13274	69825	15153	native	THS	55C	nextera
CHD2_(AB68301)	1	1	0.255939021	1286	26431	13274	69825	15153	native	Nextera	55C	homemade
CHD2_(AB68301)	1	1	0.251456587	1387	29015	13274	69825	15153	native	Omni	55C	homemade
CHD2_(AB68301)	1	1	0.627276603	6968	58433	13274	69825	15153	native	THS	55C	homemade
CHD2_(AB68301)	1	1	0.518967047	1737	16920	12531	63347	15153	fixed	Nextera	37C	nextera
CHD2_(AB68301)	1	1	0.504706852	1733	17358	12531	63347	15153	fixed	Omni	37C	nextera
CHD2_(AB68301)	1	1	0.580735635	2304	20056	12531	63347	15153	fixed	THS	37C	nextera
CHD2_(AB68301)	1	1	0.520067276	1845	17934	12531	63347	15153	fixed	Nextera	37C	homemade
CHD2_(AB68301)	1	1	0.519864362	1845	17941	12531	63347	15153	fixed	Omni	37C	homemade
CHD2_(AB68301)	1	1	0.548867563	2335	21506	12531	63347	15153	fixed	THS	37C	homemade
CHD2_(AB68301)	1	1	0.242751433	964	20075	12531	63347	15153	fixed	Nextera	55C	nextera
CHD2_(AB68301)	1	1	0.247149601	1024	20945	12531	63347	15153	fixed	Omni	55C	nextera
CHD2_(AB68301)	1	1	0.257454572	1130	22188	12531	63347	15153	fixed	THS	55C	nextera
CHD2_(AB68301)	1	1	0.240524793	973	20450	12531	63347	15153	fixed	Nextera	55C	homemade
CHD2_(AB68301)	1	1	0.247219587	977	19978	12531	63347	15153	fixed	Omni	55C	homemade
CHD2_(AB68301)	1	1	0.297277424	1381	23484	12531	63347	15153	fixed	THS	55C	homemade
CTCF_(SC-15914)	1	1	0.833417705	3270	13221	20722	69825	55545	native	THS	37C	nextera
CTCF_(SC-15914)	1	1	0.839648457	3507	14074	20722	69825	55545	native	THS	37C	homemade
CTCF_(SC-15914)	1	1	0.907166796	6951	25819	20722	69825	55545	native	Nextera	55C	nextera
CTCF_(SC-15914)	1	1	0.892002946	7090	26783	20722	69825	55545	native	Omni	55C	nextera
CTCF_(SC-15914)	1	1	0.950312176	16543	58658	20722	69825	55545	native	THS	55C	nextera
CTCF_(SC-15914)	1	1	0.870480793	6828	26431	20722	69825	55545	native	Nextera	55C	homemade
CTCF_(SC-15914)	1	1	0.890510007	7668	29015	20722	69825	55545	native	Omni	55C	homemade
CTCF_(SC-15914)	1	1	0.949531118	16466	58433	20722	69825	55545	native	THS	55C	homemade
CTCF_(SC-15914)	0.991467574	1	0.973107765	4087	20075	13253	63347	55545	fixed	Nextera	55C	nextera
CTCF_(SC-15914)	0.999996022	1	0.951172312	4168	20945	13253	63347	55545	fixed	Omni	55C	nextera
CTCF_(SC-15914)	1	1	0.912319824	4235	22188	13253	63347	55545	fixed	THS	55C	nextera
CTCF_(SC-15914)	0.992775903	1	0.972793405	4162	20450	13253	63347	55545	fixed	Nextera	55C	homemade
CTCF_(SC-15914)	0.91470295	1	0.984531657	4115	19978	13253	63347	55545	fixed	Omni	55C	homemade
CTCF_(SC-15914)	0.999999609	1	0.950509941	4670	23484	13253	63347	55545	fixed	THS	55C	homemade
CTCF_Broad	1	1	0.871113838	3138	13221	19025	69825	44597	native	THS	37C	nextera
CTCF_Broad	1	1	0.862909995	3309	14074	19025	69825	44597	native	THS	37C	homemade
CTCF_Broad	1	1	0.943165244	6635	25819	19025	69825	44597	native	Nextera	55C	nextera
CTCF_Broad	1	1	0.931143291	6795	26783	19025	69825	44597	native	Omni	55C	nextera
CTCF_Broad	1	1	0.967754308	15467	58658	19025	69825	44597	native	THS	55C	nextera
CTCF_Broad	1	1	0.899942383	6481	26431	19025	69825	44597	native	Nextera	55C	homemade
CTCF_Broad	1	1	0.922128049	7290	29015	19025	69825	44597	native	Omni	55C	homemade
CTCF_Broad	1	1	0.967649304	15406	58433	19025	69825	44597	native	THS	55C	homemade
CTCF_Broad	0.328508912	1	1.005346498	3947	20945	11874	63347	44597	fixed	Omni	55C	nextera
CTCF_Broad	0.999676584	1	0.961769149	4000	22188	11874	63347	44597	fixed	THS	55C	nextera
CTCF_Broad	0.545332785	1	0.998880193	4397	23484	11874	63347	44597	fixed	THS	55C	homemade
CTCF_UT-A	1	1	0.866397572	3153	13221	19220	69825	48912	native	THS	37C	nextera
CTCF_UT-A	1	1	0.862931636	3343	14074	19220	69825	48912	native	THS	37C	homemade
CTCF_UT-A	1	1	0.939646625	6678	25819	19220	69825	48912	native	Nextera	55C	nextera
CTCF_UT-A	1	1	0.923730858	6810	26783	19220	69825	48912	native	Omni	55C	nextera
CTCF_UT-A	1	1	0.968402655	15636	58658	19220	69825	48912	native	THS	55C	nextera
CTCF_UT-A	1	1	0.89864649	6538	26431	19220	69825	48912	native	Nextera	55C	homemade
CTCF_UT-A	1	1	0.917655576	7329	29015	19220	69825	48912	native	Omni	55C	homemade
CTCF_UT-A	1	1	0.966411668	15544	58433	19220	69825	48912	native	THS	55C	homemade
CTCF_UT-A	0.314843898	1	1.005780787	3965	20945	11923	63347	48912	fixed	Omni	55C	nextera
CTCF_UT-A	0.999932208	1	0.957337654	3998	22188	11923	63347	48912	fixed	THS	55C	nextera
CTCF_UT-A	0.652040968	1	0.995906289	4402	23484	11923	63347	48912	fixed	THS	55C	homemade
CTCF_UW	1	1	0.87395927	2974	13221	17972	69825	40105	native	THS	37C	nextera
CTCF_UW	1	1	0.870404161	3153	14074	17972	69825	40105	native	THS	37C	homemade
CTCF_UW	1	1	0.946812169	6292	25819	17972	69825	40105	native	Nextera	55C	nextera
CTCF_UW	1	1	0.933332459	6434	26783	17972	69825	40105	native	Omni	55C	nextera
CTCF_UW	1	1	0.970209705	14648	58658	17972	69825	40105	native	THS	55C	nextera
CTCF_UW	1	1	0.904015872	6150	26431	17972	69825	40105	native	Nextera	55C	homemade
CTCF_UW	1	1	0.926076671	6916	29015	17972	69825	40105	native	Omni	55C	homemade
CTCF_UW	1	1	0.969291259	14578	58433	17972	69825	40105	native	THS	55C	homemade
CTCF_UW	0.816749704	1	0.989394294	3768	22188	10873	63347	40105	fixed	THS	55C	nextera
E2F4	1	1	0.090831227	40	9771	3147	69825	3421	native	Nextera	37C	nextera
E2F4	1	1	0.08360816	37	9819	3147	69825	3421	native	Omni	37C	nextera
E2F4	1	1	0.067128955	40	13221	3147	69825	3421	native	THS	37C	nextera
E2F4	1	1	0.051789456	26	11139	3147	69825	3421	native	Nextera	37C	homemade
E2F4	1	1	0.073966371	35	10499	3147	69825	3421	native	Omni	37C	homemade
E2F4	1	1	0.052024821	33	14074	3147	69825	3421	native	THS	37C	homemade
E2F4	1	1	0.107419913	125	25819	3147	69825	3421	native	Nextera	55C	nextera
E2F4	1	1	0.106867264	129	26783	3147	69825	3421	native	Omni	55C	nextera
E2F4	1	1	0.358965874	949	58658	3147	69825	3421	native	THS	55C	nextera
E2F4	1	1	0.083946116	100	26431	3147	69825	3421	native	Nextera	55C	homemade
E2F4	1	1	0.100940525	132	29015	3147	69825	3421	native	Omni	55C	homemade
E2F4	1	1	0.337185572	888	58433	3147	69825	3421	native	THS	55C	homemade
E2F4	1	1	0.505668107	411	16920	3043	63347	3421	fixed	Nextera	37C	nextera
E2F4	1	1	0.478516934	399	17358	3043	63347	3421	fixed	Omni	37C	nextera
E2F4	1	1	0.544927948	525	20056	3043	63347	3421	fixed	THS	37C	nextera
E2F4	1	1	0.475916532	410	17934	3043	63347	3421	fixed	Nextera	37C	homemade
E2F4	1	1	0.497776908	429	17941	3043	63347	3421	fixed	Omni	37C	homemade
E2F4	1	1	0.546906275	565	21506	3043	63347	3421	fixed	THS	37C	homemade
E2F4	1	1	0.111993367	108	20075	3043	63347	3421	fixed	Nextera	55C	nextera
E2F4	1	1	0.121256092	122	20945	3043	63347	3421	fixed	Omni	55C	nextera
E2F4	1	1	0.132289403	141	22188	3043	63347	3421	fixed	THS	55C	nextera
E2F4	1	1	0.126227062	124	20450	3043	63347	3421	fixed	Nextera	55C	homemade
E2F4	1	1	0.132335332	127	19978	3043	63347	3421	fixed	Omni	55C	homemade
E2F4	1	1	0.169311086	191	23484	3043	63347	3421	fixed	THS	55C	homemade
EBF1_(SC-137065)_HudsonAlpha	1	1	0.478611914	1362	9771	20336	69825	36032	native	Nextera	37C	nextera
EBF1_(SC-137065)_HudsonAlpha	1	1	0.46927851	1342	9819	20336	69825	36032	native	Omni	37C	nextera
EBF1_(SC-137065)_HudsonAlpha	1	1	0.493700109	1901	13221	20336	69825	36032	native	THS	37C	nextera
EBF1_(SC-137065)_HudsonAlpha	1	1	0.489496629	1588	11139	20336	69825	36032	native	Nextera	37C	homemade
EBF1_(SC-137065)_HudsonAlpha	1	1	0.476493551	1457	10499	20336	69825	36032	native	Omni	37C	homemade
EBF1_(SC-137065)_HudsonAlpha	1	1	0.490126068	2009	14074	20336	69825	36032	native	THS	37C	homemade
EBF1_(SC-137065)_HudsonAlpha	1	1	0.589128075	4430	25819	20336	69825	36032	native	Nextera	55C	nextera
EBF1_(SC-137065)_HudsonAlpha	1	1	0.605486041	4723	26783	20336	69825	36032	native	Omni	55C	nextera
EBF1_(SC-137065)_HudsonAlpha	1	1	0.901795478	15406	58658	20336	69825	36032	native	THS	55C	nextera
EBF1_(SC-137065)_HudsonAlpha	1	1	0.605755313	4663	26431	20336	69825	36032	native	Nextera	55C	homemade
EBF1_(SC-137065)_HudsonAlpha	1	1	0.6080187	5138	29015	20336	69825	36032	native	Omni	55C	homemade
EBF1_(SC-137065)_HudsonAlpha	1	1	0.888168525	15115	58433	20336	69825	36032	native	THS	55C	homemade
EBF1_(SC-137065)_HudsonAlpha	1	1	0.706587583	3386	16920	17941	63347	36032	fixed	Nextera	37C	nextera
EBF1_(SC-137065)_HudsonAlpha	1	1	0.69160582	3400	17358	17941	63347	36032	fixed	Omni	37C	nextera
EBF1_(SC-137065)_HudsonAlpha	1	1	0.765463736	4348	20056	17941	63347	36032	fixed	THS	37C	nextera
EBF1_(SC-137065)_HudsonAlpha	1	1	0.698531269	3548	17934	17941	63347	36032	fixed	Nextera	37C	homemade
EBF1_(SC-137065)_HudsonAlpha	1	1	0.699242742	3553	17941	17941	63347	36032	fixed	Omni	37C	homemade
EBF1_(SC-137065)_HudsonAlpha	1	1	0.738480812	4498	21506	17941	63347	36032	fixed	THS	37C	homemade
EBF1_(SC-137065)_HudsonAlpha	1	1	0.52676957	2995	20075	17941	63347	36032	fixed	Nextera	55C	nextera
EBF1_(SC-137065)_HudsonAlpha	1	1	0.545516077	3236	20945	17941	63347	36032	fixed	Omni	55C	nextera
EBF1_(SC-137065)_HudsonAlpha	1	1	0.55171538	3467	22188	17941	63347	36032	fixed	THS	55C	nextera
EBF1_(SC-137065)_HudsonAlpha	1	1	0.523843634	3034	20450	17941	63347	36032	fixed	Nextera	55C	homemade
EBF1_(SC-137065)_HudsonAlpha	1	1	0.548945019	3106	19978	17941	63347	36032	fixed	Omni	55C	homemade
EBF1_(SC-137065)_HudsonAlpha	1	1	0.57434216	3820	23484	17941	63347	36032	fixed	THS	55C	homemade
EBF1_(SC-137065)_Stanford	1	1	0.529152917	1127	9771	15220	69825	33112	native	Nextera	37C	nextera
EBF1_(SC-137065)_Stanford	1	1	0.536377955	1148	9819	15220	69825	33112	native	Omni	37C	nextera
EBF1_(SC-137065)_Stanford	1	1	0.564572265	1627	13221	15220	69825	33112	native	THS	37C	nextera
EBF1_(SC-137065)_Stanford	1	1	0.553128582	1343	11139	15220	69825	33112	native	Nextera	37C	homemade
EBF1_(SC-137065)_Stanford	1	1	0.533536358	1221	10499	15220	69825	33112	native	Omni	37C	homemade
EBF1_(SC-137065)_Stanford	1	1	0.570774932	1751	14074	15220	69825	33112	native	THS	37C	homemade
EBF1_(SC-137065)_Stanford	1	1	0.644294871	3626	25819	15220	69825	33112	native	Nextera	55C	nextera
EBF1_(SC-137065)_Stanford	1	1	0.663585193	3874	26783	15220	69825	33112	native	Omni	55C	nextera
EBF1_(SC-137065)_Stanford	1	1	0.945182551	12085	58658	15220	69825	33112	native	THS	55C	nextera
EBF1_(SC-137065)_Stanford	1	1	0.665306117	3833	26431	15220	69825	33112	native	Nextera	55C	homemade
EBF1_(SC-137065)_Stanford	1	1	0.674361476	4265	29015	15220	69825	33112	native	Omni	55C	homemade
EBF1_(SC-137065)_Stanford	1	1	0.938929478	11959	58433	15220	69825	33112	native	THS	55C	homemade
EBF1_(SC-137065)_Stanford	1	1	0.665283226	2454	16920	13810	63347	33112	fixed	Nextera	37C	nextera
EBF1_(SC-137065)_Stanford	1	1	0.653516875	2473	17358	13810	63347	33112	fixed	Omni	37C	nextera
EBF1_(SC-137065)_Stanford	1	1	0.723871982	3165	20056	13810	63347	33112	fixed	THS	37C	nextera
EBF1_(SC-137065)_Stanford	1	1	0.65784893	2572	17934	13810	63347	33112	fixed	Nextera	37C	homemade
EBF1_(SC-137065)_Stanford	1	1	0.655802544	2565	17941	13810	63347	33112	fixed	Omni	37C	homemade
EBF1_(SC-137065)_Stanford	1	1	0.704073918	3301	21506	13810	63347	33112	fixed	THS	37C	homemade
EBF1_(SC-137065)_Stanford	1	1	0.588831776	2577	20075	13810	63347	33112	fixed	Nextera	55C	nextera
EBF1_(SC-137065)_Stanford	1	1	0.602698955	2752	20945	13810	63347	33112	fixed	Omni	55C	nextera
EBF1_(SC-137065)_Stanford	1	1	0.606560781	2934	22188	13810	63347	33112	fixed	THS	55C	nextera
EBF1_(SC-137065)_Stanford	1	1	0.586109109	2613	20450	13810	63347	33112	fixed	Nextera	55C	homemade
EBF1_(SC-137065)_Stanford	1	1	0.611666345	2664	19978	13810	63347	33112	fixed	Omni	55C	homemade
EBF1_(SC-137065)_Stanford	1	1	0.631489315	3233	23484	13810	63347	33112	fixed	THS	55C	homemade
Egr-1	1	1	0.27634157	478	9771	12361	69825	16322	native	Nextera	37C	nextera
Egr-1	1	1	0.254855379	443	9819	12361	69825	16322	native	Omni	37C	nextera
Egr-1	1	1	0.18543118	434	13221	12361	69825	16322	native	THS	37C	nextera
Egr-1	1	1	0.250517508	494	11139	12361	69825	16322	native	Nextera	37C	homemade
Egr-1	1	1	0.222207879	413	10499	12361	69825	16322	native	Omni	37C	homemade
Egr-1	1	1	0.20028127	499	14074	12361	69825	16322	native	THS	37C	homemade
Egr-1	1	1	0.266480361	1218	25819	12361	69825	16322	native	Nextera	55C	nextera
Egr-1	1	1	0.279245448	1324	26783	12361	69825	16322	native	Omni	55C	nextera
Egr-1	1	1	0.620562629	6444	58658	12361	69825	16322	native	THS	55C	nextera
Egr-1	1	1	0.277407652	1298	26431	12361	69825	16322	native	Nextera	55C	homemade
Egr-1	1	1	0.285020331	1464	29015	12361	69825	16322	native	Omni	55C	homemade
Egr-1	1	1	0.605937934	6268	58433	12361	69825	16322	native	THS	55C	homemade
Egr-1	1	1	0.811239201	2325	16920	10730	63347	16322	fixed	Nextera	37C	nextera
Egr-1	1	1	0.768321307	2259	17358	10730	63347	16322	fixed	Omni	37C	nextera
Egr-1	1	1	0.85777139	2914	20056	10730	63347	16322	fixed	THS	37C	nextera
Egr-1	1	1	0.795327675	2416	17934	10730	63347	16322	fixed	Nextera	37C	homemade
Egr-1	1	1	0.794359237	2414	17941	10730	63347	16322	fixed	Omni	37C	homemade
Egr-1	1	1	0.814212631	2966	21506	10730	63347	16322	fixed	THS	37C	homemade
Egr-1	1	1	0.256440882	872	20075	10730	63347	16322	fixed	Nextera	55C	nextera
Egr-1	1	1	0.264674169	939	20945	10730	63347	16322	fixed	Omni	55C	nextera
Egr-1	1	1	0.280179622	1053	22188	10730	63347	16322	fixed	THS	55C	nextera
Egr-1	1	1	0.263574745	913	20450	10730	63347	16322	fixed	Nextera	55C	homemade
Egr-1	1	1	0.283986509	961	19978	10730	63347	16322	fixed	Omni	55C	homemade
Egr-1	1	1	0.343906478	1368	23484	10730	63347	16322	fixed	THS	55C	homemade
ELF1_(SC-631)	1	1	0.301672637	751	9771	17790	69825	22238	native	Nextera	37C	nextera
ELF1_(SC-631)	1	1	0.291403836	729	9819	17790	69825	22238	native	Omni	37C	nextera
ELF1_(SC-631)	1	1	0.214045428	721	13221	17790	69825	22238	native	THS	37C	nextera
ELF1_(SC-631)	1	1	0.262157163	744	11139	17790	69825	22238	native	Nextera	37C	homemade
ELF1_(SC-631)	1	1	0.257950368	690	10499	17790	69825	22238	native	Omni	37C	homemade
ELF1_(SC-631)	1	1	0.223382921	801	14074	17790	69825	22238	native	THS	37C	homemade
ELF1_(SC-631)	1	1	0.310877214	2045	25819	17790	69825	22238	native	Nextera	55C	nextera
ELF1_(SC-631)	1	1	0.320057795	2184	26783	17790	69825	22238	native	Omni	55C	nextera
ELF1_(SC-631)	1	1	0.676017748	10103	58658	17790	69825	22238	native	THS	55C	nextera
ELF1_(SC-631)	1	1	0.305460947	2057	26431	17790	69825	22238	native	Nextera	55C	homemade
ELF1_(SC-631)	1	1	0.322356524	2383	29015	17790	69825	22238	native	Omni	55C	homemade
ELF1_(SC-631)	1	1	0.66149239	9848	58433	17790	69825	22238	native	THS	55C	homemade
ELF1_(SC-631)	1	1	0.844688855	3412	16920	15123	63347	22238	fixed	Nextera	37C	nextera
ELF1_(SC-631)	1	1	0.821444011	3404	17358	15123	63347	22238	fixed	Omni	37C	nextera
ELF1_(SC-631)	1	1	0.887631507	4250	20056	15123	63347	22238	fixed	THS	37C	nextera
ELF1_(SC-631)	1	1	0.830329638	3555	17934	15123	63347	22238	fixed	Nextera	37C	homemade
ELF1_(SC-631)	1	1	0.821133598	3517	17941	15123	63347	22238	fixed	Omni	37C	homemade
ELF1_(SC-631)	1	1	0.834406965	4284	21506	15123	63347	22238	fixed	THS	37C	homemade
ELF1_(SC-631)	1	1	0.302761019	1451	20075	15123	63347	22238	fixed	Nextera	55C	nextera
ELF1_(SC-631)	1	1	0.304984367	1525	20945	15123	63347	22238	fixed	Omni	55C	nextera
ELF1_(SC-631)	1	1	0.309609153	1640	22188	15123	63347	22238	fixed	THS	55C	nextera
ELF1_(SC-631)	1	1	0.311342477	1520	20450	15123	63347	22238	fixed	Nextera	55C	homemade
ELF1_(SC-631)	1	1	0.323310988	1542	19978	15123	63347	22238	fixed	Omni	55C	homemade
ELF1_(SC-631)	1	1	0.384560598	2156	23484	15123	63347	22238	fixed	THS	55C	homemade
ELK1_(1277-1)	1	1	0.117447922	84	9771	5111	69825	5474	native	Nextera	37C	nextera
ELK1_(1277-1)	1	1	0.102960235	74	9819	5111	69825	5474	native	Omni	37C	nextera
ELK1_(1277-1)	1	1	0.087833398	85	13221	5111	69825	5474	native	THS	37C	nextera
ELK1_(1277-1)	1	1	0.101797462	83	11139	5111	69825	5474	native	Nextera	37C	homemade
ELK1_(1277-1)	1	1	0.098894177	76	10499	5111	69825	5474	native	Omni	37C	homemade
ELK1_(1277-1)	1	1	0.088334206	91	14074	5111	69825	5474	native	THS	37C	homemade
ELK1_(1277-1)	1	1	0.138633101	262	25819	5111	69825	5474	native	Nextera	55C	nextera
ELK1_(1277-1)	1	1	0.129052483	253	26783	5111	69825	5474	native	Omni	55C	nextera
ELK1_(1277-1)	1	1	0.470699921	2021	58658	5111	69825	5474	native	THS	55C	nextera
ELK1_(1277-1)	1	1	0.122501051	237	26431	5111	69825	5474	native	Nextera	55C	homemade
ELK1_(1277-1)	1	1	0.123833525	263	29015	5111	69825	5474	native	Omni	55C	homemade
ELK1_(1277-1)	1	1	0.451236465	1930	58433	5111	69825	5474	native	THS	55C	homemade
ELK1_(1277-1)	1	1	0.504737137	661	16920	4903	63347	5474	fixed	Nextera	37C	nextera
ELK1_(1277-1)	1	1	0.488279301	656	17358	4903	63347	5474	fixed	Omni	37C	nextera
ELK1_(1277-1)	1	1	0.54628049	848	20056	4903	63347	5474	fixed	THS	37C	nextera
ELK1_(1277-1)	1	1	0.489166568	679	17934	4903	63347	5474	fixed	Nextera	37C	homemade
ELK1_(1277-1)	1	1	0.478173597	664	17941	4903	63347	5474	fixed	Omni	37C	homemade
ELK1_(1277-1)	1	1	0.51485548	857	21506	4903	63347	5474	fixed	THS	37C	homemade
ELK1_(1277-1)	1	1	0.155104946	241	20075	4903	63347	5474	fixed	Nextera	55C	nextera
ELK1_(1277-1)	1	1	0.127072336	206	20945	4903	63347	5474	fixed	Omni	55C	nextera
ELK1_(1277-1)	1	1	0.14848623	255	22188	4903	63347	5474	fixed	THS	55C	nextera
ELK1_(1277-1)	1	1	0.134570681	213	20450	4903	63347	5474	fixed	Nextera	55C	homemade
ELK1_(1277-1)	1	1	0.144217185	223	19978	4903	63347	5474	fixed	Omni	55C	homemade
ELK1_(1277-1)	1	1	0.188706217	343	23484	4903	63347	5474	fixed	THS	55C	homemade
ETS1	1	1	0.119584642	62	9771	3705	69825	4120	native	Nextera	37C	nextera
ETS1	1	1	0.111322632	58	9819	3705	69825	4120	native	Omni	37C	nextera
ETS1	1	1	0.059869788	42	13221	3705	69825	4120	native	THS	37C	nextera
ETS1	1	1	0.087979172	52	11139	3705	69825	4120	native	Nextera	37C	homemade
ETS1	1	1	0.084367009	47	10499	3705	69825	4120	native	Omni	37C	homemade
ETS1	1	1	0.044189504	33	14074	3705	69825	4120	native	THS	37C	homemade
ETS1	1	1	0.08467229	116	25819	3705	69825	4120	native	Nextera	55C	nextera
ETS1	1	1	0.08725397	124	26783	3705	69825	4120	native	Omni	55C	nextera
ETS1	1	1	0.429241732	1336	58658	3705	69825	4120	native	THS	55C	nextera
ETS1	1	1	0.081998702	115	26431	3705	69825	4120	native	Nextera	55C	homemade
ETS1	1	1	0.090284866	139	29015	3705	69825	4120	native	Omni	55C	homemade
ETS1	1	1	0.406060064	1259	58433	3705	69825	4120	native	THS	55C	homemade
ETS1	1	1	0.561325067	536	16920	3575	63347	4120	fixed	Nextera	37C	nextera
ETS1	1	1	0.522661226	512	17358	3575	63347	4120	fixed	Omni	37C	nextera
ETS1	1	1	0.579574841	656	20056	3575	63347	4120	fixed	THS	37C	nextera
ETS1	1	1	0.499946299	506	17934	3575	63347	4120	fixed	Nextera	37C	homemade
ETS1	1	1	0.516541297	523	17941	3575	63347	4120	fixed	Omni	37C	homemade
ETS1	1	1	0.557800672	677	21506	3575	63347	4120	fixed	THS	37C	homemade
ETS1	1	1	0.111215418	126	20075	3575	63347	4120	fixed	Nextera	55C	nextera
ETS1	1	1	0.097289838	115	20945	3575	63347	4120	fixed	Omni	55C	nextera
ETS1	1	1	0.121387911	152	22188	3575	63347	4120	fixed	THS	55C	nextera
ETS1	1	1	0.103977157	120	20450	3575	63347	4120	fixed	Nextera	55C	homemade
ETS1	1	1	0.110868459	125	19978	3575	63347	4120	fixed	Omni	55C	homemade
ETS1	1	1	0.157697287	209	23484	3575	63347	4120	fixed	THS	55C	homemade
EZH2_(39875)	1	1	0.400120199	50	9771	893	69825	2457	native	Nextera	37C	nextera
EZH2_(39875)	1	1	0.445943925	56	9819	893	69825	2457	native	Omni	37C	nextera
EZH2_(39875)	1	1	0.337108758	57	13221	893	69825	2457	native	THS	37C	nextera
EZH2_(39875)	1	1	0.407137659	58	11139	893	69825	2457	native	Nextera	37C	homemade
EZH2_(39875)	1	1	0.454298586	61	10499	893	69825	2457	native	Omni	37C	homemade
EZH2_(39875)	1	1	0.438903486	79	14074	893	69825	2457	native	THS	37C	homemade
EZH2_(39875)	1	1	0.490608516	162	25819	893	69825	2457	native	Nextera	55C	nextera
EZH2_(39875)	1	1	0.481708388	165	26783	893	69825	2457	native	Omni	55C	nextera
EZH2_(39875)	1	1	0.86245514	647	58658	893	69825	2457	native	THS	55C	nextera
EZH2_(39875)	1	1	0.452623732	153	26431	893	69825	2457	native	Nextera	55C	homemade
EZH2_(39875)	1	1	0.498549906	185	29015	893	69825	2457	native	Omni	55C	homemade
EZH2_(39875)	1	1	0.818941206	612	58433	893	69825	2457	native	THS	55C	homemade
EZH2_(39875)	1	1	0.360376607	72	16920	748	63347	2457	fixed	Nextera	37C	nextera
EZH2_(39875)	1	1	0.302493788	62	17358	748	63347	2457	fixed	Omni	37C	nextera
EZH2_(39875)	1	1	0.426482787	101	20056	748	63347	2457	fixed	THS	37C	nextera
EZH2_(39875)	1	1	0.321111753	68	17934	748	63347	2457	fixed	Nextera	37C	homemade
EZH2_(39875)	1	1	0.372910747	79	17941	748	63347	2457	fixed	Omni	37C	homemade
EZH2_(39875)	1	1	0.350473205	89	21506	748	63347	2457	fixed	THS	37C	homemade
EZH2_(39875)	1	1	0.337488429	80	20075	748	63347	2457	fixed	Nextera	55C	nextera
EZH2_(39875)	1	1	0.367947183	91	20945	748	63347	2457	fixed	Omni	55C	nextera
EZH2_(39875)	1	1	0.358784895	94	22188	748	63347	2457	fixed	THS	55C	nextera
EZH2_(39875)	1	1	0.331299766	80	20450	748	63347	2457	fixed	Nextera	55C	homemade
EZH2_(39875)	1	1	0.356083403	84	19978	748	63347	2457	fixed	Omni	55C	homemade
EZH2_(39875)	1	1	0.36783458	102	23484	748	63347	2457	fixed	THS	55C	homemade
FOXM1_(SC-502)	1	1	0.380456723	1028	9771	19309	69825	21665	native	Nextera	37C	nextera
FOXM1_(SC-502)	1	1	0.357604629	971	9819	19309	69825	21665	native	Omni	37C	nextera
FOXM1_(SC-502)	1	1	0.338068983	1236	13221	19309	69825	21665	native	THS	37C	nextera
FOXM1_(SC-502)	1	1	0.343796078	1059	11139	19309	69825	21665	native	Nextera	37C	homemade
FOXM1_(SC-502)	1	1	0.356831332	1036	10499	19309	69825	21665	native	Omni	37C	homemade
FOXM1_(SC-502)	1	1	0.338648398	1318	14074	19309	69825	21665	native	THS	37C	homemade
FOXM1_(SC-502)	1	1	0.459674403	3282	25819	19309	69825	21665	native	Nextera	55C	nextera
FOXM1_(SC-502)	1	1	0.464327191	3439	26783	19309	69825	21665	native	Omni	55C	nextera
FOXM1_(SC-502)	1	1	0.88182298	14304	58658	19309	69825	21665	native	THS	55C	nextera
FOXM1_(SC-502)	1	1	0.456829337	3339	26431	19309	69825	21665	native	Nextera	55C	homemade
FOXM1_(SC-502)	1	1	0.483820335	3882	29015	19309	69825	21665	native	Omni	55C	homemade
FOXM1_(SC-502)	1	1	0.87346014	14114	58433	19309	69825	21665	native	THS	55C	homemade
FOXM1_(SC-502)	1	1	0.486178899	2322	16920	17881	63347	21665	fixed	Nextera	37C	nextera
FOXM1_(SC-502)	1	1	0.48166664	2360	17358	17881	63347	21665	fixed	Omni	37C	nextera
FOXM1_(SC-502)	1	1	0.530450985	3003	20056	17881	63347	21665	fixed	THS	37C	nextera
FOXM1_(SC-502)	1	1	0.484172808	2451	17934	17881	63347	21665	fixed	Nextera	37C	homemade
FOXM1_(SC-502)	1	1	0.498793688	2526	17941	17881	63347	21665	fixed	Omni	37C	homemade
FOXM1_(SC-502)	1	1	0.51626609	3134	21506	17881	63347	21665	fixed	THS	37C	homemade
FOXM1_(SC-502)	1	1	0.442065299	2505	20075	17881	63347	21665	fixed	Nextera	55C	nextera
FOXM1_(SC-502)	1	1	0.445184228	2632	20945	17881	63347	21665	fixed	Omni	55C	nextera
FOXM1_(SC-502)	1	1	0.47309433	2963	22188	17881	63347	21665	fixed	THS	55C	nextera
FOXM1_(SC-502)	1	1	0.447817936	2585	20450	17881	63347	21665	fixed	Nextera	55C	homemade
FOXM1_(SC-502)	1	1	0.444211677	2505	19978	17881	63347	21665	fixed	Omni	55C	homemade
FOXM1_(SC-502)	1	1	0.477911356	3168	23484	17881	63347	21665	fixed	THS	55C	homemade
GABP	1	1	0.096352541	78	9771	5785	69825	6487	native	Nextera	37C	nextera
GABP	1	1	0.088506021	72	9819	5785	69825	6487	native	Omni	37C	nextera
GABP	1	1	0.073035375	80	13221	5785	69825	6487	native	THS	37C	nextera
GABP	1	1	0.080184993	74	11139	5785	69825	6487	native	Nextera	37C	homemade
GABP	1	1	0.075875852	66	10499	5785	69825	6487	native	Omni	37C	homemade
GABP	1	1	0.074612104	87	14074	5785	69825	6487	native	THS	37C	homemade
GABP	1	1	0.109859097	235	25819	5785	69825	6487	native	Nextera	55C	nextera
GABP	1	1	0.112664831	250	26783	5785	69825	6487	native	Omni	55C	nextera
GABP	1	1	0.438082587	2129	58658	5785	69825	6487	native	THS	55C	nextera
GABP	1	1	0.11553525	253	26431	5785	69825	6487	native	Nextera	55C	homemade
GABP	1	1	0.112317847	270	29015	5785	69825	6487	native	Omni	55C	homemade
GABP	1	1	0.41477551	2008	58433	5785	69825	6487	native	THS	55C	homemade
GABP	1	1	0.596059442	868	16920	5452	63347	6487	fixed	Nextera	37C	nextera
GABP	1	1	0.572986363	856	17358	5452	63347	6487	fixed	Omni	37C	nextera
GABP	1	1	0.655222027	1131	20056	5452	63347	6487	fixed	THS	37C	nextera
GABP	1	1	0.590864473	912	17934	5452	63347	6487	fixed	Nextera	37C	homemade
GABP	1	1	0.595167311	919	17941	5452	63347	6487	fixed	Omni	37C	homemade
GABP	1	1	0.598618761	1108	21506	5452	63347	6487	fixed	THS	37C	homemade
GABP	1	1	0.138907563	240	20075	5452	63347	6487	fixed	Nextera	55C	nextera
GABP	1	1	0.123152382	222	20945	5452	63347	6487	fixed	Omni	55C	nextera
GABP	1	1	0.148196683	283	22188	5452	63347	6487	fixed	THS	55C	nextera
GABP	1	1	0.132383181	233	20450	5452	63347	6487	fixed	Nextera	55C	homemade
GABP	1	1	0.137837232	237	19978	5452	63347	6487	fixed	Omni	55C	homemade
GABP	1	1	0.184052226	372	23484	5452	63347	6487	fixed	THS	55C	homemade
IKZF1_(IkN)_(UCLA)	1	1	0.322430096	306	9771	6782	69825	7726	native	Nextera	37C	nextera
IKZF1_(IkN)_(UCLA)	1	1	0.331339324	316	9819	6782	69825	7726	native	Omni	37C	nextera
IKZF1_(IkN)_(UCLA)	1	1	0.407277617	523	13221	6782	69825	7726	native	THS	37C	nextera
IKZF1_(IkN)_(UCLA)	1	1	0.354002011	383	11139	6782	69825	7726	native	Nextera	37C	homemade
IKZF1_(IkN)_(UCLA)	1	1	0.332433607	339	10499	6782	69825	7726	native	Omni	37C	homemade
IKZF1_(IkN)_(UCLA)	1	1	0.393566285	538	14074	6782	69825	7726	native	THS	37C	homemade
IKZF1_(IkN)_(UCLA)	1	1	0.520384381	1305	25819	6782	69825	7726	native	Nextera	55C	nextera
IKZF1_(IkN)_(UCLA)	1	1	0.533944581	1389	26783	6782	69825	7726	native	Omni	55C	nextera
IKZF1_(IkN)_(UCLA)	0.999999238	1	0.975538582	5558	58658	6782	69825	7726	native	THS	55C	nextera
IKZF1_(IkN)_(UCLA)	1	1	0.528201042	1356	26431	6782	69825	7726	native	Nextera	55C	homemade
IKZF1_(IkN)_(UCLA)	1	1	0.529418858	1492	29015	6782	69825	7726	native	Omni	55C	homemade
IKZF1_(IkN)_(UCLA)	0.999997966	1	0.976299631	5541	58433	6782	69825	7726	native	THS	55C	homemade
IKZF1_(IkN)_(UCLA)	1	1	0.395849575	701	16920	6630	63347	7726	fixed	Nextera	37C	nextera
IKZF1_(IkN)_(UCLA)	1	1	0.386961863	703	17358	6630	63347	7726	fixed	Omni	37C	nextera
IKZF1_(IkN)_(UCLA)	1	1	0.472584937	992	20056	6630	63347	7726	fixed	THS	37C	nextera
IKZF1_(IkN)_(UCLA)	1	1	0.401704507	754	17934	6630	63347	7726	fixed	Nextera	37C	homemade
IKZF1_(IkN)_(UCLA)	1	1	0.393559424	739	17941	6630	63347	7726	fixed	Omni	37C	homemade
IKZF1_(IkN)_(UCLA)	1	1	0.450495894	1014	21506	6630	63347	7726	fixed	THS	37C	homemade
IKZF1_(IkN)_(UCLA)	1	1	0.435013932	914	20075	6630	63347	7726	fixed	Nextera	55C	nextera
IKZF1_(IkN)_(UCLA)	1	1	0.458000416	1004	20945	6630	63347	7726	fixed	Omni	55C	nextera
IKZF1_(IkN)_(UCLA)	1	1	0.48617017	1129	22188	6630	63347	7726	fixed	THS	55C	nextera
IKZF1_(IkN)_(UCLA)	1	1	0.427971339	916	20450	6630	63347	7726	fixed	Nextera	55C	homemade
IKZF1_(IkN)_(UCLA)	1	1	0.436647816	913	19978	6630	63347	7726	fixed	Omni	55C	homemade
IKZF1_(IkN)_(UCLA)	1	1	0.487413182	1198	23484	6630	63347	7726	fixed	THS	55C	homemade
IRF4_(SC-6059)	1	1	0.311459892	679	9771	15579	69825	17722	native	Nextera	37C	nextera
IRF4_(SC-6059)	1	1	0.305829173	670	9819	15579	69825	17722	native	Omni	37C	nextera
IRF4_(SC-6059)	1	1	0.364431179	1075	13221	15579	69825	17722	native	THS	37C	nextera
IRF4_(SC-6059)	1	1	0.335978617	835	11139	15579	69825	17722	native	Nextera	37C	homemade
IRF4_(SC-6059)	1	1	0.307366072	720	10499	15579	69825	17722	native	Omni	37C	homemade
IRF4_(SC-6059)	1	1	0.347120544	1090	14074	15579	69825	17722	native	THS	37C	homemade
IRF4_(SC-6059)	1	1	0.487622446	2809	25819	15579	69825	17722	native	Nextera	55C	nextera
IRF4_(SC-6059)	1	1	0.496679279	2968	26783	15579	69825	17722	native	Omni	55C	nextera
IRF4_(SC-6059)	1	1	0.928597722	12153	58658	15579	69825	17722	native	THS	55C	nextera
IRF4_(SC-6059)	1	1	0.504820063	2977	26431	15579	69825	17722	native	Nextera	55C	homemade
IRF4_(SC-6059)	1	1	0.510992226	3308	29015	15579	69825	17722	native	Omni	55C	homemade
IRF4_(SC-6059)	1	1	0.922355344	12025	58433	15579	69825	17722	native	THS	55C	homemade
IRF4_(SC-6059)	1	1	0.427583316	1713	16920	14999	63347	17722	fixed	Nextera	37C	nextera
IRF4_(SC-6059)	1	1	0.423850026	1742	17358	14999	63347	17722	fixed	Omni	37C	nextera
IRF4_(SC-6059)	1	1	0.462014972	2194	20056	14999	63347	17722	fixed	THS	37C	nextera
IRF4_(SC-6059)	1	1	0.430960704	1830	17934	14999	63347	17722	fixed	Nextera	37C	homemade
IRF4_(SC-6059)	1	1	0.43785473	1860	17941	14999	63347	17722	fixed	Omni	37C	homemade
IRF4_(SC-6059)	1	1	0.44696793	2276	21506	14999	63347	17722	fixed	THS	37C	homemade
IRF4_(SC-6059)	1	1	0.430651571	2047	20075	14999	63347	17722	fixed	Nextera	55C	nextera
IRF4_(SC-6059)	1	1	0.447446056	2219	20945	14999	63347	17722	fixed	Omni	55C	nextera
IRF4_(SC-6059)	1	1	0.46996626	2469	22188	14999	63347	17722	fixed	THS	55C	nextera
IRF4_(SC-6059)	1	1	0.423787157	2052	20450	14999	63347	17722	fixed	Nextera	55C	homemade
IRF4_(SC-6059)	1	1	0.437393404	2069	19978	14999	63347	17722	fixed	Omni	55C	homemade
IRF4_(SC-6059)	1	1	0.471906008	2624	23484	14999	63347	17722	fixed	THS	55C	homemade
Max	1	1	0.196869138	291	9771	10563	69825	11897	native	Nextera	37C	nextera
Max	1	1	0.184462023	274	9819	10563	69825	11897	native	Omni	37C	nextera
Max	1	1	0.150996299	302	13221	10563	69825	11897	native	THS	37C	nextera
Max	1	1	0.188120759	317	11139	10563	69825	11897	native	Nextera	37C	homemade
Max	1	1	0.176922085	281	10499	10563	69825	11897	native	Omni	37C	homemade
Max	1	1	0.151708055	323	14074	10563	69825	11897	native	THS	37C	homemade
Max	1	1	0.225558997	881	25819	10563	69825	11897	native	Nextera	55C	nextera
Max	1	1	0.226325651	917	26783	10563	69825	11897	native	Omni	55C	nextera
Max	1	1	0.594792932	5278	58658	10563	69825	11897	native	THS	55C	nextera
Max	1	1	0.218585577	874	26431	10563	69825	11897	native	Nextera	55C	homemade
Max	1	1	0.230558746	1012	29015	10563	69825	11897	native	Omni	55C	homemade
Max	1	1	0.574344735	5077	58433	10563	69825	11897	native	THS	55C	homemade
Max	1	1	0.665644545	1723	16920	9691	63347	11897	fixed	Nextera	37C	nextera
Max	1	1	0.66391134	1763	17358	9691	63347	11897	fixed	Omni	37C	nextera
Max	1	1	0.726153315	2228	20056	9691	63347	11897	fixed	THS	37C	nextera
Max	1	1	0.662634696	1818	17934	9691	63347	11897	fixed	Nextera	37C	homemade
Max	1	1	0.666019591	1828	17941	9691	63347	11897	fixed	Omni	37C	homemade
Max	1	1	0.69299909	2280	21506	9691	63347	11897	fixed	THS	37C	homemade
Max	1	1	0.241930553	743	20075	9691	63347	11897	fixed	Nextera	55C	nextera
Max	1	1	0.243740741	781	20945	9691	63347	11897	fixed	Omni	55C	nextera
Max	1	1	0.254538244	864	22188	9691	63347	11897	fixed	THS	55C	nextera
Max	1	1	0.255713781	800	20450	9691	63347	11897	fixed	Nextera	55C	homemade
Max	1	1	0.254229808	777	19978	9691	63347	11897	fixed	Omni	55C	homemade
Max	1	1	0.302562382	1087	23484	9691	63347	11897	fixed	THS	55C	homemade
MAZ_(ab85725)	1	1	0.270253939	581	9771	15363	69825	17688	native	Nextera	37C	nextera
MAZ_(ab85725)	1	1	0.248103244	536	9819	15363	69825	17688	native	Omni	37C	nextera
MAZ_(ab85725)	1	1	0.187699559	546	13221	15363	69825	17688	native	THS	37C	nextera
MAZ_(ab85725)	1	1	0.252976628	620	11139	15363	69825	17688	native	Nextera	37C	homemade
MAZ_(ab85725)	1	1	0.240259164	555	10499	15363	69825	17688	native	Omni	37C	homemade
MAZ_(ab85725)	1	1	0.186657397	578	14074	15363	69825	17688	native	THS	37C	homemade
MAZ_(ab85725)	1	1	0.28006941	1591	25819	15363	69825	17688	native	Nextera	55C	nextera
MAZ_(ab85725)	1	1	0.282716197	1666	26783	15363	69825	17688	native	Omni	55C	nextera
MAZ_(ab85725)	1	1	0.665890796	8594	58658	15363	69825	17688	native	THS	55C	nextera
MAZ_(ab85725)	1	1	0.280118894	1629	26431	15363	69825	17688	native	Nextera	55C	homemade
MAZ_(ab85725)	1	1	0.290103736	1852	29015	15363	69825	17688	native	Omni	55C	homemade
MAZ_(ab85725)	1	1	0.64667601	8314	58433	15363	69825	17688	native	THS	55C	homemade
MAZ_(ab85725)	1	1	0.785493025	2803	16920	13360	63347	17688	fixed	Nextera	37C	nextera
MAZ_(ab85725)	1	1	0.768130883	2812	17358	13360	63347	17688	fixed	Omni	37C	nextera
MAZ_(ab85725)	1	1	0.828398628	3504	20056	13360	63347	17688	fixed	THS	37C	nextera
MAZ_(ab85725)	1	1	0.760116706	2875	17934	13360	63347	17688	fixed	Nextera	37C	homemade
MAZ_(ab85725)	1	1	0.763255842	2888	17941	13360	63347	17688	fixed	Omni	37C	homemade
MAZ_(ab85725)	1	1	0.770561192	3495	21506	13360	63347	17688	fixed	THS	37C	homemade
MAZ_(ab85725)	1	1	0.293349692	1242	20075	13360	63347	17688	fixed	Nextera	55C	nextera
MAZ_(ab85725)	1	1	0.292030989	1290	20945	13360	63347	17688	fixed	Omni	55C	nextera
MAZ_(ab85725)	1	1	0.308153211	1442	22188	13360	63347	17688	fixed	THS	55C	nextera
MAZ_(ab85725)	1	1	0.300722732	1297	20450	13360	63347	17688	fixed	Nextera	55C	homemade
MAZ_(ab85725)	1	1	0.318270483	1341	19978	13360	63347	17688	fixed	Omni	55C	homemade
MAZ_(ab85725)	1	1	0.367063669	1818	23484	13360	63347	17688	fixed	THS	55C	homemade
MEF2A	1	1	0.329409393	663	9771	14383	69825	17581	native	Nextera	37C	nextera
MEF2A	1	1	0.332743261	673	9819	14383	69825	17581	native	Omni	37C	nextera
MEF2A	1	1	0.400610114	1091	13221	14383	69825	17581	native	THS	37C	nextera
MEF2A	1	1	0.33602349	771	11139	14383	69825	17581	native	Nextera	37C	homemade
MEF2A	1	1	0.349108546	755	10499	14383	69825	17581	native	Omni	37C	homemade
MEF2A	1	1	0.397371208	1152	14074	14383	69825	17581	native	THS	37C	homemade
MEF2A	1	1	0.490000426	2606	25819	14383	69825	17581	native	Nextera	55C	nextera
MEF2A	1	1	0.494477584	2728	26783	14383	69825	17581	native	Omni	55C	nextera
MEF2A	1	1	0.911547459	11014	58658	14383	69825	17581	native	THS	55C	nextera
MEF2A	1	1	0.496103686	2701	26431	14383	69825	17581	native	Nextera	55C	homemade
MEF2A	1	1	0.523198837	3127	29015	14383	69825	17581	native	Omni	55C	homemade
MEF2A	1	1	0.902096748	10858	58433	14383	69825	17581	native	THS	55C	homemade
MEF2A	1	1	0.430304798	1650	16920	14356	63347	17581	fixed	Nextera	37C	nextera
MEF2A	1	1	0.417158887	1641	17358	14356	63347	17581	fixed	Omni	37C	nextera
MEF2A	1	1	0.479848285	2181	20056	14356	63347	17581	fixed	THS	37C	nextera
MEF2A	1	1	0.423444316	1721	17934	14356	63347	17581	fixed	Nextera	37C	homemade
MEF2A	1	1	0.436068476	1773	17941	14356	63347	17581	fixed	Omni	37C	homemade
MEF2A	1	1	0.479913739	2339	21506	14356	63347	17581	fixed	THS	37C	homemade
MEF2A	1	1	0.471700967	2146	20075	14356	63347	17581	fixed	Nextera	55C	nextera
MEF2A	1	1	0.474649939	2253	20945	14356	63347	17581	fixed	Omni	55C	nextera
MEF2A	1	1	0.522835456	2629	22188	14356	63347	17581	fixed	THS	55C	nextera
MEF2A	1	1	0.478586928	2218	20450	14356	63347	17581	fixed	Nextera	55C	homemade
MEF2A	1	1	0.462947637	2096	19978	14356	63347	17581	fixed	Omni	55C	homemade
MEF2A	1	1	0.510141159	2715	23484	14356	63347	17581	fixed	THS	55C	homemade
MEF2C_(SC-13268)	1	1	0.265584765	291	9771	7830	69825	9210	native	Nextera	37C	nextera
MEF2C_(SC-13268)	1	1	0.264286458	291	9819	7830	69825	9210	native	Omni	37C	nextera
MEF2C_(SC-13268)	1	1	0.323762179	480	13221	7830	69825	9210	native	THS	37C	nextera
MEF2C_(SC-13268)	1	1	0.262589177	328	11139	7830	69825	9210	native	Nextera	37C	homemade
MEF2C_(SC-13268)	1	1	0.283692408	334	10499	7830	69825	9210	native	Omni	37C	homemade
MEF2C_(SC-13268)	1	1	0.306674028	484	14074	7830	69825	9210	native	THS	37C	homemade
MEF2C_(SC-13268)	1	1	0.408941765	1184	25819	7830	69825	9210	native	Nextera	55C	nextera
MEF2C_(SC-13268)	1	1	0.402213733	1208	26783	7830	69825	9210	native	Omni	55C	nextera
MEF2C_(SC-13268)	1	1	0.856370468	5633	58658	7830	69825	9210	native	THS	55C	nextera
MEF2C_(SC-13268)	1	1	0.409257256	1213	26431	7830	69825	9210	native	Nextera	55C	homemade
MEF2C_(SC-13268)	1	1	0.424751235	1382	29015	7830	69825	9210	native	Omni	55C	homemade
MEF2C_(SC-13268)	1	1	0.845780211	5542	58433	7830	69825	9210	native	THS	55C	homemade
MEF2C_(SC-13268)	1	1	0.372232687	776	16920	7805	63347	9210	fixed	Nextera	37C	nextera
MEF2C_(SC-13268)	1	1	0.356761514	763	17358	7805	63347	9210	fixed	Omni	37C	nextera
MEF2C_(SC-13268)	1	1	0.4257205	1052	20056	7805	63347	9210	fixed	THS	37C	nextera
MEF2C_(SC-13268)	1	1	0.37290928	824	17934	7805	63347	9210	fixed	Nextera	37C	homemade
MEF2C_(SC-13268)	1	1	0.381811448	844	17941	7805	63347	9210	fixed	Omni	37C	homemade
MEF2C_(SC-13268)	1	1	0.431737257	1144	21506	7805	63347	9210	fixed	THS	37C	homemade
MEF2C_(SC-13268)	1	1	0.372355027	921	20075	7805	63347	9210	fixed	Nextera	55C	nextera
MEF2C_(SC-13268)	1	1	0.390600965	1008	20945	7805	63347	9210	fixed	Omni	55C	nextera
MEF2C_(SC-13268)	1	1	0.43163534	1180	22188	7805	63347	9210	fixed	THS	55C	nextera
MEF2C_(SC-13268)	1	1	0.392514879	989	20450	7805	63347	9210	fixed	Nextera	55C	homemade
MEF2C_(SC-13268)	1	1	0.375787966	925	19978	7805	63347	9210	fixed	Omni	55C	homemade
MEF2C_(SC-13268)	1	1	0.42544079	1231	23484	7805	63347	9210	fixed	THS	55C	homemade
MTA3_(SC-81325)	1	1	0.191640752	280	9771	10441	69825	11135	native	Nextera	37C	nextera
MTA3_(SC-81325)	1	1	0.197514774	290	9819	10441	69825	11135	native	Omni	37C	nextera
MTA3_(SC-81325)	1	1	0.236222588	467	13221	10441	69825	11135	native	THS	37C	nextera
MTA3_(SC-81325)	1	1	0.184915519	308	11139	10441	69825	11135	native	Nextera	37C	homemade
MTA3_(SC-81325)	1	1	0.180263313	283	10499	10441	69825	11135	native	Omni	37C	homemade
MTA3_(SC-81325)	1	1	0.215253144	453	14074	10441	69825	11135	native	THS	37C	homemade
MTA3_(SC-81325)	1	1	0.311080249	1201	25819	10441	69825	11135	native	Nextera	55C	nextera
MTA3_(SC-81325)	1	1	0.325602116	1304	26783	10441	69825	11135	native	Omni	55C	nextera
MTA3_(SC-81325)	1	1	0.819159307	7185	58658	10441	69825	11135	native	THS	55C	nextera
MTA3_(SC-81325)	1	1	0.320070597	1265	26431	10441	69825	11135	native	Nextera	55C	homemade
MTA3_(SC-81325)	1	1	0.332592617	1443	29015	10441	69825	11135	native	Omni	55C	homemade
MTA3_(SC-81325)	1	1	0.806519619	7047	58433	10441	69825	11135	native	THS	55C	homemade
MTA3_(SC-81325)	1	1	0.368982474	996	16920	10106	63347	11135	fixed	Nextera	37C	nextera
MTA3_(SC-81325)	1	1	0.353171727	978	17358	10106	63347	11135	fixed	Omni	37C	nextera
MTA3_(SC-81325)	1	1	0.432239665	1383	20056	10106	63347	11135	fixed	THS	37C	nextera
MTA3_(SC-81325)	1	1	0.362799723	1038	17934	10106	63347	11135	fixed	Nextera	37C	homemade
MTA3_(SC-81325)	1	1	0.344490323	986	17941	10106	63347	11135	fixed	Omni	37C	homemade
MTA3_(SC-81325)	1	1	0.403388216	1384	21506	10106	63347	11135	fixed	THS	37C	homemade
MTA3_(SC-81325)	1	1	0.289448257	927	20075	10106	63347	11135	fixed	Nextera	55C	nextera
MTA3_(SC-81325)	1	1	0.280717335	938	20945	10106	63347	11135	fixed	Omni	55C	nextera
MTA3_(SC-81325)	1	1	0.305389637	1081	22188	10106	63347	11135	fixed	THS	55C	nextera
MTA3_(SC-81325)	1	1	0.275251556	898	20450	10106	63347	11135	fixed	Nextera	55C	homemade
MTA3_(SC-81325)	1	1	0.277048277	883	19978	10106	63347	11135	fixed	Omni	55C	homemade
MTA3_(SC-81325)	1	1	0.314694021	1179	23484	10106	63347	11135	fixed	THS	55C	homemade
Mxi1_(AF4185)	1	1	0.189716173	370	9771	13937	69825	16548	native	Nextera	37C	nextera
Mxi1_(AF4185)	1	1	0.192870668	378	9819	13937	69825	16548	native	Omni	37C	nextera
Mxi1_(AF4185)	1	1	0.198188763	523	13221	13937	69825	16548	native	THS	37C	nextera
Mxi1_(AF4185)	1	1	0.188905556	420	11139	13937	69825	16548	native	Nextera	37C	homemade
Mxi1_(AF4185)	1	1	0.180378806	378	10499	13937	69825	16548	native	Omni	37C	homemade
Mxi1_(AF4185)	1	1	0.190448642	535	14074	13937	69825	16548	native	THS	37C	homemade
Mxi1_(AF4185)	1	1	0.260214207	1341	25819	13937	69825	16548	native	Nextera	55C	nextera
Mxi1_(AF4185)	1	1	0.263007264	1406	26783	13937	69825	16548	native	Omni	55C	nextera
Mxi1_(AF4185)	1	1	0.643145698	7530	58658	13937	69825	16548	native	THS	55C	nextera
Mxi1_(AF4185)	1	1	0.254568148	1343	26431	13937	69825	16548	native	Nextera	55C	homemade
Mxi1_(AF4185)	1	1	0.269366552	1560	29015	13937	69825	16548	native	Omni	55C	homemade
Mxi1_(AF4185)	1	1	0.624015693	7278	58433	13937	69825	16548	native	THS	55C	homemade
Mxi1_(AF4185)	1	1	0.60937517	2148	16920	13197	63347	16548	fixed	Nextera	37C	nextera
Mxi1_(AF4185)	1	1	0.598699716	2165	17358	13197	63347	16548	fixed	Omni	37C	nextera
Mxi1_(AF4185)	1	1	0.664155085	2775	20056	13197	63347	16548	fixed	THS	37C	nextera
Mxi1_(AF4185)	1	1	0.598206596	2235	17934	13197	63347	16548	fixed	Nextera	37C	homemade
Mxi1_(AF4185)	1	1	0.594495052	2222	17941	13197	63347	16548	fixed	Omni	37C	homemade
Mxi1_(AF4185)	1	1	0.632098039	2832	21506	13197	63347	16548	fixed	THS	37C	homemade
Mxi1_(AF4185)	1	1	0.267323467	1118	20075	13197	63347	16548	fixed	Nextera	55C	nextera
Mxi1_(AF4185)	1	1	0.267678391	1168	20945	13197	63347	16548	fixed	Omni	55C	nextera
Mxi1_(AF4185)	1	1	0.291190859	1346	22188	13197	63347	16548	fixed	THS	55C	nextera
Mxi1_(AF4185)	1	1	0.268054824	1142	20450	13197	63347	16548	fixed	Nextera	55C	homemade
Mxi1_(AF4185)	1	1	0.280394624	1167	19978	13197	63347	16548	fixed	Omni	55C	homemade
Mxi1_(AF4185)	1	1	0.32867359	1608	23484	13197	63347	16548	fixed	THS	55C	homemade
NF-YA	1	1	0.130928221	31	9771	1692	69825	1819	native	Nextera	37C	nextera
NF-YA	1	1	0.063042668	15	9819	1692	69825	1819	native	Omni	37C	nextera
NF-YA	1	1	0.08427719	27	13221	1692	69825	1819	native	THS	37C	nextera
NF-YA	1	1	0.077800731	21	11139	1692	69825	1819	native	Nextera	37C	homemade
NF-YA	1	1	0.074682053	19	10499	1692	69825	1819	native	Omni	37C	homemade
NF-YA	1	1	0.055711729	19	14074	1692	69825	1819	native	THS	37C	homemade
NF-YA	1	1	0.083114063	52	25819	1692	69825	1819	native	Nextera	55C	nextera
NF-YA	1	1	0.098612357	64	26783	1692	69825	1819	native	Omni	55C	nextera
NF-YA	1	1	0.350358515	498	58658	1692	69825	1819	native	THS	55C	nextera
NF-YA	1	1	0.099925646	64	26431	1692	69825	1819	native	Nextera	55C	homemade
NF-YA	1	1	0.096715688	68	29015	1692	69825	1819	native	Omni	55C	homemade
NF-YA	1	1	0.322751747	457	58433	1692	69825	1819	native	THS	55C	homemade
NF-YA	1	1	0.286777377	127	16920	1658	63347	1819	fixed	Nextera	37C	nextera
NF-YA	1	1	0.259731037	118	17358	1658	63347	1819	fixed	Omni	37C	nextera
NF-YA	1	1	0.272416396	143	20056	1658	63347	1819	fixed	THS	37C	nextera
NF-YA	1	1	0.27482363	129	17934	1658	63347	1819	fixed	Nextera	37C	homemade
NF-YA	1	1	0.276845987	130	17941	1658	63347	1819	fixed	Omni	37C	homemade
NF-YA	1	1	0.278921208	157	21506	1658	63347	1819	fixed	THS	37C	homemade
NF-YA	1	1	0.106579579	56	20075	1658	63347	1819	fixed	Nextera	55C	nextera
NF-YA	1	1	0.109449155	60	20945	1658	63347	1819	fixed	Omni	55C	nextera
NF-YA	1	1	0.108483557	63	22188	1658	63347	1819	fixed	THS	55C	nextera
NF-YA	1	1	0.115835027	62	20450	1658	63347	1819	fixed	Nextera	55C	homemade
NF-YA	1	1	0.093709927	49	19978	1658	63347	1819	fixed	Omni	55C	homemade
NF-YA	1	1	0.122019915	75	23484	1658	63347	1819	fixed	THS	55C	homemade
NF-YB	1	1	0.242325405	247	9771	7284	69825	12749	native	Nextera	37C	nextera
NF-YB	1	1	0.223567788	229	9819	7284	69825	12749	native	Omni	37C	nextera
NF-YB	1	1	0.228395349	315	13221	7284	69825	12749	native	THS	37C	nextera
NF-YB	1	1	0.246127894	286	11139	7284	69825	12749	native	Nextera	37C	homemade
NF-YB	1	1	0.240131327	263	10499	7284	69825	12749	native	Omni	37C	homemade
NF-YB	1	1	0.238391905	350	14074	7284	69825	12749	native	THS	37C	homemade
NF-YB	1	1	0.275861062	743	25819	7284	69825	12749	native	Nextera	55C	nextera
NF-YB	1	1	0.306376571	856	26783	7284	69825	12749	native	Omni	55C	nextera
NF-YB	1	1	0.582440346	3564	58658	7284	69825	12749	native	THS	55C	nextera
NF-YB	1	1	0.285068978	786	26431	7284	69825	12749	native	Nextera	55C	homemade
NF-YB	1	1	0.296354056	897	29015	7284	69825	12749	native	Omni	55C	homemade
NF-YB	1	1	0.576808551	3516	58433	7284	69825	12749	native	THS	55C	homemade
NF-YB	1	1	0.506750726	956	16920	7063	63347	12749	fixed	Nextera	37C	nextera
NF-YB	1	1	0.497063913	962	17358	7063	63347	12749	fixed	Omni	37C	nextera
NF-YB	1	1	0.533051022	1192	20056	7063	63347	12749	fixed	THS	37C	nextera
NF-YB	1	1	0.490101189	980	17934	7063	63347	12749	fixed	Nextera	37C	homemade
NF-YB	1	1	0.501907763	1004	17941	7063	63347	12749	fixed	Omni	37C	homemade
NF-YB	1	1	0.544236564	1305	21506	7063	63347	12749	fixed	THS	37C	homemade
NF-YB	1	1	0.257784681	577	20075	7063	63347	12749	fixed	Nextera	55C	nextera
NF-YB	1	1	0.26805926	626	20945	7063	63347	12749	fixed	Omni	55C	nextera
NF-YB	1	1	0.263551981	652	22188	7063	63347	12749	fixed	THS	55C	nextera
NF-YB	1	1	0.260951922	595	20450	7063	63347	12749	fixed	Nextera	55C	homemade
NF-YB	1	1	0.256342695	571	19978	7063	63347	12749	fixed	Omni	55C	homemade
NF-YB	1	1	0.292545582	766	23484	7063	63347	12749	fixed	THS	55C	homemade
NFATC1_(SC-17834)	1	1	0.23289946	259	9771	7947	69825	10183	native	Nextera	37C	nextera
NFATC1_(SC-17834)	1	1	0.207600529	232	9819	7947	69825	10183	native	Omni	37C	nextera
NFATC1_(SC-17834)	1	1	0.247221573	372	13221	7947	69825	10183	native	THS	37C	nextera
NFATC1_(SC-17834)	1	1	0.23111554	293	11139	7947	69825	10183	native	Nextera	37C	homemade
NFATC1_(SC-17834)	1	1	0.221771467	265	10499	7947	69825	10183	native	Omni	37C	homemade
NFATC1_(SC-17834)	1	1	0.24534812	393	14074	7947	69825	10183	native	THS	37C	homemade
NFATC1_(SC-17834)	1	1	0.329755533	969	25819	7947	69825	10183	native	Nextera	55C	nextera
NFATC1_(SC-17834)	1	1	0.330024735	1006	26783	7947	69825	10183	native	Omni	55C	nextera
NFATC1_(SC-17834)	1	1	0.843462944	5631	58658	7947	69825	10183	native	THS	55C	nextera
NFATC1_(SC-17834)	1	1	0.341400836	1027	26431	7947	69825	10183	native	Nextera	55C	homemade
NFATC1_(SC-17834)	1	1	0.35369425	1168	29015	7947	69825	10183	native	Omni	55C	homemade
NFATC1_(SC-17834)	1	1	0.830471228	5523	58433	7947	69825	10183	native	THS	55C	homemade
NFATC1_(SC-17834)	1	1	0.30743894	647	16920	7879	63347	10183	fixed	Nextera	37C	nextera
NFATC1_(SC-17834)	1	1	0.282080172	609	17358	7879	63347	10183	fixed	Omni	37C	nextera
NFATC1_(SC-17834)	1	1	0.348762581	870	20056	7879	63347	10183	fixed	THS	37C	nextera
NFATC1_(SC-17834)	1	1	0.296332473	661	17934	7879	63347	10183	fixed	Nextera	37C	homemade
NFATC1_(SC-17834)	1	1	0.290839241	649	17941	7879	63347	10183	fixed	Omni	37C	homemade
NFATC1_(SC-17834)	1	1	0.323378705	865	21506	7879	63347	10183	fixed	THS	37C	homemade
NFATC1_(SC-17834)	1	1	0.281549476	703	20075	7879	63347	10183	fixed	Nextera	55C	nextera
NFATC1_(SC-17834)	1	1	0.290967038	758	20945	7879	63347	10183	fixed	Omni	55C	nextera
NFATC1_(SC-17834)	1	1	0.308003549	850	22188	7879	63347	10183	fixed	THS	55C	nextera
NFATC1_(SC-17834)	1	1	0.30115523	766	20450	7879	63347	10183	fixed	Nextera	55C	homemade
NFATC1_(SC-17834)	1	1	0.271648128	675	19978	7879	63347	10183	fixed	Omni	55C	homemade
NFATC1_(SC-17834)	1	1	0.322160658	941	23484	7879	63347	10183	fixed	THS	55C	homemade
NFIC_(SC-81335)	1	1	0.398755123	1192	9771	21362	69825	25790	native	Nextera	37C	nextera
NFIC_(SC-81335)	1	1	0.375833697	1129	9819	21362	69825	25790	native	Omni	37C	nextera
NFIC_(SC-81335)	1	1	0.480866291	1945	13221	21362	69825	25790	native	THS	37C	nextera
NFIC_(SC-81335)	1	1	0.410819326	1400	11139	21362	69825	25790	native	Nextera	37C	homemade
NFIC_(SC-81335)	1	1	0.396634535	1274	10499	21362	69825	25790	native	Omni	37C	homemade
NFIC_(SC-81335)	1	1	0.482146298	2076	14074	21362	69825	25790	native	THS	37C	homemade
NFIC_(SC-81335)	1	1	0.585646085	4626	25819	21362	69825	25790	native	Nextera	55C	nextera
NFIC_(SC-81335)	1	1	0.585558185	4798	26783	21362	69825	25790	native	Omni	55C	nextera
NFIC_(SC-81335)	1	1	0.949201521	17034	58658	21362	69825	25790	native	THS	55C	nextera
NFIC_(SC-81335)	1	1	0.585318086	4733	26431	21362	69825	25790	native	Nextera	55C	homemade
NFIC_(SC-81335)	1	1	0.613062845	5442	29015	21362	69825	25790	native	Omni	55C	homemade
NFIC_(SC-81335)	1	1	0.941724719	16835	58433	21362	69825	25790	native	THS	55C	homemade
NFIC_(SC-81335)	1	1	0.433029594	2499	16920	21606	63347	25790	fixed	Nextera	37C	nextera
NFIC_(SC-81335)	1	1	0.429872619	2545	17358	21606	63347	25790	fixed	Omni	37C	nextera
NFIC_(SC-81335)	1	1	0.494110474	3380	20056	21606	63347	25790	fixed	THS	37C	nextera
NFIC_(SC-81335)	1	1	0.444021787	2716	17934	21606	63347	25790	fixed	Nextera	37C	homemade
NFIC_(SC-81335)	1	1	0.445809584	2728	17941	21606	63347	25790	fixed	Omni	37C	homemade
NFIC_(SC-81335)	1	1	0.499104825	3661	21506	21606	63347	25790	fixed	THS	37C	homemade
NFIC_(SC-81335)	1	1	0.511314651	3501	20075	21606	63347	25790	fixed	Nextera	55C	nextera
NFIC_(SC-81335)	1	1	0.517512407	3697	20945	21606	63347	25790	fixed	Omni	55C	nextera
NFIC_(SC-81335)	1	1	0.560801154	4244	22188	21606	63347	25790	fixed	THS	55C	nextera
NFIC_(SC-81335)	1	1	0.507960007	3543	20450	21606	63347	25790	fixed	Nextera	55C	homemade
NFIC_(SC-81335)	1	1	0.502790462	3426	19978	21606	63347	25790	fixed	Omni	55C	homemade
NFIC_(SC-81335)	1	1	0.550327474	4408	23484	21606	63347	25790	fixed	THS	55C	homemade
Nrf1	1	1	0.093091567	68	9771	5220	69825	5673	native	Nextera	37C	nextera
Nrf1	1	1	0.093998792	69	9819	5220	69825	5673	native	Omni	37C	nextera
Nrf1	1	1	0.057670138	57	13221	5220	69825	5673	native	THS	37C	nextera
Nrf1	1	1	0.08646229	72	11139	5220	69825	5673	native	Nextera	37C	homemade
Nrf1	1	1	0.084088468	66	10499	5220	69825	5673	native	Omni	37C	homemade
Nrf1	1	1	0.057976598	61	14074	5220	69825	5673	native	THS	37C	homemade
Nrf1	1	1	0.096363811	186	25819	5220	69825	5673	native	Nextera	55C	nextera
Nrf1	1	1	0.079910013	160	26783	5220	69825	5673	native	Omni	55C	nextera
Nrf1	1	1	0.386985803	1697	58658	5220	69825	5673	native	THS	55C	nextera
Nrf1	1	1	0.096156899	190	26431	5220	69825	5673	native	Nextera	55C	homemade
Nrf1	1	1	0.09589174	208	29015	5220	69825	5673	native	Omni	55C	homemade
Nrf1	1	1	0.359632095	1571	58433	5220	69825	5673	native	THS	55C	homemade
Nrf1	1	1	0.689688399	894	16920	4853	63347	5673	fixed	Nextera	37C	nextera
Nrf1	1	1	0.692589187	921	17358	4853	63347	5673	fixed	Omni	37C	nextera
Nrf1	1	1	0.728285271	1119	20056	4853	63347	5673	fixed	THS	37C	nextera
Nrf1	1	1	0.68490166	941	17934	4853	63347	5673	fixed	Nextera	37C	homemade
Nrf1	1	1	0.715191975	983	17941	4853	63347	5673	fixed	Omni	37C	homemade
Nrf1	1	1	0.718634101	1184	21506	4853	63347	5673	fixed	THS	37C	homemade
Nrf1	1	1	0.125492426	193	20075	4853	63347	5673	fixed	Nextera	55C	nextera
Nrf1	1	1	0.10594594	170	20945	4853	63347	5673	fixed	Omni	55C	nextera
Nrf1	1	1	0.121777751	207	22188	4853	63347	5673	fixed	THS	55C	nextera
Nrf1	1	1	0.115531663	181	20450	4853	63347	5673	fixed	Nextera	55C	homemade
Nrf1	1	1	0.13328888	204	19978	4853	63347	5673	fixed	Omni	55C	homemade
Nrf1	1	1	0.182312956	328	23484	4853	63347	5673	fixed	THS	55C	homemade
NRSF	1	1	0.272234162	108	9771	2835	69825	6879	native	Nextera	37C	nextera
NRSF	1	1	0.243311343	97	9819	2835	69825	6879	native	Omni	37C	nextera
NRSF	1	1	0.173251309	93	13221	2835	69825	6879	native	THS	37C	nextera
NRSF	1	1	0.267545128	121	11139	2835	69825	6879	native	Nextera	37C	homemade
NRSF	1	1	0.213477121	91	10499	2835	69825	6879	native	Omni	37C	homemade
NRSF	1	1	0.148750783	85	14074	2835	69825	6879	native	THS	37C	homemade
NRSF	1	1	0.236575706	248	25819	2835	69825	6879	native	Nextera	55C	nextera
NRSF	1	1	0.217025449	236	26783	2835	69825	6879	native	Omni	55C	nextera
NRSF	1	1	0.493365181	1175	58658	2835	69825	6879	native	THS	55C	nextera
NRSF	1	1	0.218983881	235	26431	2835	69825	6879	native	Nextera	55C	homemade
NRSF	1	1	0.21051691	248	29015	2835	69825	6879	native	Omni	55C	homemade
NRSF	1	1	0.477983331	1134	58433	2835	69825	6879	native	THS	55C	homemade
NRSF	1	1	0.695171799	472	16920	2542	63347	6879	fixed	Nextera	37C	nextera
NRSF	1	1	0.6474815	451	17358	2542	63347	6879	fixed	Omni	37C	nextera
NRSF	1	1	0.688360513	554	20056	2542	63347	6879	fixed	THS	37C	nextera
NRSF	1	1	0.636412672	458	17934	2542	63347	6879	fixed	Nextera	37C	homemade
NRSF	1	1	0.644498395	464	17941	2542	63347	6879	fixed	Omni	37C	homemade
NRSF	1	1	0.663965458	573	21506	2542	63347	6879	fixed	THS	37C	homemade
NRSF	1	1	0.179996042	145	20075	2542	63347	6879	fixed	Nextera	55C	nextera
NRSF	1	1	0.189176535	159	20945	2542	63347	6879	fixed	Omni	55C	nextera
NRSF	1	1	0.18531744	165	22188	2542	63347	6879	fixed	THS	55C	nextera
NRSF	1	1	0.190099858	156	20450	2542	63347	6879	fixed	Nextera	55C	homemade
NRSF	1	1	0.189601638	152	19978	2542	63347	6879	fixed	Omni	55C	homemade
NRSF	1	1	0.221781196	209	23484	2542	63347	6879	fixed	THS	55C	homemade
p300_HudsonAlpha	1	1	0.11617329	78	9771	4798	69825	5154	native	Nextera	37C	nextera
p300_HudsonAlpha	1	1	0.114123259	77	9819	4798	69825	5154	native	Omni	37C	nextera
p300_HudsonAlpha	1	1	0.117779627	107	13221	4798	69825	5154	native	THS	37C	nextera
p300_HudsonAlpha	1	1	0.139793917	107	11139	4798	69825	5154	native	Nextera	37C	homemade
p300_HudsonAlpha	1	1	0.109503968	79	10499	4798	69825	5154	native	Omni	37C	homemade
p300_HudsonAlpha	1	1	0.111675244	108	14074	4798	69825	5154	native	THS	37C	homemade
p300_HudsonAlpha	1	1	0.189387173	336	25819	4798	69825	5154	native	Nextera	55C	nextera
p300_HudsonAlpha	1	1	0.197784777	364	26783	4798	69825	5154	native	Omni	55C	nextera
p300_HudsonAlpha	1	1	0.766623149	3090	58658	4798	69825	5154	native	THS	55C	nextera
p300_HudsonAlpha	1	1	0.218588652	397	26431	4798	69825	5154	native	Nextera	55C	homemade
p300_HudsonAlpha	1	1	0.226707851	452	29015	4798	69825	5154	native	Omni	55C	homemade
p300_HudsonAlpha	1	1	0.743175417	2984	58433	4798	69825	5154	native	THS	55C	homemade
p300_HudsonAlpha	1	1	0.297212006	372	16920	4686	63347	5154	fixed	Nextera	37C	nextera
p300_HudsonAlpha	1	1	0.29204875	375	17358	4686	63347	5154	fixed	Omni	37C	nextera
p300_HudsonAlpha	1	1	0.35453996	526	20056	4686	63347	5154	fixed	THS	37C	nextera
p300_HudsonAlpha	1	1	0.287945281	382	17934	4686	63347	5154	fixed	Nextera	37C	homemade
p300_HudsonAlpha	1	1	0.287832934	382	17941	4686	63347	5154	fixed	Omni	37C	homemade
p300_HudsonAlpha	1	1	0.319321263	508	21506	4686	63347	5154	fixed	THS	37C	homemade
p300_HudsonAlpha	1	1	0.177775595	264	20075	4686	63347	5154	fixed	Nextera	55C	nextera
p300_HudsonAlpha	1	1	0.176845481	274	20945	4686	63347	5154	fixed	Omni	55C	nextera
p300_HudsonAlpha	1	1	0.216898031	356	22188	4686	63347	5154	fixed	THS	55C	nextera
p300_HudsonAlpha	1	1	0.180465049	273	20450	4686	63347	5154	fixed	Nextera	55C	homemade
p300_HudsonAlpha	1	1	0.174578784	258	19978	4686	63347	5154	fixed	Omni	55C	homemade
p300_HudsonAlpha	1	1	0.229105106	398	23484	4686	63347	5154	fixed	THS	55C	homemade
p300_Stanford	1	1	0.319814519	618	9771	13809	69825	17150	native	Nextera	37C	nextera
p300_Stanford	1	1	0.296107426	575	9819	13809	69825	17150	native	Omni	37C	nextera
p300_Stanford	1	1	0.378633995	990	13221	13809	69825	17150	native	THS	37C	nextera
p300_Stanford	1	1	0.332287184	732	11139	13809	69825	17150	native	Nextera	37C	homemade
p300_Stanford	1	1	0.319311314	663	10499	13809	69825	17150	native	Omni	37C	homemade
p300_Stanford	1	1	0.372931031	1038	14074	13809	69825	17150	native	THS	37C	homemade
p300_Stanford	1	1	0.476095697	2431	25819	13809	69825	17150	native	Nextera	55C	nextera
p300_Stanford	1	1	0.466133787	2469	26783	13809	69825	17150	native	Omni	55C	nextera
p300_Stanford	1	1	0.905215792	10501	58658	13809	69825	17150	native	THS	55C	nextera
p300_Stanford	1	1	0.491663811	2570	26431	13809	69825	17150	native	Nextera	55C	homemade
p300_Stanford	1	1	0.501204569	2876	29015	13809	69825	17150	native	Omni	55C	homemade
p300_Stanford	1	1	0.896413449	10359	58433	13809	69825	17150	native	THS	55C	homemade
p300_Stanford	1	1	0.395684806	1455	16920	13767	63347	17150	fixed	Nextera	37C	nextera
p300_Stanford	1	1	0.394183122	1487	17358	13767	63347	17150	fixed	Omni	37C	nextera
p300_Stanford	1	1	0.467569957	2038	20056	13767	63347	17150	fixed	THS	37C	nextera
p300_Stanford	1	1	0.408206348	1591	17934	13767	63347	17150	fixed	Nextera	37C	homemade
p300_Stanford	1	1	0.401635277	1566	17941	13767	63347	17150	fixed	Omni	37C	homemade
p300_Stanford	1	1	0.47776664	2233	21506	13767	63347	17150	fixed	THS	37C	homemade
p300_Stanford	1	1	0.427245103	1864	20075	13767	63347	17150	fixed	Nextera	55C	nextera
p300_Stanford	1	1	0.43608072	1985	20945	13767	63347	17150	fixed	Omni	55C	nextera
p300_Stanford	1	1	0.46411827	2238	22188	13767	63347	17150	fixed	THS	55C	nextera
p300_Stanford	1	1	0.424135654	1885	20450	13767	63347	17150	fixed	Nextera	55C	homemade
p300_Stanford	1	1	0.418494407	1817	19978	13767	63347	17150	fixed	Omni	55C	homemade
p300_Stanford	1	1	0.46848344	2391	23484	13767	63347	17150	fixed	THS	55C	homemade
PAX5-C20	1	1	0.378392586	961	9771	18149	69825	25313	native	Nextera	37C	nextera
PAX5-C20	1	1	0.345196904	881	9819	18149	69825	25313	native	Omni	37C	nextera
PAX5-C20	1	1	0.32475671	1116	13221	18149	69825	25313	native	THS	37C	nextera
PAX5-C20	1	1	0.356444352	1032	11139	18149	69825	25313	native	Nextera	37C	homemade
PAX5-C20	1	1	0.34409305	939	10499	18149	69825	25313	native	Omni	37C	homemade
PAX5-C20	1	1	0.334323692	1223	14074	18149	69825	25313	native	THS	37C	homemade
PAX5-C20	1	1	0.449268679	3015	25819	18149	69825	25313	native	Nextera	55C	nextera
PAX5-C20	1	1	0.455363571	3170	26783	18149	69825	25313	native	Omni	55C	nextera
PAX5-C20	1	1	0.811401487	12371	58658	18149	69825	25313	native	THS	55C	nextera
PAX5-C20	1	1	0.456915578	3139	26431	18149	69825	25313	native	Nextera	55C	homemade
PAX5-C20	1	1	0.463693813	3497	29015	18149	69825	25313	native	Omni	55C	homemade
PAX5-C20	1	1	0.796419414	12096	58433	18149	69825	25313	native	THS	55C	homemade
PAX5-C20	1	1	0.655594439	2800	16920	15990	63347	25313	fixed	Nextera	37C	nextera
PAX5-C20	1	1	0.625129418	2739	17358	15990	63347	25313	fixed	Omni	37C	nextera
PAX5-C20	1	1	0.7030096	3559	20056	15990	63347	25313	fixed	THS	37C	nextera
PAX5-C20	1	1	0.628467312	2845	17934	15990	63347	25313	fixed	Nextera	37C	homemade
PAX5-C20	1	1	0.645004136	2921	17941	15990	63347	25313	fixed	Omni	37C	homemade
PAX5-C20	1	1	0.664821153	3609	21506	15990	63347	25313	fixed	THS	37C	homemade
PAX5-C20	1	1	0.417380742	2115	20075	15990	63347	25313	fixed	Nextera	55C	nextera
PAX5-C20	1	1	0.415932114	2199	20945	15990	63347	25313	fixed	Omni	55C	nextera
PAX5-C20	1	1	0.441910819	2475	22188	15990	63347	25313	fixed	THS	55C	nextera
PAX5-C20	1	1	0.41147058	2124	20450	15990	63347	25313	fixed	Nextera	55C	homemade
PAX5-C20	1	1	0.420398774	2120	19978	15990	63347	25313	fixed	Omni	55C	homemade
PAX5-C20	1	1	0.466951315	2768	23484	15990	63347	25313	fixed	THS	55C	homemade
PAX5-N19	1	1	0.274817143	610	9771	15862	69825	19654	native	Nextera	37C	nextera
PAX5-N19	1	1	0.253747732	566	9819	15862	69825	19654	native	Omni	37C	nextera
PAX5-N19	1	1	0.288341123	866	13221	15862	69825	19654	native	THS	37C	nextera
PAX5-N19	1	1	0.289279645	732	11139	15862	69825	19654	native	Nextera	37C	homemade
PAX5-N19	1	1	0.287207406	685	10499	15862	69825	19654	native	Omni	37C	homemade
PAX5-N19	1	1	0.284627491	910	14074	15862	69825	19654	native	THS	37C	homemade
PAX5-N19	1	1	0.399130572	2341	25819	15862	69825	19654	native	Nextera	55C	nextera
PAX5-N19	1	1	0.407939308	2482	26783	15862	69825	19654	native	Omni	55C	nextera
PAX5-N19	1	1	0.841112079	11208	58658	15862	69825	19654	native	THS	55C	nextera
PAX5-N19	1	1	0.419201299	2517	26431	15862	69825	19654	native	Nextera	55C	homemade
PAX5-N19	1	1	0.428293321	2823	29015	15862	69825	19654	native	Omni	55C	homemade
PAX5-N19	1	1	0.825818509	10962	58433	15862	69825	19654	native	THS	55C	homemade
PAX5-N19	1	1	0.505851642	1989	16920	14721	63347	19654	fixed	Nextera	37C	nextera
PAX5-N19	1	1	0.484162667	1953	17358	14721	63347	19654	fixed	Omni	37C	nextera
PAX5-N19	1	1	0.567290968	2644	20056	14721	63347	19654	fixed	THS	37C	nextera
PAX5-N19	1	1	0.482289305	2010	17934	14721	63347	19654	fixed	Nextera	37C	homemade
PAX5-N19	1	1	0.498171169	2077	17941	14721	63347	19654	fixed	Omni	37C	homemade
PAX5-N19	1	1	0.538446795	2691	21506	14721	63347	19654	fixed	THS	37C	homemade
PAX5-N19	1	1	0.349398302	1630	20075	14721	63347	19654	fixed	Nextera	55C	nextera
PAX5-N19	1	1	0.367551937	1789	20945	14721	63347	19654	fixed	Omni	55C	nextera
PAX5-N19	1	1	0.381288842	1966	22188	14721	63347	19654	fixed	THS	55C	nextera
PAX5-N19	1	1	0.348672693	1657	20450	14721	63347	19654	fixed	Nextera	55C	homemade
PAX5-N19	1	1	0.363587692	1688	19978	14721	63347	19654	fixed	Omni	55C	homemade
PAX5-N19	1	1	0.421265253	2299	23484	14721	63347	19654	fixed	THS	55C	homemade
Pbx3	1	1	0.287525796	267	9771	6636	69825	9927	native	Nextera	37C	nextera
Pbx3	1	1	0.250757057	234	9819	6636	69825	9927	native	Omni	37C	nextera
Pbx3	1	1	0.269798767	339	13221	6636	69825	9927	native	THS	37C	nextera
Pbx3	1	1	0.273940574	290	11139	6636	69825	9927	native	Nextera	37C	homemade
Pbx3	1	1	0.279615238	279	10499	6636	69825	9927	native	Omni	37C	homemade
Pbx3	1	1	0.262418312	351	14074	6636	69825	9927	native	THS	37C	homemade
Pbx3	1	1	0.370041982	908	25819	6636	69825	9927	native	Nextera	55C	nextera
Pbx3	1	1	0.366937605	934	26783	6636	69825	9927	native	Omni	55C	nextera
Pbx3	1	1	0.711426479	3966	58658	6636	69825	9927	native	THS	55C	nextera
Pbx3	1	1	0.363066192	912	26431	6636	69825	9927	native	Nextera	55C	homemade
Pbx3	1	1	0.376788414	1039	29015	6636	69825	9927	native	Omni	55C	homemade
Pbx3	1	1	0.691656862	3841	58433	6636	69825	9927	native	THS	55C	homemade
Pbx3	1	1	0.506619544	859	16920	6348	63347	9927	fixed	Nextera	37C	nextera
Pbx3	1	1	0.498435019	867	17358	6348	63347	9927	fixed	Omni	37C	nextera
Pbx3	1	1	0.567217556	1140	20056	6348	63347	9927	fixed	THS	37C	nextera
Pbx3	1	1	0.513586583	923	17934	6348	63347	9927	fixed	Nextera	37C	homemade
Pbx3	1	1	0.514498628	925	17941	6348	63347	9927	fixed	Omni	37C	homemade
Pbx3	1	1	0.559598834	1206	21506	6348	63347	9927	fixed	THS	37C	homemade
Pbx3	1	1	0.339511339	683	20075	6348	63347	9927	fixed	Nextera	55C	nextera
Pbx3	1	1	0.341131475	716	20945	6348	63347	9927	fixed	Omni	55C	nextera
Pbx3	1	1	0.367445585	817	22188	6348	63347	9927	fixed	THS	55C	nextera
Pbx3	1	1	0.353292476	724	20450	6348	63347	9927	fixed	Nextera	55C	homemade
Pbx3	1	1	0.349651315	700	19978	6348	63347	9927	fixed	Omni	55C	homemade
Pbx3	1	1	0.384561357	905	23484	6348	63347	9927	fixed	THS	55C	homemade
PML_(SC-71910)	1	1	0.137597593	262	9771	13607	69825	14378	native	Nextera	37C	nextera
PML_(SC-71910)	1	1	0.111316849	213	9819	13607	69825	14378	native	Omni	37C	nextera
PML_(SC-71910)	1	1	0.130413795	336	13221	13607	69825	14378	native	THS	37C	nextera
PML_(SC-71910)	1	1	0.113788745	247	11139	13607	69825	14378	native	Nextera	37C	homemade
PML_(SC-71910)	1	1	0.117303742	240	10499	13607	69825	14378	native	Omni	37C	homemade
PML_(SC-71910)	1	1	0.129437276	355	14074	13607	69825	14378	native	THS	37C	homemade
PML_(SC-71910)	1	1	0.180068331	906	25819	13607	69825	14378	native	Nextera	55C	nextera
PML_(SC-71910)	1	1	0.180101443	940	26783	13607	69825	14378	native	Omni	55C	nextera
PML_(SC-71910)	1	1	0.615002149	7030	58658	13607	69825	14378	native	THS	55C	nextera
PML_(SC-71910)	1	1	0.181140936	933	26431	13607	69825	14378	native	Nextera	55C	homemade
PML_(SC-71910)	1	1	0.18870804	1067	29015	13607	69825	14378	native	Omni	55C	homemade
PML_(SC-71910)	1	1	0.595766686	6784	58433	13607	69825	14378	native	THS	55C	homemade
PML_(SC-71910)	1	1	0.456066898	1621	16920	13307	63347	14378	fixed	Nextera	37C	nextera
PML_(SC-71910)	1	1	0.447027063	1630	17358	13307	63347	14378	fixed	Omni	37C	nextera
PML_(SC-71910)	1	1	0.506044577	2132	20056	13307	63347	14378	fixed	THS	37C	nextera
PML_(SC-71910)	1	1	0.436120291	1643	17934	13307	63347	14378	fixed	Nextera	37C	homemade
PML_(SC-71910)	1	1	0.440991551	1662	17941	13307	63347	14378	fixed	Omni	37C	homemade
PML_(SC-71910)	1	1	0.489191078	2210	21506	13307	63347	14378	fixed	THS	37C	homemade
PML_(SC-71910)	1	1	0.182354582	769	20075	13307	63347	14378	fixed	Nextera	55C	nextera
PML_(SC-71910)	1	1	0.168870716	743	20945	13307	63347	14378	fixed	Omni	55C	nextera
PML_(SC-71910)	1	1	0.197385645	920	22188	13307	63347	14378	fixed	THS	55C	nextera
PML_(SC-71910)	1	1	0.172958296	743	20450	13307	63347	14378	fixed	Nextera	55C	homemade
PML_(SC-71910)	1	1	0.179665724	754	19978	13307	63347	14378	fixed	Omni	55C	homemade
PML_(SC-71910)	1	1	0.220345085	1087	23484	13307	63347	14378	fixed	THS	55C	homemade
Pol2-4H8	1	1	0.177895426	305	9771	12252	69825	14539	native	Nextera	37C	nextera
Pol2-4H8	1	1	0.172962901	298	9819	12252	69825	14539	native	Omni	37C	nextera
Pol2-4H8	1	1	0.166389898	386	13221	12252	69825	14539	native	THS	37C	nextera
Pol2-4H8	1	1	0.154512883	302	11139	12252	69825	14539	native	Nextera	37C	homemade
Pol2-4H8	1	1	0.159046326	293	10499	12252	69825	14539	native	Omni	37C	homemade
Pol2-4H8	1	1	0.161974408	400	14074	12252	69825	14539	native	THS	37C	homemade
Pol2-4H8	1	1	0.205501133	931	25819	12252	69825	14539	native	Nextera	55C	nextera
Pol2-4H8	1	1	0.210020596	987	26783	12252	69825	14539	native	Omni	55C	nextera
Pol2-4H8	1	1	0.56089073	5773	58658	12252	69825	14539	native	THS	55C	nextera
Pol2-4H8	1	1	0.211739483	982	26431	12252	69825	14539	native	Nextera	55C	homemade
Pol2-4H8	1	1	0.215667012	1098	29015	12252	69825	14539	native	Omni	55C	homemade
Pol2-4H8	1	1	0.538082362	5517	58433	12252	69825	14539	native	THS	55C	homemade
Pol2-4H8	1	1	0.650131087	2068	16920	11909	63347	14539	fixed	Nextera	37C	nextera
Pol2-4H8	1	1	0.619323253	2021	17358	11909	63347	14539	fixed	Omni	37C	nextera
Pol2-4H8	1	1	0.699120186	2636	20056	11909	63347	14539	fixed	THS	37C	nextera
Pol2-4H8	1	1	0.618414481	2085	17934	11909	63347	14539	fixed	Nextera	37C	homemade
Pol2-4H8	1	1	0.618173196	2085	17941	11909	63347	14539	fixed	Omni	37C	homemade
Pol2-4H8	1	1	0.660887548	2672	21506	11909	63347	14539	fixed	THS	37C	homemade
Pol2-4H8	1	1	0.223103968	842	20075	11909	63347	14539	fixed	Nextera	55C	nextera
Pol2-4H8	1	1	0.216122485	851	20945	11909	63347	14539	fixed	Omni	55C	nextera
Pol2-4H8	1	1	0.230625684	962	22188	11909	63347	14539	fixed	THS	55C	nextera
Pol2-4H8	1	1	0.212510064	817	20450	11909	63347	14539	fixed	Nextera	55C	homemade
Pol2-4H8	1	1	0.22258968	836	19978	11909	63347	14539	fixed	Omni	55C	homemade
Pol2-4H8	1	1	0.261160801	1153	23484	11909	63347	14539	fixed	THS	55C	homemade
Pol2(phosphoS2)	1	1	0.138208835	129	9771	6670	69825	8180	native	Nextera	37C	nextera
Pol2(phosphoS2)	1	1	0.116210227	109	9819	6670	69825	8180	native	Omni	37C	nextera
Pol2(phosphoS2)	1	1	0.117979642	149	13221	6670	69825	8180	native	THS	37C	nextera
Pol2(phosphoS2)	1	1	0.124994397	133	11139	6670	69825	8180	native	Nextera	37C	homemade
Pol2(phosphoS2)	1	1	0.114666093	115	10499	6670	69825	8180	native	Omni	37C	homemade
Pol2(phosphoS2)	1	1	0.10636619	143	14074	6670	69825	8180	native	THS	37C	homemade
Pol2(phosphoS2)	1	1	0.130151964	321	25819	6670	69825	8180	native	Nextera	55C	nextera
Pol2(phosphoS2)	1	1	0.129766913	332	26783	6670	69825	8180	native	Omni	55C	nextera
Pol2(phosphoS2)	1	1	0.452413778	2535	58658	6670	69825	8180	native	THS	55C	nextera
Pol2(phosphoS2)	1	1	0.135059735	341	26431	6670	69825	8180	native	Nextera	55C	homemade
Pol2(phosphoS2)	1	1	0.134937959	374	29015	6670	69825	8180	native	Omni	55C	homemade
Pol2(phosphoS2)	1	1	0.430149167	2401	58433	6670	69825	8180	native	THS	55C	homemade
Pol2(phosphoS2)	1	1	0.611924469	1057	16920	6467	63347	8180	fixed	Nextera	37C	nextera
Pol2(phosphoS2)	1	1	0.589711773	1045	17358	6467	63347	8180	fixed	Omni	37C	nextera
Pol2(phosphoS2)	1	1	0.666670935	1365	20056	6467	63347	8180	fixed	THS	37C	nextera
Pol2(phosphoS2)	1	1	0.594804035	1089	17934	6467	63347	8180	fixed	Nextera	37C	homemade
Pol2(phosphoS2)	1	1	0.59839382	1096	17941	6467	63347	8180	fixed	Omni	37C	homemade
Pol2(phosphoS2)	1	1	0.634475222	1393	21506	6467	63347	8180	fixed	THS	37C	homemade
Pol2(phosphoS2)	1	1	0.155165354	318	20075	6467	63347	8180	fixed	Nextera	55C	nextera
Pol2(phosphoS2)	1	1	0.149655542	320	20945	6467	63347	8180	fixed	Omni	55C	nextera
Pol2(phosphoS2)	1	1	0.15274997	346	22188	6467	63347	8180	fixed	THS	55C	nextera
Pol2(phosphoS2)	1	1	0.149446061	312	20450	6467	63347	8180	fixed	Nextera	55C	homemade
Pol2(phosphoS2)	1	1	0.163273392	333	19978	6467	63347	8180	fixed	Omni	55C	homemade
Pol2(phosphoS2)	1	1	0.199795928	479	23484	6467	63347	8180	fixed	THS	55C	homemade
Pol2_HudsonAlpha	1	1	0.224859913	501	9771	15922	69825	20533	native	Nextera	37C	nextera
Pol2_HudsonAlpha	1	1	0.230460111	516	9819	15922	69825	20533	native	Omni	37C	nextera
Pol2_HudsonAlpha	1	1	0.188075437	567	13221	15922	69825	20533	native	THS	37C	nextera
Pol2_HudsonAlpha	1	1	0.209449223	532	11139	15922	69825	20533	native	Nextera	37C	homemade
Pol2_HudsonAlpha	1	1	0.211356645	506	10499	15922	69825	20533	native	Omni	37C	homemade
Pol2_HudsonAlpha	1	1	0.189140472	607	14074	15922	69825	20533	native	THS	37C	homemade
Pol2_HudsonAlpha	1	1	0.23439751	1380	25819	15922	69825	20533	native	Nextera	55C	nextera
Pol2_HudsonAlpha	1	1	0.250849286	1532	26783	15922	69825	20533	native	Omni	55C	nextera
Pol2_HudsonAlpha	1	1	0.606177502	8108	58658	15922	69825	20533	native	THS	55C	nextera
Pol2_HudsonAlpha	1	1	0.246391762	1485	26431	15922	69825	20533	native	Nextera	55C	homemade
Pol2_HudsonAlpha	1	1	0.252712674	1672	29015	15922	69825	20533	native	Omni	55C	homemade
Pol2_HudsonAlpha	1	1	0.585170838	7797	58433	15922	69825	20533	native	THS	55C	homemade
Pol2_HudsonAlpha	1	1	0.870501296	3450	16920	14838	63347	20533	fixed	Nextera	37C	nextera
Pol2_HudsonAlpha	1	1	0.836483991	3401	17358	14838	63347	20533	fixed	Omni	37C	nextera
Pol2_HudsonAlpha	1	1	0.904680636	4250	20056	14838	63347	20533	fixed	THS	37C	nextera
Pol2_HudsonAlpha	1	1	0.836756028	3515	17934	14838	63347	20533	fixed	Nextera	37C	homemade
Pol2_HudsonAlpha	1	1	0.837619353	3520	17941	14838	63347	20533	fixed	Omni	37C	homemade
Pol2_HudsonAlpha	1	1	0.858374346	4324	21506	14838	63347	20533	fixed	THS	37C	homemade
Pol2_HudsonAlpha	1	1	0.264980048	1246	20075	14838	63347	20533	fixed	Nextera	55C	nextera
Pol2_HudsonAlpha	1	1	0.263757366	1294	20945	14838	63347	20533	fixed	Omni	55C	nextera
Pol2_HudsonAlpha	1	1	0.27091633	1408	22188	14838	63347	20533	fixed	THS	55C	nextera
Pol2_HudsonAlpha	1	1	0.265131357	1270	20450	14838	63347	20533	fixed	Nextera	55C	homemade
Pol2_HudsonAlpha	1	1	0.28378978	1328	19978	14838	63347	20533	fixed	Omni	55C	homemade
Pol2_HudsonAlpha	1	1	0.339954051	1870	23484	14838	63347	20533	fixed	THS	55C	homemade
Pol2_Stanford	1	1	0.17534482	363	9771	14794	69825	18994	native	Nextera	37C	nextera
Pol2_Stanford	1	1	0.172084239	358	9819	14794	69825	18994	native	Omni	37C	nextera
Pol2_Stanford	1	1	0.172071151	482	13221	14794	69825	18994	native	THS	37C	nextera
Pol2_Stanford	1	1	0.153810418	363	11139	14794	69825	18994	native	Nextera	37C	homemade
Pol2_Stanford	1	1	0.151048589	336	10499	14794	69825	18994	native	Omni	37C	homemade
Pol2_Stanford	1	1	0.16231294	484	14074	14794	69825	18994	native	THS	37C	homemade
Pol2_Stanford	1	1	0.217902477	1192	25819	14794	69825	18994	native	Nextera	55C	nextera
Pol2_Stanford	1	1	0.222042779	1260	26783	14794	69825	18994	native	Omni	55C	nextera
Pol2_Stanford	1	1	0.595267821	7398	58658	14794	69825	18994	native	THS	55C	nextera
Pol2_Stanford	1	1	0.225178448	1261	26431	14794	69825	18994	native	Nextera	55C	homemade
Pol2_Stanford	1	1	0.231314231	1422	29015	14794	69825	18994	native	Omni	55C	homemade
Pol2_Stanford	1	1	0.572116388	7083	58433	14794	69825	18994	native	THS	55C	homemade
Pol2_Stanford	1	1	0.7100752	2682	16920	14141	63347	18994	fixed	Nextera	37C	nextera
Pol2_Stanford	1	1	0.685705764	2657	17358	14141	63347	18994	fixed	Omni	37C	nextera
Pol2_Stanford	1	1	0.766341469	3431	20056	14141	63347	18994	fixed	THS	37C	nextera
Pol2_Stanford	1	1	0.689160639	2759	17934	14141	63347	18994	fixed	Nextera	37C	homemade
Pol2_Stanford	1	1	0.687892995	2755	17941	14141	63347	18994	fixed	Omni	37C	homemade
Pol2_Stanford	1	1	0.728211801	3496	21506	14141	63347	18994	fixed	THS	37C	homemade
Pol2_Stanford	1	1	0.231403079	1037	20075	14141	63347	18994	fixed	Nextera	55C	nextera
Pol2_Stanford	1	1	0.22799366	1066	20945	14141	63347	18994	fixed	Omni	55C	nextera
Pol2_Stanford	1	1	0.244092297	1209	22188	14141	63347	18994	fixed	THS	55C	nextera
Pol2_Stanford	1	1	0.231321786	1056	20450	14141	63347	18994	fixed	Nextera	55C	homemade
Pol2_Stanford	1	1	0.243513895	1086	19978	14141	63347	18994	fixed	Omni	55C	homemade
Pol2_Stanford	1	1	0.288801692	1514	23484	14141	63347	18994	fixed	THS	55C	homemade
Pol2_UT-A	1	1	0.135478462	198	9771	10444	69825	12223	native	Nextera	37C	nextera
Pol2_UT-A	1	1	0.124602831	183	9819	10444	69825	12223	native	Omni	37C	nextera
Pol2_UT-A	1	1	0.118835894	235	13221	10444	69825	12223	native	THS	37C	nextera
Pol2_UT-A	1	1	0.12664275	211	11139	10444	69825	12223	native	Nextera	37C	homemade
Pol2_UT-A	1	1	0.115258966	181	10499	10444	69825	12223	native	Omni	37C	homemade
Pol2_UT-A	1	1	0.120659147	254	14074	10444	69825	12223	native	THS	37C	homemade
Pol2_UT-A	1	1	0.153294428	592	25819	10444	69825	12223	native	Nextera	55C	nextera
Pol2_UT-A	1	1	0.153767861	616	26783	10444	69825	12223	native	Omni	55C	nextera
Pol2_UT-A	1	1	0.499788694	4385	58658	10444	69825	12223	native	THS	55C	nextera
Pol2_UT-A	1	1	0.157586327	623	26431	10444	69825	12223	native	Nextera	55C	homemade
Pol2_UT-A	1	1	0.167055013	725	29015	10444	69825	12223	native	Omni	55C	homemade
Pol2_UT-A	1	1	0.47768585	4175	58433	10444	69825	12223	native	THS	55C	homemade
Pol2_UT-A	1	1	0.685790287	1829	16920	9985	63347	12223	fixed	Nextera	37C	nextera
Pol2_UT-A	1	1	0.655327795	1793	17358	9985	63347	12223	fixed	Omni	37C	nextera
Pol2_UT-A	1	1	0.731343645	2312	20056	9985	63347	12223	fixed	THS	37C	nextera
Pol2_UT-A	1	1	0.663287923	1875	17934	9985	63347	12223	fixed	Nextera	37C	homemade
Pol2_UT-A	1	1	0.658078512	1861	17941	9985	63347	12223	fixed	Omni	37C	homemade
Pol2_UT-A	1	1	0.692359142	2347	21506	9985	63347	12223	fixed	THS	37C	homemade
Pol2_UT-A	1	1	0.174446197	552	20075	9985	63347	12223	fixed	Nextera	55C	nextera
Pol2_UT-A	1	1	0.164474073	543	20945	9985	63347	12223	fixed	Omni	55C	nextera
Pol2_UT-A	1	1	0.183281173	641	22188	9985	63347	12223	fixed	THS	55C	nextera
Pol2_UT-A	1	1	0.166283616	536	20450	9985	63347	12223	fixed	Nextera	55C	homemade
Pol2_UT-A	1	1	0.179421475	565	19978	9985	63347	12223	fixed	Omni	55C	homemade
Pol2_UT-A	1	1	0.226116039	837	23484	9985	63347	12223	fixed	THS	55C	homemade
POU2F2	1	1	0.295008103	747	9771	18095	69825	22634	native	Nextera	37C	nextera
POU2F2	1	1	0.288850043	735	9819	18095	69825	22634	native	Omni	37C	nextera
POU2F2	1	1	0.29945765	1026	13221	18095	69825	22634	native	THS	37C	nextera
POU2F2	1	1	0.296191279	855	11139	18095	69825	22634	native	Nextera	37C	homemade
POU2F2	1	1	0.287416154	782	10499	18095	69825	22634	native	Omni	37C	homemade
POU2F2	1	1	0.29337195	1070	14074	18095	69825	22634	native	THS	37C	homemade
POU2F2	1	1	0.389780875	2608	25819	18095	69825	22634	native	Nextera	55C	nextera
POU2F2	1	1	0.384252013	2667	26783	18095	69825	22634	native	Omni	55C	nextera
POU2F2	1	1	0.785206554	11936	58658	18095	69825	22634	native	THS	55C	nextera
POU2F2	1	1	0.399443037	2736	26431	18095	69825	22634	native	Nextera	55C	homemade
POU2F2	1	1	0.414008162	3113	29015	18095	69825	22634	native	Omni	55C	homemade
POU2F2	1	1	0.771390342	11681	58433	18095	69825	22634	native	THS	55C	homemade
POU2F2	1	1	0.547175359	2485	16920	17003	63347	22634	fixed	Nextera	37C	nextera
POU2F2	1	1	0.528646335	2463	17358	17003	63347	22634	fixed	Omni	37C	nextera
POU2F2	1	1	0.587750018	3164	20056	17003	63347	22634	fixed	THS	37C	nextera
POU2F2	1	1	0.541166693	2605	17934	17003	63347	22634	fixed	Nextera	37C	homemade
POU2F2	1	1	0.524342709	2525	17941	17003	63347	22634	fixed	Omni	37C	homemade
POU2F2	1	1	0.569776758	3289	21506	17003	63347	22634	fixed	THS	37C	homemade
POU2F2	1	1	0.382306924	2060	20075	17003	63347	22634	fixed	Nextera	55C	nextera
POU2F2	1	1	0.383858863	2158	20945	17003	63347	22634	fixed	Omni	55C	nextera
POU2F2	1	1	0.393418365	2343	22188	17003	63347	22634	fixed	THS	55C	nextera
POU2F2	1	1	0.380579705	2089	20450	17003	63347	22634	fixed	Nextera	55C	homemade
POU2F2	1	1	0.38509559	2065	19978	17003	63347	22634	fixed	Omni	55C	homemade
POU2F2	1	1	0.423584137	2670	23484	17003	63347	22634	fixed	THS	55C	homemade
PU.1	1	1	0.54766981	1595	9771	20812	69825	42895	native	Nextera	37C	nextera
PU.1	1	1	0.546359289	1599	9819	20812	69825	42895	native	Omni	37C	nextera
PU.1	1	1	0.67780803	2671	13221	20812	69825	42895	native	THS	37C	nextera
PU.1	1	1	0.572877065	1902	11139	20812	69825	42895	native	Nextera	37C	homemade
PU.1	1	1	0.576801522	1805	10499	20812	69825	42895	native	Omni	37C	homemade
PU.1	1	1	0.673200257	2824	14074	20812	69825	42895	native	THS	37C	homemade
PU.1	1	1	0.718592766	5530	25819	20812	69825	42895	native	Nextera	55C	nextera
PU.1	1	1	0.723669507	5777	26783	20812	69825	42895	native	Omni	55C	nextera
PU.1	1	1	0.945916636	16538	58658	20812	69825	42895	native	THS	55C	nextera
PU.1	1	1	0.734068731	5783	26431	20812	69825	42895	native	Nextera	55C	homemade
PU.1	1	1	0.736107405	6366	29015	20812	69825	42895	native	Omni	55C	homemade
PU.1	1	1	0.942152182	16409	58433	20812	69825	42895	native	THS	55C	homemade
PU.1	1	1	0.65539032	3506	16920	20028	63347	42895	fixed	Nextera	37C	nextera
PU.1	1	1	0.640128164	3513	17358	20028	63347	42895	fixed	Omni	37C	nextera
PU.1	1	1	0.702100536	4452	20056	20028	63347	42895	fixed	THS	37C	nextera
PU.1	1	1	0.663659816	3763	17934	20028	63347	42895	fixed	Nextera	37C	homemade
PU.1	1	1	0.659874963	3743	17941	20028	63347	42895	fixed	Omni	37C	homemade
PU.1	1	1	0.711973634	4841	21506	20028	63347	42895	fixed	THS	37C	homemade
PU.1	1	1	0.699702924	4441	20075	20028	63347	42895	fixed	Nextera	55C	nextera
PU.1	1	1	0.697217019	4617	20945	20028	63347	42895	fixed	Omni	55C	nextera
PU.1	1	1	0.715748644	5021	22188	20028	63347	42895	fixed	THS	55C	nextera
PU.1	1	1	0.678829548	4389	20450	20028	63347	42895	fixed	Nextera	55C	homemade
PU.1	1	1	0.689642999	4356	19978	20028	63347	42895	fixed	Omni	55C	homemade
PU.1	1	1	0.730796043	5426	23484	20028	63347	42895	fixed	THS	55C	homemade
Rad21_HudsonAlpha	1	1	0.84074319	3020	13221	18971	69825	40018	native	THS	37C	nextera
Rad21_HudsonAlpha	1	1	0.839737367	3211	14074	18971	69825	40018	native	THS	37C	homemade
Rad21_HudsonAlpha	1	1	0.924466724	6485	25819	18971	69825	40018	native	Nextera	55C	nextera
Rad21_HudsonAlpha	1	1	0.906171589	6594	26783	18971	69825	40018	native	Omni	55C	nextera
Rad21_HudsonAlpha	0.998289389	1	0.992093965	15811	58658	18971	69825	40018	native	THS	55C	nextera
Rad21_HudsonAlpha	1	1	0.881058936	6327	26431	18971	69825	40018	native	Nextera	55C	homemade
Rad21_HudsonAlpha	1	1	0.902426846	7114	29015	18971	69825	40018	native	Omni	55C	homemade
Rad21_HudsonAlpha	0.9788688	1	0.994465346	15788	58433	18971	69825	40018	native	THS	55C	homemade
Rad21_HudsonAlpha	0.825137729	1	0.989465663	4071	21506	12119	63347	40018	fixed	THS	37C	homemade
Rad21_HudsonAlpha	0.577789915	1	0.997767177	3832	20075	12119	63347	40018	fixed	Nextera	55C	nextera
Rad21_HudsonAlpha	0.981978016	1	0.975788419	3910	20945	12119	63347	40018	fixed	Omni	55C	nextera
Rad21_HudsonAlpha	0.999999995	1	0.936671886	3976	22188	12119	63347	40018	fixed	THS	55C	nextera
Rad21_HudsonAlpha	0.583688394	1	0.997618527	3903	20450	12119	63347	40018	fixed	Nextera	55C	homemade
Rad21_HudsonAlpha	0.556020051	1	0.998425407	3816	19978	12119	63347	40018	fixed	Omni	55C	homemade
Rad21_HudsonAlpha	0.999804746	1	0.962438263	4324	23484	12119	63347	40018	fixed	THS	55C	homemade
Rad21_Stanford	1	1	0.877055287	2764	13221	16644	69825	33078	native	THS	37C	nextera
Rad21_Stanford	1	1	0.878149449	2946	14074	16644	69825	33078	native	THS	37C	homemade
Rad21_Stanford	0.9999141	1	0.966949448	5951	25819	16644	69825	33078	native	Nextera	55C	nextera
Rad21_Stanford	1	1	0.943110637	6021	26783	16644	69825	33078	native	Omni	55C	nextera
Rad21_Stanford	1	1	0.919323148	5792	26431	16644	69825	33078	native	Nextera	55C	homemade
Rad21_Stanford	1	1	0.937505164	6484	29015	16644	69825	33078	native	Omni	55C	homemade
Rad21_Stanford	0.296279595	1	1.006855019	3530	21506	10327	63347	33078	fixed	THS	37C	homemade
Rad21_Stanford	0.339286887	1	1.005211834	3636	22188	10327	63347	33078	fixed	THS	55C	nextera
RFX5_(200-401-194)	1	1	0.148959724	76	9771	3646	69825	4320	native	Nextera	37C	nextera
RFX5_(200-401-194)	1	1	0.128727388	66	9819	3646	69825	4320	native	Omni	37C	nextera
RFX5_(200-401-194)	1	1	0.156442134	108	13221	3646	69825	4320	native	THS	37C	nextera
RFX5_(200-401-194)	1	1	0.154735722	90	11139	3646	69825	4320	native	Nextera	37C	homemade
RFX5_(200-401-194)	1	1	0.162344041	89	10499	3646	69825	4320	native	Omni	37C	homemade
RFX5_(200-401-194)	1	1	0.144238965	106	14074	3646	69825	4320	native	THS	37C	homemade
RFX5_(200-401-194)	1	1	0.191370314	258	25819	3646	69825	4320	native	Nextera	55C	nextera
RFX5_(200-401-194)	1	1	0.20879395	292	26783	3646	69825	4320	native	Omni	55C	nextera
RFX5_(200-401-194)	1	1	0.467204119	1431	58658	3646	69825	4320	native	THS	55C	nextera
RFX5_(200-401-194)	1	1	0.19346034	267	26431	3646	69825	4320	native	Nextera	55C	homemade
RFX5_(200-401-194)	1	1	0.198672703	301	29015	3646	69825	4320	native	Omni	55C	homemade
RFX5_(200-401-194)	1	1	0.450321652	1374	58433	3646	69825	4320	native	THS	55C	homemade
RFX5_(200-401-194)	1	1	0.397929243	377	16920	3547	63347	4320	fixed	Nextera	37C	nextera
RFX5_(200-401-194)	1	1	0.380685998	370	17358	3547	63347	4320	fixed	Omni	37C	nextera
RFX5_(200-401-194)	1	1	0.442564864	497	20056	3547	63347	4320	fixed	THS	37C	nextera
RFX5_(200-401-194)	1	1	0.376425901	378	17934	3547	63347	4320	fixed	Nextera	37C	homemade
RFX5_(200-401-194)	1	1	0.393201633	395	17941	3547	63347	4320	fixed	Omni	37C	homemade
RFX5_(200-401-194)	1	1	0.433486648	522	21506	3547	63347	4320	fixed	THS	37C	homemade
RFX5_(200-401-194)	1	1	0.190380772	214	20075	3547	63347	4320	fixed	Nextera	55C	nextera
RFX5_(200-401-194)	1	1	0.206347811	242	20945	3547	63347	4320	fixed	Omni	55C	nextera
RFX5_(200-401-194)	1	1	0.206056668	256	22188	3547	63347	4320	fixed	THS	55C	nextera
RFX5_(200-401-194)	1	1	0.198242793	227	20450	3547	63347	4320	fixed	Nextera	55C	homemade
RFX5_(200-401-194)	1	1	0.204714374	229	19978	3547	63347	4320	fixed	Omni	55C	homemade
RFX5_(200-401-194)	1	1	0.219781248	289	23484	3547	63347	4320	fixed	THS	55C	homemade
RUNX3_(SC-101553)	1	1	0.595158273	3503	9771	42061	69825	66212	native	Nextera	37C	nextera
RUNX3_(SC-101553)	1	1	0.575680086	3405	9819	42061	69825	66212	native	Omni	37C	nextera
RUNX3_(SC-101553)	1	1	0.648917596	5168	13221	42061	69825	66212	native	THS	37C	nextera
RUNX3_(SC-101553)	1	1	0.607760356	4078	11139	42061	69825	66212	native	Nextera	37C	homemade
RUNX3_(SC-101553)	1	1	0.582667651	3685	10499	42061	69825	66212	native	Omni	37C	homemade
RUNX3_(SC-101553)	1	1	0.64686142	5484	14074	42061	69825	66212	native	THS	37C	homemade
RUNX3_(SC-101553)	1	1	0.734788185	11428	25819	42061	69825	66212	native	Nextera	55C	nextera
RUNX3_(SC-101553)	1	1	0.736543203	11883	26783	42061	69825	66212	native	Omni	55C	nextera
RUNX3_(SC-101553)	1	1	0.94709802	33465	58658	42061	69825	66212	native	THS	55C	nextera
RUNX3_(SC-101553)	1	1	0.741892865	11812	26431	42061	69825	66212	native	Nextera	55C	homemade
RUNX3_(SC-101553)	1	1	0.748942407	13090	29015	42061	69825	66212	native	Omni	55C	homemade
RUNX3_(SC-101553)	1	1	0.942562765	33177	58433	42061	69825	66212	native	THS	55C	homemade
RUNX3_(SC-101553)	1	1	0.716807861	7519	16920	39272	63347	66212	fixed	Nextera	37C	nextera
RUNX3_(SC-101553)	1	1	0.708570712	7625	17358	39272	63347	66212	fixed	Omni	37C	nextera
RUNX3_(SC-101553)	1	1	0.759547066	9444	20056	39272	63347	66212	fixed	THS	37C	nextera
RUNX3_(SC-101553)	1	1	0.720440939	8010	17934	39272	63347	66212	fixed	Nextera	37C	homemade
RUNX3_(SC-101553)	1	1	0.721778183	8028	17941	39272	63347	66212	fixed	Omni	37C	homemade
RUNX3_(SC-101553)	1	1	0.750113219	10001	21506	39272	63347	66212	fixed	THS	37C	homemade
RUNX3_(SC-101553)	1	1	0.694949707	8649	20075	39272	63347	66212	fixed	Nextera	55C	nextera
RUNX3_(SC-101553)	1	1	0.699737906	9086	20945	39272	63347	66212	fixed	Omni	55C	nextera
RUNX3_(SC-101553)	1	1	0.718623723	9885	22188	39272	63347	66212	fixed	THS	55C	nextera
RUNX3_(SC-101553)	1	1	0.692539002	8780	20450	39272	63347	66212	fixed	Nextera	55C	homemade
RUNX3_(SC-101553)	1	1	0.691541729	8565	19978	39272	63347	66212	fixed	Omni	55C	homemade
RUNX3_(SC-101553)	1	1	0.725328729	10560	23484	39272	63347	66212	fixed	THS	55C	homemade
RXRA	1	1	0.167522256	38	9771	1621	69825	1704	native	Nextera	37C	nextera
RXRA	1	1	0.12722096	29	9819	1621	69825	1704	native	Omni	37C	nextera
RXRA	1	1	0.087968541	27	13221	1621	69825	1704	native	THS	37C	nextera
RXRA	1	1	0.123746152	32	11139	1621	69825	1704	native	Nextera	37C	homemade
RXRA	1	1	0.1230839	30	10499	1621	69825	1704	native	Omni	37C	homemade
RXRA	1	1	0.064273164	21	14074	1621	69825	1704	native	THS	37C	homemade
RXRA	1	1	0.136805124	82	25819	1621	69825	1704	native	Nextera	55C	nextera
RXRA	1	1	0.123839569	77	26783	1621	69825	1704	native	Omni	55C	nextera
RXRA	1	1	0.567649386	773	58658	1621	69825	1704	native	THS	55C	nextera
RXRA	1	1	0.125488827	77	26431	1621	69825	1704	native	Nextera	55C	homemade
RXRA	1	1	0.139551082	94	29015	1621	69825	1704	native	Omni	55C	homemade
RXRA	1	1	0.546245602	741	58433	1621	69825	1704	native	THS	55C	homemade
RXRA	1	1	0.507607188	205	16920	1512	63347	1704	fixed	Nextera	37C	nextera
RXRA	1	1	0.468248405	194	17358	1512	63347	1704	fixed	Omni	37C	nextera
RXRA	1	1	0.513883942	246	20056	1512	63347	1704	fixed	THS	37C	nextera
RXRA	1	1	0.415831225	178	17934	1512	63347	1704	fixed	Nextera	37C	homemade
RXRA	1	1	0.44135639	189	17941	1512	63347	1704	fixed	Omni	37C	homemade
RXRA	1	1	0.481184438	247	21506	1512	63347	1704	fixed	THS	37C	homemade
RXRA	1	1	0.204524238	98	20075	1512	63347	1704	fixed	Nextera	55C	nextera
RXRA	1	1	0.234034433	117	20945	1512	63347	1704	fixed	Omni	55C	nextera
RXRA	1	1	0.228476467	121	22188	1512	63347	1704	fixed	THS	55C	nextera
RXRA	1	1	0.219212203	107	20450	1512	63347	1704	fixed	Nextera	55C	homemade
RXRA	1	1	0.224391308	107	19978	1512	63347	1704	fixed	Omni	55C	homemade
RXRA	1	1	0.269388553	151	23484	1512	63347	1704	fixed	THS	55C	homemade
SIN3A_(NB600-1263)	1	1	0.144242224	164	9771	8125	69825	9181	native	Nextera	37C	nextera
SIN3A_(NB600-1263)	1	1	0.147913229	169	9819	8125	69825	9181	native	Omni	37C	nextera
SIN3A_(NB600-1263)	1	1	0.129352952	199	13221	8125	69825	9181	native	THS	37C	nextera
SIN3A_(NB600-1263)	1	1	0.117269469	152	11139	8125	69825	9181	native	Nextera	37C	homemade
SIN3A_(NB600-1263)	1	1	0.141607333	173	10499	8125	69825	9181	native	Omni	37C	homemade
SIN3A_(NB600-1263)	1	1	0.147159082	241	14074	8125	69825	9181	native	THS	37C	homemade
SIN3A_(NB600-1263)	1	1	0.173414689	521	25819	8125	69825	9181	native	Nextera	55C	nextera
SIN3A_(NB600-1263)	1	1	0.189633838	591	26783	8125	69825	9181	native	Omni	55C	nextera
SIN3A_(NB600-1263)	1	1	0.504865387	3446	58658	8125	69825	9181	native	THS	55C	nextera
SIN3A_(NB600-1263)	1	1	0.181104472	557	26431	8125	69825	9181	native	Nextera	55C	homemade
SIN3A_(NB600-1263)	1	1	0.181562216	613	29015	8125	69825	9181	native	Omni	55C	homemade
SIN3A_(NB600-1263)	1	1	0.485483993	3301	58433	8125	69825	9181	native	THS	55C	homemade
SIN3A_(NB600-1263)	1	1	0.644129455	1343	16920	7806	63347	9181	fixed	Nextera	37C	nextera
SIN3A_(NB600-1263)	1	1	0.617590546	1321	17358	7806	63347	9181	fixed	Omni	37C	nextera
SIN3A_(NB600-1263)	1	1	0.692718753	1712	20056	7806	63347	9181	fixed	THS	37C	nextera
SIN3A_(NB600-1263)	1	1	0.617664998	1365	17934	7806	63347	9181	fixed	Nextera	37C	homemade
SIN3A_(NB600-1263)	1	1	0.628732137	1390	17941	7806	63347	9181	fixed	Omni	37C	homemade
SIN3A_(NB600-1263)	1	1	0.653937777	1733	21506	7806	63347	9181	fixed	THS	37C	homemade
SIN3A_(NB600-1263)	1	1	0.208589121	516	20075	7806	63347	9181	fixed	Nextera	55C	nextera
SIN3A_(NB600-1263)	1	1	0.214260578	553	20945	7806	63347	9181	fixed	Omni	55C	nextera
SIN3A_(NB600-1263)	1	1	0.21688726	593	22188	7806	63347	9181	fixed	THS	55C	nextera
SIN3A_(NB600-1263)	1	1	0.206748285	521	20450	7806	63347	9181	fixed	Nextera	55C	homemade
SIN3A_(NB600-1263)	1	1	0.222600459	548	19978	7806	63347	9181	fixed	Omni	55C	homemade
SIN3A_(NB600-1263)	1	1	0.265736844	769	23484	7806	63347	9181	fixed	THS	55C	homemade
SIX5	1	1	0.079657321	45	9771	4037	69825	4828	native	Nextera	37C	nextera
SIX5	1	1	0.070460371	40	9819	4037	69825	4828	native	Omni	37C	nextera
SIX5	1	1	0.060179105	46	13221	4037	69825	4828	native	THS	37C	nextera
SIX5	1	1	0.074532764	48	11139	4037	69825	4828	native	Nextera	37C	homemade
SIX5	1	1	0.046127752	28	10499	4037	69825	4828	native	Omni	37C	homemade
SIX5	1	1	0.06021861	49	14074	4037	69825	4828	native	THS	37C	homemade
SIX5	1	1	0.081058423	121	25819	4037	69825	4828	native	Nextera	55C	nextera
SIX5	1	1	0.080078266	124	26783	4037	69825	4828	native	Omni	55C	nextera
SIX5	1	1	0.3930566	1333	58658	4037	69825	4828	native	THS	55C	nextera
SIX5	1	1	0.076563973	117	26431	4037	69825	4828	native	Nextera	55C	homemade
SIX5	1	1	0.082859903	139	29015	4037	69825	4828	native	Omni	55C	homemade
SIX5	1	1	0.363193923	1227	58433	4037	69825	4828	native	THS	55C	homemade
SIX5	1	1	0.520745052	554	16920	3983	63347	4828	fixed	Nextera	37C	nextera
SIX5	1	1	0.493861109	539	17358	3983	63347	4828	fixed	Omni	37C	nextera
SIX5	1	1	0.55192576	696	20056	3983	63347	4828	fixed	THS	37C	nextera
SIX5	1	1	0.504604184	569	17934	3983	63347	4828	fixed	Nextera	37C	homemade
SIX5	1	1	0.492883059	556	17941	3983	63347	4828	fixed	Omni	37C	homemade
SIX5	1	1	0.502880757	680	21506	3983	63347	4828	fixed	THS	37C	homemade
SIX5	1	1	0.10774549	136	20075	3983	63347	4828	fixed	Nextera	55C	nextera
SIX5	1	1	0.107066719	141	20945	3983	63347	4828	fixed	Omni	55C	nextera
SIX5	1	1	0.1060863	148	22188	3983	63347	4828	fixed	THS	55C	nextera
SIX5	1	1	0.091770784	118	20450	3983	63347	4828	fixed	Nextera	55C	homemade
SIX5	1	1	0.098715517	124	19978	3983	63347	4828	fixed	Omni	55C	homemade
SIX5	1	1	0.15779731	233	23484	3983	63347	4828	fixed	THS	55C	homemade
SMC3_(ab9263)	1	1	0.842530276	2708	13221	16975	69825	30497	native	THS	37C	nextera
SMC3_(ab9263)	1	1	0.834721919	2856	14074	16975	69825	30497	native	THS	37C	homemade
SMC3_(ab9263)	1	1	0.934871347	5868	25819	16975	69825	30497	native	Nextera	55C	nextera
SMC3_(ab9263)	1	1	0.910283912	5927	26783	16975	69825	30497	native	Omni	55C	nextera
SMC3_(ab9263)	0.045101665	1	1.004963772	14331	58658	16975	69825	30497	native	THS	55C	nextera
SMC3_(ab9263)	1	1	0.888168649	5707	26431	16975	69825	30497	native	Nextera	55C	homemade
SMC3_(ab9263)	1	1	0.906323604	6393	29015	16975	69825	30497	native	Omni	55C	homemade
SMC3_(ab9263)	0.20190084	1	1.002497882	14241	58433	16975	69825	30497	native	THS	55C	homemade
SMC3_(ab9263)	0.621743735	1	0.996309313	3606	21506	10661	63347	30497	fixed	THS	37C	homemade
SMC3_(ab9263)	0.185900978	1	1.011363506	3565	20945	10661	63347	30497	fixed	Omni	55C	nextera
SMC3_(ab9263)	0.999800083	1	0.957651431	3576	22188	10661	63347	30497	fixed	THS	55C	nextera
SMC3_(ab9263)	0.931931045	1	0.982985384	3885	23484	10661	63347	30497	fixed	THS	55C	homemade
SP1	1	1	0.163981098	373	9771	16255	69825	18076	native	Nextera	37C	nextera
SP1	1	1	0.153992431	352	9819	16255	69825	18076	native	Omni	37C	nextera
SP1	1	1	0.144908721	446	13221	16255	69825	18076	native	THS	37C	nextera
SP1	1	1	0.164666647	427	11139	16255	69825	18076	native	Nextera	37C	homemade
SP1	1	1	0.155883809	381	10499	16255	69825	18076	native	Omni	37C	homemade
SP1	1	1	0.136736493	448	14074	16255	69825	18076	native	THS	37C	homemade
SP1	1	1	0.231924873	1394	25819	16255	69825	18076	native	Nextera	55C	nextera
SP1	1	1	0.230313391	1436	26783	16255	69825	18076	native	Omni	55C	nextera
SP1	1	1	0.696869012	9516	58658	16255	69825	18076	native	THS	55C	nextera
SP1	1	1	0.253045716	1557	26431	16255	69825	18076	native	Nextera	55C	homemade
SP1	1	1	0.254345791	1718	29015	16255	69825	18076	native	Omni	55C	homemade
SP1	1	1	0.675219455	9185	58433	16255	69825	18076	native	THS	55C	homemade
SP1	1	1	0.489201981	2015	16920	15421	63347	18076	fixed	Nextera	37C	nextera
SP1	1	1	0.472834672	1998	17358	15421	63347	18076	fixed	Omni	37C	nextera
SP1	1	1	0.54973287	2684	20056	15421	63347	18076	fixed	THS	37C	nextera
SP1	1	1	0.47780496	2086	17934	15421	63347	18076	fixed	Nextera	37C	homemade
SP1	1	1	0.477389572	2085	17941	15421	63347	18076	fixed	Omni	37C	homemade
SP1	1	1	0.525274802	2750	21506	15421	63347	18076	fixed	THS	37C	homemade
SP1	1	1	0.225291746	1101	20075	15421	63347	18076	fixed	Nextera	55C	nextera
SP1	1	1	0.232996604	1188	20945	15421	63347	18076	fixed	Omni	55C	nextera
SP1	1	1	0.248455076	1342	22188	15421	63347	18076	fixed	THS	55C	nextera
SP1	1	1	0.226784905	1129	20450	15421	63347	18076	fixed	Nextera	55C	homemade
SP1	1	1	0.229881123	1118	19978	15421	63347	18076	fixed	Omni	55C	homemade
SP1	1	1	0.29246757	1672	23484	15421	63347	18076	fixed	THS	55C	homemade
STAT5A_(SC-74442)	1	1	0.184498016	161	9771	6236	69825	6999	native	Nextera	37C	nextera
STAT5A_(SC-74442)	1	1	0.16192948	142	9819	6236	69825	6999	native	Omni	37C	nextera
STAT5A_(SC-74442)	1	1	0.180393189	213	13221	6236	69825	6999	native	THS	37C	nextera
STAT5A_(SC-74442)	1	1	0.173902064	173	11139	6236	69825	6999	native	Nextera	37C	homemade
STAT5A_(SC-74442)	1	1	0.173837916	163	10499	6236	69825	6999	native	Omni	37C	homemade
STAT5A_(SC-74442)	1	1	0.159912845	201	14074	6236	69825	6999	native	THS	37C	homemade
STAT5A_(SC-74442)	1	1	0.233751381	539	25819	6236	69825	6999	native	Nextera	55C	nextera
STAT5A_(SC-74442)	1	1	0.244569042	585	26783	6236	69825	6999	native	Omni	55C	nextera
STAT5A_(SC-74442)	1	1	0.752287805	3941	58658	6236	69825	6999	native	THS	55C	nextera
STAT5A_(SC-74442)	1	1	0.243166159	574	26431	6236	69825	6999	native	Nextera	55C	homemade
STAT5A_(SC-74442)	1	1	0.257013829	666	29015	6236	69825	6999	native	Omni	55C	homemade
STAT5A_(SC-74442)	1	1	0.737938506	3851	58433	6236	69825	6999	native	THS	55C	homemade
STAT5A_(SC-74442)	1	1	0.345402144	560	16920	6070	63347	6999	fixed	Nextera	37C	nextera
STAT5A_(SC-74442)	1	1	0.331275468	551	17358	6070	63347	6999	fixed	Omni	37C	nextera
STAT5A_(SC-74442)	1	1	0.402748564	774	20056	6070	63347	6999	fixed	THS	37C	nextera
STAT5A_(SC-74442)	1	1	0.335765453	577	17934	6070	63347	6999	fixed	Nextera	37C	homemade
STAT5A_(SC-74442)	1	1	0.319347161	549	17941	6070	63347	6999	fixed	Omni	37C	homemade
STAT5A_(SC-74442)	1	1	0.361521385	745	21506	6070	63347	6999	fixed	THS	37C	homemade
STAT5A_(SC-74442)	1	1	0.235494088	453	20075	6070	63347	6999	fixed	Nextera	55C	nextera
STAT5A_(SC-74442)	1	1	0.234182725	470	20945	6070	63347	6999	fixed	Omni	55C	nextera
STAT5A_(SC-74442)	1	1	0.245991949	523	22188	6070	63347	6999	fixed	THS	55C	nextera
STAT5A_(SC-74442)	1	1	0.224541555	440	20450	6070	63347	6999	fixed	Nextera	55C	homemade
STAT5A_(SC-74442)	1	1	0.211040942	404	19978	6070	63347	6999	fixed	Omni	55C	homemade
STAT5A_(SC-74442)	1	1	0.253747281	571	23484	6070	63347	6999	fixed	THS	55C	homemade
TAF1	1	1	0.117577175	194	9771	11791	69825	13842	native	Nextera	37C	nextera
TAF1	1	1	0.11217756	186	9819	11791	69825	13842	native	Omni	37C	nextera
TAF1	1	1	0.113322598	253	13221	11791	69825	13842	native	THS	37C	nextera
TAF1	1	1	0.112175124	211	11139	11791	69825	13842	native	Nextera	37C	homemade
TAF1	1	1	0.104912036	186	10499	11791	69825	13842	native	Omni	37C	homemade
TAF1	1	1	0.11234507	267	14074	11791	69825	13842	native	THS	37C	homemade
TAF1	1	1	0.162388079	708	25819	11791	69825	13842	native	Nextera	55C	nextera
TAF1	1	1	0.161628693	731	26783	11791	69825	13842	native	Omni	55C	nextera
TAF1	1	1	0.533654545	5286	58658	11791	69825	13842	native	THS	55C	nextera
TAF1	1	1	0.165349571	738	26431	11791	69825	13842	native	Nextera	55C	homemade
TAF1	1	1	0.1728706	847	29015	11791	69825	13842	native	Omni	55C	homemade
TAF1	1	1	0.516656565	5098	58433	11791	69825	13842	native	THS	55C	homemade
TAF1	1	1	0.64248783	1933	16920	11264	63347	13842	fixed	Nextera	37C	nextera
TAF1	1	1	0.617203964	1905	17358	11264	63347	13842	fixed	Omni	37C	nextera
TAF1	1	1	0.699335442	2494	20056	11264	63347	13842	fixed	THS	37C	nextera
TAF1	1	1	0.619018165	1974	17934	11264	63347	13842	fixed	Nextera	37C	homemade
TAF1	1	1	0.617209327	1969	17941	11264	63347	13842	fixed	Omni	37C	homemade
TAF1	1	1	0.662382666	2533	21506	11264	63347	13842	fixed	THS	37C	homemade
TAF1	1	1	0.183212713	654	20075	11264	63347	13842	fixed	Nextera	55C	nextera
TAF1	1	1	0.167815883	625	20945	11264	63347	13842	fixed	Omni	55C	nextera
TAF1	1	1	0.177170915	699	22188	11264	63347	13842	fixed	THS	55C	nextera
TAF1	1	1	0.177103019	644	20450	11264	63347	13842	fixed	Nextera	55C	homemade
TAF1	1	1	0.181287253	644	19978	11264	63347	13842	fixed	Omni	55C	homemade
TAF1	1	1	0.225825527	943	23484	11264	63347	13842	fixed	THS	55C	homemade
TBLR1_(ab24550)	1	1	0.232804781	388	9771	11910	69825	13266	native	Nextera	37C	nextera
TBLR1_(ab24550)	1	1	0.216142661	362	9819	11910	69825	13266	native	Omni	37C	nextera
TBLR1_(ab24550)	1	1	0.227041286	512	13221	11910	69825	13266	native	THS	37C	nextera
TBLR1_(ab24550)	1	1	0.211582153	402	11139	11910	69825	13266	native	Nextera	37C	homemade
TBLR1_(ab24550)	1	1	0.211078037	378	10499	11910	69825	13266	native	Omni	37C	homemade
TBLR1_(ab24550)	1	1	0.226194201	543	14074	11910	69825	13266	native	THS	37C	homemade
TBLR1_(ab24550)	1	1	0.310177624	1366	25819	11910	69825	13266	native	Nextera	55C	nextera
TBLR1_(ab24550)	1	1	0.317400761	1450	26783	11910	69825	13266	native	Omni	55C	nextera
TBLR1_(ab24550)	1	1	0.774593118	7750	58658	11910	69825	13266	native	THS	55C	nextera
TBLR1_(ab24550)	1	1	0.322736869	1455	26431	11910	69825	13266	native	Nextera	55C	homemade
TBLR1_(ab24550)	1	1	0.330769371	1637	29015	11910	69825	13266	native	Omni	55C	homemade
TBLR1_(ab24550)	1	1	0.755502621	7530	58433	11910	69825	13266	native	THS	55C	homemade
TBLR1_(ab24550)	1	1	0.42653415	1299	16920	11402	63347	13266	fixed	Nextera	37C	nextera
TBLR1_(ab24550)	1	1	0.409369871	1279	17358	11402	63347	13266	fixed	Omni	37C	nextera
TBLR1_(ab24550)	1	1	0.483942317	1747	20056	11402	63347	13266	fixed	THS	37C	nextera
TBLR1_(ab24550)	1	1	0.425342116	1373	17934	11402	63347	13266	fixed	Nextera	37C	homemade
TBLR1_(ab24550)	1	1	0.42022145	1357	17941	11402	63347	13266	fixed	Omni	37C	homemade
TBLR1_(ab24550)	1	1	0.466555292	1806	21506	11402	63347	13266	fixed	THS	37C	homemade
TBLR1_(ab24550)	1	1	0.290865477	1051	20075	11402	63347	13266	fixed	Nextera	55C	nextera
TBLR1_(ab24550)	1	1	0.298412612	1125	20945	11402	63347	13266	fixed	Omni	55C	nextera
TBLR1_(ab24550)	1	1	0.321758468	1285	22188	11402	63347	13266	fixed	THS	55C	nextera
TBLR1_(ab24550)	1	1	0.29558378	1088	20450	11402	63347	13266	fixed	Nextera	55C	homemade
TBLR1_(ab24550)	1	1	0.295058677	1061	19978	11402	63347	13266	fixed	Omni	55C	homemade
TBLR1_(ab24550)	1	1	0.341380944	1443	23484	11402	63347	13266	fixed	THS	55C	homemade
TBP	1	1	0.215014618	348	9771	11566	69825	14318	native	Nextera	37C	nextera
TBP	1	1	0.20412612	332	9819	11566	69825	14318	native	Omni	37C	nextera
TBP	1	1	0.239730204	525	13221	11566	69825	14318	native	THS	37C	nextera
TBP	1	1	0.203783678	376	11139	11566	69825	14318	native	Nextera	37C	homemade
TBP	1	1	0.200105518	348	10499	11566	69825	14318	native	Omni	37C	homemade
TBP	1	1	0.22219791	518	14074	11566	69825	14318	native	THS	37C	homemade
TBP	1	1	0.282926553	1210	25819	11566	69825	14318	native	Nextera	55C	nextera
TBP	1	1	0.288521715	1280	26783	11566	69825	14318	native	Omni	55C	nextera
TBP	1	1	0.661879629	6431	58658	11566	69825	14318	native	THS	55C	nextera
TBP	1	1	0.285283465	1249	26431	11566	69825	14318	native	Nextera	55C	homemade
TBP	1	1	0.297121028	1428	29015	11566	69825	14318	native	Omni	55C	homemade
TBP	1	1	0.640768766	6202	58433	11566	69825	14318	native	THS	55C	homemade
TBP	1	1	0.454529384	1393	16920	11474	63347	14318	fixed	Nextera	37C	nextera
TBP	1	1	0.450375519	1416	17358	11474	63347	14318	fixed	Omni	37C	nextera
TBP	1	1	0.520269887	1890	20056	11474	63347	14318	fixed	THS	37C	nextera
TBP	1	1	0.446069395	1449	17934	11474	63347	14318	fixed	Nextera	37C	homemade
TBP	1	1	0.455434867	1480	17941	11474	63347	14318	fixed	Omni	37C	homemade
TBP	1	1	0.485961853	1893	21506	11474	63347	14318	fixed	THS	37C	homemade
TBP	1	1	0.277489669	1009	20075	11474	63347	14318	fixed	Nextera	55C	nextera
TBP	1	1	0.267281437	1014	20945	11474	63347	14318	fixed	Omni	55C	nextera
TBP	1	1	0.286645764	1152	22188	11474	63347	14318	fixed	THS	55C	nextera
TBP	1	1	0.271321342	1005	20450	11474	63347	14318	fixed	Nextera	55C	homemade
TBP	1	1	0.273309979	989	19978	11474	63347	14318	fixed	Omni	55C	homemade
TBP	1	1	0.309381987	1316	23484	11474	63347	14318	fixed	THS	55C	homemade
TCF12	1	1	0.307555683	697	9771	16195	69825	20408	native	Nextera	37C	nextera
TCF12	1	1	0.310443196	707	9819	16195	69825	20408	native	Omni	37C	nextera
TCF12	1	1	0.294478395	903	13221	16195	69825	20408	native	THS	37C	nextera
TCF12	1	1	0.34061711	880	11139	16195	69825	20408	native	Nextera	37C	homemade
TCF12	1	1	0.305530796	744	10499	16195	69825	20408	native	Omni	37C	homemade
TCF12	1	1	0.297768471	972	14074	16195	69825	20408	native	THS	37C	homemade
TCF12	1	1	0.425156647	2546	25819	16195	69825	20408	native	Nextera	55C	nextera
TCF12	1	1	0.42579097	2645	26783	16195	69825	20408	native	Omni	55C	nextera
TCF12	1	1	0.812571316	11055	58658	16195	69825	20408	native	THS	55C	nextera
TCF12	1	1	0.433255882	2656	26431	16195	69825	20408	native	Nextera	55C	homemade
TCF12	1	1	0.439844462	2960	29015	16195	69825	20408	native	Omni	55C	homemade
TCF12	1	1	0.798212979	10818	58433	16195	69825	20408	native	THS	55C	homemade
TCF12	1	1	0.616747811	2386	16920	14484	63347	20408	fixed	Nextera	37C	nextera
TCF12	1	1	0.601437179	2387	17358	14484	63347	20408	fixed	Omni	37C	nextera
TCF12	1	1	0.676012784	3100	20056	14484	63347	20408	fixed	THS	37C	nextera
TCF12	1	1	0.610165539	2502	17934	14484	63347	20408	fixed	Nextera	37C	homemade
TCF12	1	1	0.61431544	2520	17941	14484	63347	20408	fixed	Omni	37C	homemade
TCF12	1	1	0.641008965	3152	21506	14484	63347	20408	fixed	THS	37C	homemade
TCF12	1	1	0.371672996	1706	20075	14484	63347	20408	fixed	Nextera	55C	nextera
TCF12	1	1	0.380039344	1820	20945	14484	63347	20408	fixed	Omni	55C	nextera
TCF12	1	1	0.394623962	2002	22188	14484	63347	20408	fixed	THS	55C	nextera
TCF12	1	1	0.372984431	1744	20450	14484	63347	20408	fixed	Nextera	55C	homemade
TCF12	1	1	0.381358717	1742	19978	14484	63347	20408	fixed	Omni	55C	homemade
TCF12	1	1	0.437097733	2347	23484	14484	63347	20408	fixed	THS	55C	homemade
TCF3_(SC-349)	1	1	0.241566133	436	9771	12898	69825	15916	native	Nextera	37C	nextera
TCF3_(SC-349)	1	1	0.243693296	442	9819	12898	69825	15916	native	Omni	37C	nextera
TCF3_(SC-349)	1	1	0.216610716	529	13221	12898	69825	15916	native	THS	37C	nextera
TCF3_(SC-349)	1	1	0.255153583	525	11139	12898	69825	15916	native	Nextera	37C	homemade
TCF3_(SC-349)	1	1	0.228941016	444	10499	12898	69825	15916	native	Omni	37C	homemade
TCF3_(SC-349)	1	1	0.220407134	573	14074	12898	69825	15916	native	THS	37C	homemade
TCF3_(SC-349)	1	1	0.339465781	1619	25819	12898	69825	15916	native	Nextera	55C	nextera
TCF3_(SC-349)	1	1	0.337151733	1668	26783	12898	69825	15916	native	Omni	55C	nextera
TCF3_(SC-349)	1	1	0.755128385	8182	58658	12898	69825	15916	native	THS	55C	nextera
TCF3_(SC-349)	1	1	0.347171991	1695	26431	12898	69825	15916	native	Nextera	55C	homemade
TCF3_(SC-349)	1	1	0.350584553	1879	29015	12898	69825	15916	native	Omni	55C	homemade
TCF3_(SC-349)	1	1	0.737468467	7960	58433	12898	69825	15916	native	THS	55C	homemade
TCF3_(SC-349)	1	1	0.600093123	1867	16920	11648	63347	15916	fixed	Nextera	37C	nextera
TCF3_(SC-349)	1	1	0.589023817	1880	17358	11648	63347	15916	fixed	Omni	37C	nextera
TCF3_(SC-349)	1	1	0.665705072	2455	20056	11648	63347	15916	fixed	THS	37C	nextera
TCF3_(SC-349)	1	1	0.594365505	1960	17934	11648	63347	15916	fixed	Nextera	37C	homemade
TCF3_(SC-349)	1	1	0.591405438	1951	17941	11648	63347	15916	fixed	Omni	37C	homemade
TCF3_(SC-349)	1	1	0.627901858	2483	21506	11648	63347	15916	fixed	THS	37C	homemade
TCF3_(SC-349)	1	1	0.306665954	1132	20075	11648	63347	15916	fixed	Nextera	55C	nextera
TCF3_(SC-349)	1	1	0.300678853	1158	20945	11648	63347	15916	fixed	Omni	55C	nextera
TCF3_(SC-349)	1	1	0.322806528	1317	22188	11648	63347	15916	fixed	THS	55C	nextera
TCF3_(SC-349)	1	1	0.305563451	1149	20450	11648	63347	15916	fixed	Nextera	55C	homemade
TCF3_(SC-349)	1	1	0.313327133	1151	19978	11648	63347	15916	fixed	Omni	55C	homemade
TCF3_(SC-349)	1	1	0.369371434	1595	23484	11648	63347	15916	fixed	THS	55C	homemade
TR4	1	1	0.115260432	9	9771	558	69825	1246	native	Nextera	37C	nextera
TR4	1	1	0.127441092	10	9819	558	69825	1246	native	Omni	37C	nextera
TR4	1	1	0.132507505	14	13221	558	69825	1246	native	THS	37C	nextera
TR4	1	1	0.123572897	11	11139	558	69825	1246	native	Nextera	37C	homemade
TR4	1	1	0.143024374	12	10499	558	69825	1246	native	Omni	37C	homemade
TR4	1	1	0.088911758	10	14074	558	69825	1246	native	THS	37C	homemade
TR4	1	1	0.164784457	34	25819	558	69825	1246	native	Nextera	55C	nextera
TR4	1	1	0.177542005	38	26783	558	69825	1246	native	Omni	55C	nextera
TR4	1	1	0.454390348	213	58658	558	69825	1246	native	THS	55C	nextera
TR4	1	1	0.146765793	31	26431	558	69825	1246	native	Nextera	55C	homemade
TR4	1	1	0.159571708	37	29015	558	69825	1246	native	Omni	55C	homemade
TR4	1	1	0.458281509	214	58433	558	69825	1246	native	THS	55C	homemade
TR4	0.999999998	1	0.601316735	84	16920	523	63347	1246	fixed	Nextera	37C	nextera
TR4	1	1	0.579165617	83	17358	523	63347	1246	fixed	Omni	37C	nextera
TR4	0.999996158	1	0.724705051	120	20056	523	63347	1246	fixed	THS	37C	nextera
TR4	0.999999999	1	0.607840604	90	17934	523	63347	1246	fixed	Nextera	37C	homemade
TR4	1	1	0.580598846	86	17941	523	63347	1246	fixed	Omni	37C	homemade
TR4	1	1	0.557570665	99	21506	523	63347	1246	fixed	THS	37C	homemade
TR4	1	1	0.199105267	33	20075	523	63347	1246	fixed	Nextera	55C	nextera
TR4	1	1	0.219749348	38	20945	523	63347	1246	fixed	Omni	55C	nextera
TR4	1	1	0.196520883	36	22188	523	63347	1246	fixed	THS	55C	nextera
TR4	1	1	0.201377047	34	20450	523	63347	1246	fixed	Nextera	55C	homemade
TR4	1	1	0.212197566	35	19978	523	63347	1246	fixed	Omni	55C	homemade
TR4	1	1	0.278513372	54	23484	523	63347	1246	fixed	THS	55C	homemade
USF-1	1	1	0.339922417	306	9771	6433	69825	9767	native	Nextera	37C	nextera
USF-1	1	1	0.306203325	277	9819	6433	69825	9767	native	Omni	37C	nextera
USF-1	1	1	0.245473308	299	13221	6433	69825	9767	native	THS	37C	nextera
USF-1	1	1	0.300124815	308	11139	6433	69825	9767	native	Nextera	37C	homemade
USF-1	1	1	0.291540279	282	10499	6433	69825	9767	native	Omni	37C	homemade
USF-1	1	1	0.25296107	328	14074	6433	69825	9767	native	THS	37C	homemade
USF-1	1	1	0.311933401	742	25819	6433	69825	9767	native	Nextera	55C	nextera
USF-1	1	1	0.335963968	829	26783	6433	69825	9767	native	Omni	55C	nextera
USF-1	1	1	0.636914312	3442	58658	6433	69825	9767	native	THS	55C	nextera
USF-1	1	1	0.330171701	804	26431	6433	69825	9767	native	Nextera	55C	homemade
USF-1	1	1	0.32882414	879	29015	6433	69825	9767	native	Omni	55C	homemade
USF-1	1	1	0.625063699	3365	58433	6433	69825	9767	native	THS	55C	homemade
USF-1	1	1	0.764722457	1161	16920	5684	63347	9767	fixed	Nextera	37C	nextera
USF-1	1	1	0.731942812	1140	17358	5684	63347	9767	fixed	Omni	37C	nextera
USF-1	1	1	0.76184236	1371	20056	5684	63347	9767	fixed	THS	37C	nextera
USF-1	1	1	0.73267036	1179	17934	5684	63347	9767	fixed	Nextera	37C	homemade
USF-1	1	1	0.745429512	1200	17941	5684	63347	9767	fixed	Omni	37C	homemade
USF-1	1	1	0.734314648	1417	21506	5684	63347	9767	fixed	THS	37C	homemade
USF-1	1	1	0.301450674	543	20075	5684	63347	9767	fixed	Nextera	55C	nextera
USF-1	1	1	0.299571168	563	20945	5684	63347	9767	fixed	Omni	55C	nextera
USF-1	1	1	0.31393074	625	22188	5684	63347	9767	fixed	THS	55C	nextera
USF-1	1	1	0.29592285	543	20450	5684	63347	9767	fixed	Nextera	55C	homemade
USF-1	1	1	0.327459863	587	19978	5684	63347	9767	fixed	Omni	55C	homemade
USF-1	1	1	0.374909981	790	23484	5684	63347	9767	fixed	THS	55C	homemade
USF2	1	1	0.339664567	309	9771	6501	69825	9012	native	Nextera	37C	nextera
USF2	1	1	0.323783885	296	9819	6501	69825	9012	native	Omni	37C	nextera
USF2	1	1	0.298148437	367	13221	6501	69825	9012	native	THS	37C	nextera
USF2	1	1	0.336519319	349	11139	6501	69825	9012	native	Nextera	37C	homemade
USF2	1	1	0.306905094	300	10499	6501	69825	9012	native	Omni	37C	homemade
USF2	1	1	0.288472907	378	14074	6501	69825	9012	native	THS	37C	homemade
USF2	1	1	0.348606419	838	25819	6501	69825	9012	native	Nextera	55C	nextera
USF2	1	1	0.371349244	926	26783	6501	69825	9012	native	Omni	55C	nextera
USF2	1	1	0.682986877	3730	58658	6501	69825	9012	native	THS	55C	nextera
USF2	1	1	0.373856565	920	26431	6501	69825	9012	native	Nextera	55C	homemade
USF2	1	1	0.364253138	984	29015	6501	69825	9012	native	Omni	55C	homemade
USF2	1	1	0.673117582	3662	58433	6501	69825	9012	native	THS	55C	homemade
USF2	1	1	0.649247575	1058	16920	6101	63347	9012	fixed	Nextera	37C	nextera
USF2	1	1	0.612527089	1024	17358	6101	63347	9012	fixed	Omni	37C	nextera
USF2	1	1	0.64246946	1241	20056	6101	63347	9012	fixed	THS	37C	nextera
USF2	1	1	0.62874955	1086	17934	6101	63347	9012	fixed	Nextera	37C	homemade
USF2	1	1	0.641236362	1108	17941	6101	63347	9012	fixed	Omni	37C	homemade
USF2	1	1	0.644535216	1335	21506	6101	63347	9012	fixed	THS	37C	homemade
USF2	1	1	0.35118766	679	20075	6101	63347	9012	fixed	Nextera	55C	nextera
USF2	1	1	0.353950781	714	20945	6101	63347	9012	fixed	Omni	55C	nextera
USF2	1	1	0.385597387	824	22188	6101	63347	9012	fixed	THS	55C	nextera
USF2	1	1	0.341701417	673	20450	6101	63347	9012	fixed	Nextera	55C	homemade
USF2	1	1	0.366925352	706	19978	6101	63347	9012	fixed	Omni	55C	homemade
USF2	1	1	0.41074158	929	23484	6101	63347	9012	fixed	THS	55C	homemade
WHIP	1	1	0.401230195	491	9771	8745	69825	13542	native	Nextera	37C	nextera
WHIP	1	1	0.38219212	470	9819	8745	69825	13542	native	Omni	37C	nextera
WHIP	1	1	0.340616694	564	13221	8745	69825	13542	native	THS	37C	nextera
WHIP	1	1	0.345503113	482	11139	8745	69825	13542	native	Nextera	37C	homemade
WHIP	1	1	0.365803849	481	10499	8745	69825	13542	native	Omni	37C	homemade
WHIP	1	1	0.335290358	591	14074	8745	69825	13542	native	THS	37C	homemade
WHIP	1	1	0.429859484	1390	25819	8745	69825	13542	native	Nextera	55C	nextera
WHIP	1	1	0.424821779	1425	26783	8745	69825	13542	native	Omni	55C	nextera
WHIP	1	1	0.762139283	5599	58658	8745	69825	13542	native	THS	55C	nextera
WHIP	1	1	0.412051886	1364	26431	8745	69825	13542	native	Nextera	55C	homemade
WHIP	1	1	0.433695353	1576	29015	8745	69825	13542	native	Omni	55C	homemade
WHIP	1	1	0.741434407	5426	58433	8745	69825	13542	native	THS	55C	homemade
WHIP	1	1	0.58990835	1206	16920	7654	63347	13542	fixed	Nextera	37C	nextera
WHIP	1	1	0.580267823	1217	17358	7654	63347	13542	fixed	Omni	37C	nextera
WHIP	1	1	0.638386342	1547	20056	7654	63347	13542	fixed	THS	37C	nextera
WHIP	1	1	0.578705974	1254	17934	7654	63347	13542	fixed	Nextera	37C	homemade
WHIP	1	1	0.580786721	1259	17941	7654	63347	13542	fixed	Omni	37C	homemade
WHIP	1	1	0.594959553	1546	21506	7654	63347	13542	fixed	THS	37C	homemade
WHIP	1	1	0.432059266	1048	20075	7654	63347	13542	fixed	Nextera	55C	nextera
WHIP	1	1	0.431499074	1092	20945	7654	63347	13542	fixed	Omni	55C	nextera
WHIP	1	1	0.441642785	1184	22188	7654	63347	13542	fixed	THS	55C	nextera
WHIP	1	1	0.430207073	1063	20450	7654	63347	13542	fixed	Nextera	55C	homemade
WHIP	1	1	0.423800261	1023	19978	7654	63347	13542	fixed	Omni	55C	homemade
WHIP	1	1	0.448988224	1274	23484	7654	63347	13542	fixed	THS	55C	homemade
YY1_(SC-281)	1	1	0.604987693	1958	9771	23128	69825	30472	native	Nextera	37C	nextera
YY1_(SC-281)	1	1	0.585426732	1904	9819	23128	69825	30472	native	Omni	37C	nextera
YY1_(SC-281)	1	1	0.40235969	1762	13221	23128	69825	30472	native	THS	37C	nextera
YY1_(SC-281)	1	1	0.510902486	1885	11139	23128	69825	30472	native	Nextera	37C	homemade
YY1_(SC-281)	1	1	0.521342025	1813	10499	23128	69825	30472	native	Omni	37C	homemade
YY1_(SC-281)	1	1	0.39599255	1846	14074	23128	69825	30472	native	THS	37C	homemade
YY1_(SC-281)	1	1	0.533210006	4560	25819	23128	69825	30472	native	Nextera	55C	nextera
YY1_(SC-281)	1	1	0.523261498	4642	26783	23128	69825	30472	native	Omni	55C	nextera
YY1_(SC-281)	1	1	0.809246871	15723	58658	23128	69825	30472	native	THS	55C	nextera
YY1_(SC-281)	1	1	0.516294746	4520	26431	23128	69825	30472	native	Nextera	55C	homemade
YY1_(SC-281)	1	1	0.535347366	5145	29015	23128	69825	30472	native	Omni	55C	homemade
YY1_(SC-281)	1	1	0.797586117	15437	58433	23128	69825	30472	native	THS	55C	homemade
YY1_(SC-281)	1	1	0.861220158	4153	16920	18054	63347	30472	fixed	Nextera	37C	nextera
YY1_(SC-281)	1	1	0.846765764	4189	17358	18054	63347	30472	fixed	Omni	37C	nextera
YY1_(SC-281)	1	1	0.856369102	4895	20056	18054	63347	30472	fixed	THS	37C	nextera
YY1_(SC-281)	1	1	0.826417221	4224	17934	18054	63347	30472	fixed	Nextera	37C	homemade
YY1_(SC-281)	1	1	0.838611367	4288	17941	18054	63347	30472	fixed	Omni	37C	homemade
YY1_(SC-281)	1	1	0.808419222	4955	21506	18054	63347	30472	fixed	THS	37C	homemade
YY1_(SC-281)	1	1	0.502323879	2874	20075	18054	63347	30472	fixed	Nextera	55C	nextera
YY1_(SC-281)	1	1	0.497373276	2969	20945	18054	63347	30472	fixed	Omni	55C	nextera
YY1_(SC-281)	1	1	0.48753745	3083	22188	18054	63347	30472	fixed	THS	55C	nextera
YY1_(SC-281)	1	1	0.510785002	2977	20450	18054	63347	30472	fixed	Nextera	55C	homemade
YY1_(SC-281)	1	1	0.509504864	2901	19978	18054	63347	30472	fixed	Omni	55C	homemade
YY1_(SC-281)	1	1	0.541164112	3622	23484	18054	63347	30472	fixed	THS	55C	homemade
ZBTB33	1	1	0.139573179	35	9771	1792	69825	2140	native	Nextera	37C	nextera
ZBTB33	1	1	0.09920777	25	9819	1792	69825	2140	native	Omni	37C	nextera
ZBTB33	1	1	0.100204575	34	13221	1792	69825	2140	native	THS	37C	nextera
ZBTB33	1	1	0.087451395	25	11139	1792	69825	2140	native	Nextera	37C	homemade
ZBTB33	1	1	0.126183893	34	10499	1792	69825	2140	native	Omni	37C	homemade
ZBTB33	1	1	0.07475137	27	14074	1792	69825	2140	native	THS	37C	homemade
ZBTB33	1	1	0.123750617	82	25819	1792	69825	2140	native	Nextera	55C	nextera
ZBTB33	1	1	0.107657784	74	26783	1792	69825	2140	native	Omni	55C	nextera
ZBTB33	1	1	0.405205678	610	58658	1792	69825	2140	native	THS	55C	nextera
ZBTB33	1	1	0.113514168	77	26431	1792	69825	2140	native	Nextera	55C	homemade
ZBTB33	1	1	0.104747814	78	29015	1792	69825	2140	native	Omni	55C	homemade
ZBTB33	1	1	0.37075716	556	58433	1792	69825	2140	native	THS	55C	homemade
ZBTB33	1	1	0.453415012	210	16920	1734	63347	2140	fixed	Nextera	37C	nextera
ZBTB33	1	1	0.401985735	191	17358	1734	63347	2140	fixed	Omni	37C	nextera
ZBTB33	1	1	0.468129232	257	20056	1734	63347	2140	fixed	THS	37C	nextera
ZBTB33	1	1	0.40333414	198	17934	1734	63347	2140	fixed	Nextera	37C	homemade
ZBTB33	1	1	0.386886801	190	17941	1734	63347	2140	fixed	Omni	37C	homemade
ZBTB33	1	1	0.463745774	273	21506	1734	63347	2140	fixed	THS	37C	homemade
ZBTB33	1	1	0.13284471	73	20075	1734	63347	2140	fixed	Nextera	55C	nextera
ZBTB33	1	1	0.1395361	80	20945	1734	63347	2140	fixed	Omni	55C	nextera
ZBTB33	1	1	0.133365599	81	22188	1734	63347	2140	fixed	THS	55C	nextera
ZBTB33	1	1	0.121476581	68	20450	1734	63347	2140	fixed	Nextera	55C	homemade
ZBTB33	1	1	0.111546201	61	19978	1734	63347	2140	fixed	Omni	55C	homemade
ZBTB33	1	1	0.136894992	88	23484	1734	63347	2140	fixed	THS	55C	homemade
ZEB1_(SC-25388)	1	1	0.227664853	126	9771	3955	69825	4807	native	Nextera	37C	nextera
ZEB1_(SC-25388)	1	1	0.215763731	120	9819	3955	69825	4807	native	Omni	37C	nextera
ZEB1_(SC-25388)	1	1	0.144219474	108	13221	3955	69825	4807	native	THS	37C	nextera
ZEB1_(SC-25388)	1	1	0.201289895	127	11139	3955	69825	4807	native	Nextera	37C	homemade
ZEB1_(SC-25388)	1	1	0.17152076	102	10499	3955	69825	4807	native	Omni	37C	homemade
ZEB1_(SC-25388)	1	1	0.168093805	134	14074	3955	69825	4807	native	THS	37C	homemade
ZEB1_(SC-25388)	1	1	0.235908796	345	25819	3955	69825	4807	native	Nextera	55C	nextera
ZEB1_(SC-25388)	1	1	0.245215645	372	26783	3955	69825	4807	native	Omni	55C	nextera
ZEB1_(SC-25388)	1	1	0.616707406	2049	58658	3955	69825	4807	native	THS	55C	nextera
ZEB1_(SC-25388)	1	1	0.23512214	352	26431	3955	69825	4807	native	Nextera	55C	homemade
ZEB1_(SC-25388)	1	1	0.232436991	382	29015	3955	69825	4807	native	Omni	55C	homemade
ZEB1_(SC-25388)	1	1	0.599140927	1983	58433	3955	69825	4807	native	THS	55C	homemade
ZEB1_(SC-25388)	1	1	0.786232582	718	16920	3419	63347	4807	fixed	Nextera	37C	nextera
ZEB1_(SC-25388)	1	1	0.743977918	697	17358	3419	63347	4807	fixed	Omni	37C	nextera
ZEB1_(SC-25388)	1	1	0.819419416	887	20056	3419	63347	4807	fixed	THS	37C	nextera
ZEB1_(SC-25388)	1	1	0.776904482	752	17934	3419	63347	4807	fixed	Nextera	37C	homemade
ZEB1_(SC-25388)	1	1	0.74975078	726	17941	3419	63347	4807	fixed	Omni	37C	homemade
ZEB1_(SC-25388)	1	1	0.760725569	883	21506	3419	63347	4807	fixed	THS	37C	homemade
ZEB1_(SC-25388)	1	1	0.260267839	282	20075	3419	63347	4807	fixed	Nextera	55C	nextera
ZEB1_(SC-25388)	1	1	0.26184139	296	20945	3419	63347	4807	fixed	Omni	55C	nextera
ZEB1_(SC-25388)	1	1	0.279739376	335	22188	3419	63347	4807	fixed	THS	55C	nextera
ZEB1_(SC-25388)	1	1	0.280863519	310	20450	3419	63347	4807	fixed	Nextera	55C	homemade
ZEB1_(SC-25388)	1	1	0.281934697	304	19978	3419	63347	4807	fixed	Omni	55C	homemade
ZEB1_(SC-25388)	1	1	0.343986477	436	23484	3419	63347	4807	fixed	THS	55C	homemade
Znf143_(16618-1-AP)	0.214725844	1	1.014694801	2063	9771	14529	69825	19995	native	Nextera	37C	nextera
Znf143_(16618-1-AP)	0.431267975	1	1.00337164	2050	9819	14529	69825	19995	native	Omni	37C	nextera
Znf143_(16618-1-AP)	1	1	0.622321314	1712	13221	14529	69825	19995	native	THS	37C	nextera
Znf143_(16618-1-AP)	1	1	0.82881267	1921	11139	14529	69825	19995	native	Nextera	37C	homemade
Znf143_(16618-1-AP)	0.999999998	1	0.89856104	1963	10499	14529	69825	19995	native	Omni	37C	homemade
Znf143_(16618-1-AP)	1	1	0.630019576	1845	14074	14529	69825	19995	native	THS	37C	homemade
Znf143_(16618-1-AP)	1	1	0.743622611	3995	25819	14529	69825	19995	native	Nextera	55C	nextera
Znf143_(16618-1-AP)	1	1	0.717934049	4001	26783	14529	69825	19995	native	Omni	55C	nextera
Znf143_(16618-1-AP)	1	1	0.874285125	10671	58658	14529	69825	19995	native	THS	55C	nextera
Znf143_(16618-1-AP)	1	1	0.694402514	3819	26431	14529	69825	19995	native	Nextera	55C	homemade
Znf143_(16618-1-AP)	1	1	0.719188054	4342	29015	14529	69825	19995	native	Omni	55C	homemade
Znf143_(16618-1-AP)	1	1	0.869344726	10570	58433	14529	69825	19995	native	THS	55C	homemade
Znf143_(16618-1-AP)	0.982660819	1	0.972359566	3142	21506	9518	63347	19995	fixed	THS	37C	homemade
Znf143_(16618-1-AP)	1	1	0.78705578	2374	20075	9518	63347	19995	fixed	Nextera	55C	nextera
Znf143_(16618-1-AP)	1	1	0.775971279	2442	20945	9518	63347	19995	fixed	Omni	55C	nextera
Znf143_(16618-1-AP)	1	1	0.735200013	2451	22188	9518	63347	19995	fixed	THS	55C	nextera
Znf143_(16618-1-AP)	1	1	0.797683026	2451	20450	9518	63347	19995	fixed	Nextera	55C	homemade
Znf143_(16618-1-AP)	1	1	0.799538875	2400	19978	9518	63347	19995	fixed	Omni	55C	homemade
Znf143_(16618-1-AP)	1	1	0.784183029	2767	23484	9518	63347	19995	fixed	THS	55C	homemade
