# Supplementary material for: Extensive evaluation of ATAC-seq protocols for native or formaldehyde-fixed nuclei
Source: BMC Genomics. 2022 Mar 17;23:214. doi: 10.1186/s12864-021-08266-x (PMC8928671; doi:10.1186/s12864-021-08266-x)
Supplement: Supplementary file 5 — Additional file 5: Supplementary Table S5. The matrix of FRiP-TF score in native samples and the clusters assigned to each ChIP-seq dataset. Column 1 (“TF”) indicates the name and source, if provided, of transcription factors. Column 2 lists the cluster membership for each TF. Columns 3-50 show the sample ID for each ATAC condition as listed in Table S1. [file 12864_2021_8266_MOESM5_ESM.csv]

TF	cluster	A1	A2	A3	A4	A5	A6	A7	A8	A9	A10	A11	A12	B1	B2	B3	B4	B5	B6	B7	B8	B9	B10	B11	B12	C1	C2	C3	C4	C5	C6	C7	C8	C9	C10	C11	C12	D1	D2	D3	D4	D5	D6	D7	D8	D9	D10	D11	D12
ATF2_(SC-81188)	1	0.294897479626142	0.29820828514695935	0.28956340929227525	0.28612959798751336	0.2871862449881191	0.28657988504607085	0.26803689042702683	0.26916718369563425	0.1968822108058688	0.2668008011736012	0.26542389374531794	0.2009215801797011	0.29487781964365023	0.29683725012632467	0.2900510832799127	0.28267857755782033	0.2952459696964777	0.2856165943056565	0.26977287906091707	0.2667902097720344	0.19832531770746958	0.2525428326295136	0.2600755414260799	0.2009308221871387	0.2924911141448056	0.296355097504113	0.2882419446560482	0.2835348851123967	0.28846087220570343	0.28463715185204125	0.2687557059765958	0.2680778600389561	0.19925965283382038	0.2586481883131838	0.26138672676831975	0.2019568539737014	0.2933835216328026	0.2957430986737957	0.2893560240566572	0.29568425175906216	0.2988624772914108	0.29148001709161175	0.26749456990080384	0.26397489543867525	0.1896802585794406	0.2662435922649438	0.26293809908003635	0.18720991818473245
BATF	1	0.19148412022639433	0.19026298850073098	0.17257367870647278	0.185353329320795	0.1825556166058958	0.16988156224274223	0.1583215311891101	0.15954435474150455	0.11464365013714137	0.15730071715029273	0.15807254638302107	0.11400396602756542	0.19339061531269047	0.19299960310452688	0.17479512027566987	0.18496418937624043	0.1935716919737181	0.17359300241628625	0.1625915112048834	0.16053655481077372	0.11729993182111334	0.15404511138037097	0.15717918705657247	0.11945747034691614	0.18912297531638564	0.1900644396456679	0.17050498145771964	0.18376130771654609	0.18424219512642478	0.171018896591017	0.15924749432125365	0.15864831311694283	0.11501571420694633	0.1533813007903748	0.15494490912182196	0.1161234023737	0.1909789078724127	0.19091289266428524	0.1694434609008889	0.19138200678306247	0.1911752392647999	0.17107821989523397	0.15762714859306742	0.15622726793980968	0.11237496622908237	0.1590711371308977	0.15795049437405315	0.10902372224622632
BCL11A	1	0.16316827514431329	0.1638353989831766	0.15009817850147572	0.15721223908593182	0.15573368317138298	0.1484597388492705	0.13674175111334136	0.13839247764087612	0.09632548217162262	0.136287623139565	0.1362876935790161	0.09741833391703202	0.16379698767406148	0.16346113833817943	0.15120831977602792	0.1545613274775444	0.16326469080712758	0.14849010423968997	0.13919047797913578	0.13742030560024535	0.09740520984969933	0.1295960385344298	0.1336981644851584	0.09926031133048101	0.16101292599835196	0.16280895861316852	0.14884029887780825	0.15538775561967377	0.15650353483992852	0.14776768953200442	0.13806433470045726	0.13721169666431476	0.09709224515165338	0.13124169574999556	0.13307391342210353	0.09812419290329619	0.16096434185064887	0.16135409395809858	0.14724362007487451	0.16208923446382434	0.16249042179618597	0.14856610345785573	0.13536238266500297	0.13397088918222166	0.09233050254380454	0.135788590474342	0.13420013001386402	0.09036963217974271
BCL3	1	0.14245985642057593	0.14608599358484803	0.14430487257172248	0.13744528953428511	0.13899823142753917	0.1431100170595995	0.13166769309033705	0.13382612855052992	0.10029006487004223	0.13146513941056515	0.13070825871346917	0.1037070527589426	0.14255242164334284	0.14396954920017693	0.14614268516799522	0.1352357483276774	0.1432981346148048	0.14212269985132048	0.1332328019400238	0.13183227593950372	0.10107827059033088	0.12277472271413925	0.12835586805967117	0.10240413490074556	0.14152922800673973	0.14452950686965044	0.14364015714353298	0.1363244226516256	0.13862604878466314	0.1409126169623748	0.13229053000972368	0.13200705417542233	0.10113608453090461	0.125848520356643	0.12774210336433794	0.10366611032462147	0.1413544199934951	0.14283376749377652	0.14392952293264302	0.14252055901188695	0.1456958977377678	0.14566913711585752	0.13072335173722396	0.1294202937068306	0.09640091531393119	0.12980274181068058	0.12997157849572943	0.0971800214643121
EBF1_(SC-137065)_HudsonAlpha	1	0.2259596876576747	0.2297006262410264	0.22496407457490625	0.22048198017221385	0.22052210454242843	0.22352724576733485	0.20996964965429912	0.20884544576778485	0.17136956332448083	0.20818250770970628	0.20854489334114787	0.17609349798711801	0.2256739493384847	0.2264898879076265	0.22678401740855045	0.21687409037936134	0.22589007609509917	0.221688307275689	0.2093770870876098	0.20832070611902243	0.17279815978428445	0.19883326044198446	0.20565777553888617	0.17467881939349833	0.22706170288651933	0.23042386950317714	0.22660974123839842	0.22051311400831744	0.2217824193426767	0.22220550316647553	0.21149097044675444	0.2102264046354255	0.1742384749951128	0.205112254478917	0.20767208383268296	0.1776005667416927	0.22245447668136337	0.22346990758693475	0.22248438193304831	0.22293890412856504	0.2270567131156692	0.22554587752489133	0.2058306624585097	0.20339134038316348	0.16411526705878907	0.20533822621355138	0.20457563102674306	0.1651915759543953
EBF1_(SC-137065)_Stanford	1	0.18065265531005179	0.18086173601867814	0.17181156248497165	0.1769856737559304	0.17524906687712702	0.17149887674439365	0.16480424338060412	0.16555077224461623	0.14288824067221037	0.16496909304786603	0.16488766045594846	0.14328299469048938	0.17971740334422312	0.17954781891075797	0.17268438528320268	0.17403318373077828	0.17962189015495011	0.17067604072733067	0.16565509242505724	0.16409158130843066	0.14316337749605362	0.15975393792524933	0.16305169158609478	0.1453622244263549	0.17858736425241978	0.1794316364949198	0.17083324885275372	0.17451514898269166	0.17493585523969454	0.168890382241441	0.16452125247300245	0.16379537363405966	0.14226620417942767	0.16146169984992242	0.1621982649587181	0.14430918386615887	0.17557196938935124	0.17558360743988286	0.16738367525433584	0.17627988543178144	0.1772072368087201	0.16904717357005938	0.16165520840978967	0.1592546000584697	0.13954794168291468	0.1622023285552463	0.1614838720226064	0.13881765091223328
EZH2_(39875)	1	0.012075319154613998	0.0122084269785507	0.011538113554501905	0.011794577391086298	0.011836760827197992	0.011651297323031452	0.011189745992973317	0.01127059710184646	0.010029822804649745	0.01097208155256907	0.01125497811389015	0.00997012009356358	0.011948379258281598	0.012083456452523783	0.011581550507242674	0.011538889660550508	0.011994661050951943	0.011505381089386969	0.011371163308850947	0.011016995407419345	0.01033125111328137	0.010724587805396828	0.010876145080176779	0.010054562065572295	0.012177741701410668	0.012246971052613876	0.011702732632965191	0.01175329398876114	0.011907285092125937	0.011706975011504497	0.011286198913562253	0.011103339677587023	0.01011273126450494	0.011028803251596313	0.011174719154706466	0.010212375658725794	0.011992864609607813	0.012263245695272594	0.011672332090973759	0.012302522025745838	0.01224202281515462	0.011695332227223597	0.011214955811633325	0.011083648075471178	0.010066174723403978	0.011200493295763617	0.011308274373229999	0.010073591927188593
FOXM1_(SC-502)	1	0.2998459637004095	0.30347814702480963	0.3016252230310707	0.29195663123424465	0.2938407683718876	0.29892484849687073	0.2782085070823233	0.2782288300427453	0.20680863337541905	0.2771016046181027	0.2766282433361279	0.21349901786352227	0.29868527894005886	0.30177833650092056	0.3025563633517411	0.28937909539801326	0.3005234582103156	0.2976601429151105	0.27846707337295346	0.275765884948967	0.21019059377053811	0.2626854845840772	0.270651658567147	0.21203886838002117	0.2967863336162048	0.30224518459218996	0.3017211831915508	0.2903782912653814	0.29502615720408326	0.2978184554027304	0.2789814101510438	0.27855547562324806	0.2117357807730287	0.2698905926925131	0.27339548076484466	0.21482231263920767	0.29797695920193723	0.30211636108158413	0.30272702301748033	0.3006560142203349	0.3050381986379921	0.3042211539105824	0.27714573869737424	0.27416427226400736	0.19946812839133252	0.27673600346268895	0.27436590050951226	0.19850481553235674
IKZF1_(IkN)_(UCLA)	1	0.10981275966136723	0.10844170721595496	0.09727333563190846	0.10709524446271258	0.10617478095377474	0.09690001289388334	0.0919903702797471	0.09165305897175309	0.06850265575340676	0.09313688532408017	0.09225289204711713	0.06912671258950209	0.10889519140358866	0.1083783410468599	0.097065347398	0.10567430055646249	0.1088002207940701	0.0975227500750818	0.09310208669824915	0.091125948990386	0.0702488222250886	0.09074554705554799	0.09078993599403966	0.07249085904441066	0.10654761465520422	0.10623459738489104	0.09444639152066009	0.10444120637755376	0.10456513011349394	0.09545619891455995	0.09026384633817405	0.08985705083566796	0.06815003433566749	0.08896740051983024	0.08977096957457484	0.06916078363298783	0.10516939751237472	0.10523136721761703	0.09210129509742844	0.1056874937067219	0.10490448437547574	0.0925939097989674	0.08834411197829592	0.08816028175696493	0.06572390199761081	0.09024804772876978	0.08872346795349946	0.06451140814250073
IRF4_(SC-6059)	1	0.19107493814086043	0.19241228261581095	0.18331258910035236	0.18503957311862856	0.1842369691097619	0.1814398748301479	0.16706514023297397	0.16833448158171532	0.11947897165745135	0.16595193866752658	0.16543942554646626	0.12147452828752177	0.1903035842717523	0.19120885269233256	0.18343276794787786	0.1823039349503155	0.19238074916912315	0.18188304737162966	0.1677228265201327	0.16653420004106553	0.12048468431947029	0.15747160224744342	0.16241671182078332	0.12163486650976894	0.1894707842920218	0.19228069703350398	0.18319348176812542	0.18427118943894474	0.1865461078039565	0.18214794416484664	0.16878897639978374	0.16749060070280716	0.12050566162575627	0.161286061007924	0.16389691764774184	0.12303408543114945	0.1898815555599117	0.19057468852219692	0.18220555213716366	0.1913721121492716	0.19317905024814525	0.18426546015144324	0.16553647205299885	0.16399911015827173	0.11515313280189572	0.1660514782985075	0.16506348183442457	0.11310925892371806
MEF2A	1	0.18368915207884762	0.18634734556721727	0.18053473660529798	0.17751992398206032	0.17862189854653004	0.1785003173878976	0.16334582321597543	0.16328853261469478	0.11044233532152031	0.1613138520372246	0.16124755545754027	0.11349093588177349	0.18263542014157666	0.18492846265073723	0.17999400998895793	0.17486529514773827	0.18396413487920105	0.17729378283729882	0.16329236037756073	0.1613563057665867	0.11184101420700585	0.15142460764140325	0.1569341906971231	0.11330383186510708	0.18127390571769422	0.18502796670157365	0.1795130249743903	0.1765816657848878	0.17869487066093048	0.1770985296158594	0.16427271449025949	0.16311129980936528	0.11297938356198715	0.15552945999913953	0.15733660381427098	0.11528361128932563	0.18133236893280788	0.183445028900943	0.17883895191037597	0.18294130212216614	0.1853842318661132	0.1803992303620422	0.1605501594369551	0.1593323627758731	0.10598860089122672	0.16060796298220648	0.15886217008136297	0.10412978939885988
MEF2C_(SC-13268)	1	0.10933686310536588	0.1112109690370726	0.10896794791852611	0.10532202781621669	0.1066118607381487	0.10806035081281057	0.09820559024199407	0.09848291647476327	0.06691627846227524	0.09689931282559032	0.097101216714964	0.06891353567960681	0.10872617716000404	0.11018587646584688	0.10862425747473813	0.1033912870813259	0.10961486278066011	0.10693560462417903	0.09807490932477533	0.09717453625851524	0.06749709779063554	0.09018870494776916	0.09391668218839426	0.06780935947773793	0.10861626634197936	0.11097843465703323	0.10778273719008903	0.10485808671436185	0.10648896343290122	0.10672549177154628	0.09815269936013847	0.0979753410964068	0.06833299081207612	0.0932470155316365	0.09464869975575065	0.06929918495694898	0.10806819986614143	0.10951031872394847	0.10894710186174657	0.10931591412156315	0.11112270503699344	0.10964686441599622	0.09695343571007212	0.09592572577715962	0.06394991162598423	0.09652545960926234	0.09566449431880009	0.06334585418205639
MTA3_(SC-81325)	1	0.1930558637324819	0.19484742193807414	0.1886514781386758	0.1870280339313745	0.18849049367802312	0.18727590678714182	0.17675914156421438	0.17822337427695242	0.13118496669424007	0.17739182566753112	0.17596157724153497	0.13676704331825087	0.19175936566816493	0.19279818302301469	0.18802424725420094	0.18396783700111408	0.19208272355979414	0.18535184556701104	0.1774293585260363	0.17563359159560338	0.13414963730060747	0.1679488374427325	0.17225889818311124	0.13618214222133534	0.19004439852906813	0.1925389489483429	0.1864462254559779	0.1847605848421399	0.18810005156036333	0.1853548863063629	0.17724916972470706	0.17637357954872626	0.13495170450273433	0.17124179698275754	0.17383587604241396	0.13602504360228151	0.18990995950237893	0.1912434932959849	0.18673682444697284	0.19090182602556424	0.19281304868518537	0.18903343224407812	0.1755784177003564	0.17338625135469543	0.12770777658788413	0.1748340150788423	0.17256042177264264	0.12607321560483364
NFATC1_(SC-17834)	1	0.14796256478098627	0.14929602435139322	0.14349466559399826	0.14320994211877464	0.14367217578839328	0.1430666241829741	0.13539392205124376	0.13645885274126857	0.10102747180983064	0.1345581055241919	0.13417245104693779	0.10337440307536976	0.14748529797937218	0.14846898008354037	0.14456432372710648	0.14077214422024198	0.14787984349596794	0.14285496697768166	0.1368002616503578	0.13498704356843777	0.10165717690271303	0.12720795065375176	0.13171808591699544	0.1035632608904044	0.14547959020526632	0.14850793180953492	0.1425028071689737	0.1412632514780229	0.14381010705398758	0.14168542690810282	0.13490661507110563	0.13520554076765215	0.10127267532493571	0.13027036739900133	0.13230726486334063	0.10350659693429339	0.14618349026844926	0.14791625797798327	0.14356328190378745	0.1476104750413683	0.14900164668987426	0.1450653125326975	0.134904324234689	0.13337684108155143	0.09746856456511195	0.1342238535639846	0.13363745075851757	0.09708245640932722
NFIC_(SC-81335)	1	0.3134646109385046	0.3137202971917345	0.29765366015485223	0.3057544925657383	0.30535576269115705	0.2952355241363578	0.27963513230497433	0.2812612207973792	0.2088140537245853	0.28028268166066395	0.2787426277576456	0.21215202090539279	0.31321445325909075	0.31437338597297965	0.29847655777482085	0.30267651813018087	0.31322375577207184	0.29596089263948516	0.28253291471719133	0.2794181171718852	0.2127488375806937	0.2689720646892797	0.2745504343261595	0.21611194907279702	0.30866595333849883	0.3113292237268853	0.2945215068245826	0.30133229362553543	0.30469117787917754	0.29357369816585466	0.2794220452200502	0.27875202208690886	0.2111330269021208	0.27167633861346546	0.27376506860960326	0.21277561509418913	0.3090901017061168	0.31105322305201866	0.29360429193507803	0.31124501848841424	0.31193989708822606	0.2949287497300443	0.2778933118032279	0.27465398051600975	0.2015464639001097	0.2782625236921951	0.2743523691446542	0.19871214127419962
p300_HudsonAlpha	1	0.07866550303452004	0.08069535665190164	0.07958857135404822	0.07543644074470159	0.07605122914806028	0.07914333782966189	0.07119025747682252	0.07162912972922908	0.047632134616221865	0.07006544734463636	0.07043457293124561	0.0500872034117676	0.07828546142703688	0.07956547813665443	0.08018658302213523	0.07341474595099524	0.07913681578770372	0.07829907820261421	0.07114581052519713	0.07034471645297868	0.04850835652029704	0.06451541592281643	0.06789044905769002	0.04895717787546389	0.07808434490646791	0.08019039631764911	0.07998717826174691	0.074371842302168	0.0763653815976376	0.07808360664119851	0.07088679540472083	0.0713525083858545	0.04901980441200796	0.06731421890066282	0.06842610523871331	0.050478950683385856	0.07794601890742435	0.07911422145376078	0.07986679583279176	0.0788771103944292	0.0806966842922532	0.08090991700053553	0.07016177482010673	0.06913253227891025	0.04565502560079683	0.06993137314681303	0.06945931485061656	0.0456412811685506
p300_Stanford	1	0.20672269364369233	0.20958290602020554	0.20122680334222603	0.1996724706417148	0.20045694110790904	0.19979382184620573	0.18512259369312767	0.18550745600178645	0.133729156689451	0.18349600548649495	0.1831868681624678	0.1363723146444338	0.20599367265531057	0.20765990778736892	0.20203737999763247	0.1964697175921634	0.20638041519489947	0.1981499222234676	0.1859595632930933	0.1840379882053588	0.1334663128735251	0.1725481620625623	0.17836369947677666	0.13539960990764163	0.2040590832503167	0.20746336821789735	0.20014463075228267	0.19766924219804546	0.20031252101645244	0.1977540302257803	0.18629456602891753	0.18534561851099163	0.13526122676076813	0.1777115827995414	0.1797477264904809	0.13752751899206303	0.20399471446636794	0.2053309732037087	0.19991253754450758	0.20500691751309438	0.20811977956176228	0.20169648163296022	0.18304667302783417	0.18061178587494378	0.12806257466220944	0.1824172351219026	0.18084725513444821	0.12635371513791518
PAX5-N19	1	0.2216877377320737	0.22801664884680006	0.22680619506751862	0.21383257215543408	0.2163443666034458	0.22498741606577863	0.20480988352683321	0.20545779584524404	0.14830586877965954	0.20130168001199036	0.20106216925201076	0.15596467822585275	0.22075640126321003	0.22310176434899526	0.2277763151340928	0.2083800741073167	0.2225764255944857	0.22133603797010085	0.2036209624445619	0.2021463232064374	0.14992598598340368	0.1869806491392846	0.1953711033408402	0.15077441354093915	0.22069881562926613	0.22722767503761657	0.2275279244521555	0.21292244497390922	0.216528560976753	0.22211229848871097	0.20608947763455213	0.20504556269486698	0.1523701635580774	0.19576948287774373	0.19817631983810705	0.15711599790286807	0.21971489642762415	0.2222621659967974	0.2275368433993058	0.22177715771406023	0.2273107575280876	0.23058161476558567	0.2017251268835444	0.19940132550981335	0.14245793689802322	0.1996843044521145	0.1995301233553049	0.1435373604471267
PU.1	1	0.21750844679323308	0.21956839555739815	0.20901098506985794	0.21222642451028864	0.21126045577817515	0.20748241968598435	0.19497487853986567	0.1972462339356245	0.15513572641386217	0.19470971082356467	0.19367040488230586	0.15521153123100295	0.21582029792491653	0.21594435770248227	0.20819881144208546	0.20854078645114746	0.21630107312412014	0.20492349077792546	0.19455481419251638	0.19319455959828563	0.15201281271689793	0.18569549101285518	0.1895314060991923	0.1533420976952467	0.21752229150524544	0.2199999850505404	0.20894895538556454	0.2129227701535791	0.21350677723273695	0.20766937174495811	0.19861551471127015	0.19704397189692674	0.15561200194485242	0.19098927185805142	0.1926480528474333	0.15742094997261297	0.21524267568338484	0.21529795876160104	0.2067955638735239	0.21608192291149017	0.21755748190924684	0.20820299433080103	0.19432415313559345	0.19175498641121122	0.15008121295371024	0.1933253063990182	0.1928219492269362	0.14929892539060866
RUNX3_(SC-101553)	1	0.4857512716519343	0.492265268716315	0.4835749690059152	0.475196120787491	0.478122164126399	0.4797959666941075	0.4496247160055047	0.44971496795689186	0.3458275284078541	0.44569596279357065	0.444920886496858	0.3538502443921003	0.4849748757704972	0.48774746957280407	0.4840401136678985	0.4714966553547845	0.4889411625549956	0.47806069108051774	0.447970881320125	0.44615816463115104	0.3505177910040723	0.4276027588778078	0.4381143429229389	0.3533857238717351	0.48310322350539303	0.49028808356149944	0.4820587386228797	0.47531154651223667	0.4789432978660531	0.4781104869871369	0.45139448621950956	0.44960848097990697	0.3521248013794417	0.4372096201493689	0.44037350661629626	0.35765482475225574	0.4819788986711356	0.48564928656262024	0.4809878007162189	0.4849616117310778	0.4909844363702794	0.48515411056870844	0.4456181342206347	0.4415401546001569	0.3372827675551809	0.44386656624410753	0.442135655315543	0.33426658954381366
STAT5A_(SC-74442)	1	0.12238053044428378	0.12463041960330795	0.12415280797035001	0.1187002093457967	0.12043442725234922	0.12339818295428623	0.11512741131803167	0.11574089933858356	0.08712830336540554	0.11521094392238972	0.11439386073380467	0.08988803527023687	0.12205652013790594	0.12329042083159218	0.12446091517795055	0.11668646433164355	0.12240097316377957	0.12211716195913286	0.1167440654565643	0.11519034388474624	0.08715534344346373	0.1072440856437501	0.11221044922701796	0.08892012497041049	0.12129924116641454	0.12355653624010626	0.12295738027170885	0.11705557613220245	0.12049279887178588	0.12171157680985807	0.11504239008382959	0.11479234789338276	0.08737550187718357	0.11117736232977078	0.1131757807478426	0.08993036536776633	0.12152166720740838	0.12335387801840354	0.12433946957798404	0.12272721716916855	0.12467015457064275	0.12578261387234793	0.11509771460105421	0.11357146442946282	0.08412457643945485	0.11436234394497485	0.11360313747246509	0.08378921766763767
BCLAF1_(SC-101388)	2	0.11179195561856915	0.11605724541229352	0.12278385161311883	0.1079225602753149	0.1106517454118056	0.12228546561796416	0.11026416758422722	0.11061247949329893	0.0803637511428447	0.1090622544589126	0.10873977024947848	0.08569243257108923	0.11084470414641555	0.1136124656650447	0.12350807648843042	0.10548150990048986	0.1126496216118431	0.1197188406668747	0.10943233049298555	0.11006910963194377	0.08094400117931047	0.10021485023815158	0.1051955102697394	0.08125130829621195	0.11204368520090027	0.11618122033933778	0.12323158009579616	0.10812874383418698	0.11132300223971697	0.12064045345974887	0.11239659928745843	0.11144414817453634	0.08322389361456835	0.10611521806802335	0.10869511128067112	0.08596364267593096	0.1130744947398699	0.11469378382611684	0.1269127610027577	0.11385173065875562	0.11782427611614618	0.1277659830537391	0.1108141207045129	0.1087526367959398	0.07673240738631	0.10925419073816593	0.10874312226095575	0.07821929836787601
BHLHE40_(NB100-1800)	2	0.18114510693835434	0.1877711165419276	0.1954249388880602	0.17503087379558227	0.17891099840390745	0.19335834829354412	0.17489084312582986	0.17568073366093304	0.12883125081631763	0.17201433392225346	0.1710900835885497	0.1354586993163112	0.1800542217055433	0.1838552712789301	0.19572328736463449	0.17097291275244428	0.18268390035507953	0.18950917013240562	0.17333420061509822	0.17288428100251851	0.12801660862247938	0.15834211614340238	0.16719810945357874	0.128114234067153	0.18122569457255655	0.1870323154993755	0.1975358704541	0.17510404936487534	0.17925225245421217	0.1909898249125293	0.1769125047281628	0.17653250579082697	0.13221738236901068	0.16776495777328418	0.17033023425545415	0.13660093385706895	0.18081309685784386	0.18371023934330002	0.19840147315971887	0.18281732818113933	0.18843213049700094	0.2009947256193261	0.1742572521387387	0.17174043789268942	0.1224167282409502	0.17132752726051667	0.17121461477613767	0.1238884552664223
CHD1_(A301-218A)	2	0.08835911559344498	0.09081531344781689	0.09683399804539604	0.08652074326867876	0.08905092273487812	0.09671993245588804	0.09084506117415955	0.0901140255050707	0.07263866515738604	0.09069884683686306	0.08830901591022791	0.07642743610256386	0.08747435037419109	0.08944660182292168	0.0966921037293964	0.08527441873296442	0.08796857859178842	0.09411682921695064	0.08896753465080763	0.08972296368300538	0.0730404712328094	0.08406642911256575	0.08708694566266488	0.07378595002357378	0.08820622563307876	0.09010076683253092	0.09735348895138843	0.0856237092399478	0.08798888089556071	0.0948987239140121	0.08979647610767735	0.08994380767314324	0.07475401125808893	0.08834684368902308	0.08901157800014099	0.07658988520900359	0.08870071165877824	0.09014478604482118	0.09920649911353023	0.08964829233171702	0.09154447585024003	0.09941457621719749	0.09016071462552025	0.08983660970301532	0.07085708147661099	0.0896374396369673	0.08770636036167083	0.07064232650842545
CHD2_(AB68301)	2	0.2660830056499744	0.2802952279124572	0.2995222713182654	0.2563011417205266	0.26515291585789486	0.2959059440802198	0.26721022193560695	0.2672297524477991	0.19528767033828204	0.2606139605862556	0.26101492168453966	0.20783577413086485	0.2652466781037005	0.27166638400248977	0.29974894996917667	0.25038213289338995	0.26837727954802154	0.28705613384046574	0.2629860938698143	0.2619652710454294	0.19422844226599592	0.2348260525630271	0.25164459759215674	0.19334025874430952	0.2678281617041164	0.27986509607643956	0.30314528439059574	0.25782520487132154	0.26558223470358905	0.29049093153546673	0.2705905302077619	0.2693723027644721	0.2025190349923058	0.25444854718332494	0.25825689309840055	0.20960059489111452	0.2696122221764381	0.27481975878623643	0.30872582056878767	0.2715093332588326	0.28348438562482875	0.312506152928691	0.2676468029696322	0.26282075890506157	0.1876377283809164	0.26049820811000907	0.2611480122706927	0.18977622757745968
Mxi1_(AF4185)	2	0.28961468192764295	0.3025477863361627	0.3229233148061657	0.2812256132528643	0.29066622327132985	0.32009220366384655	0.2926088510206522	0.2921638709038935	0.2234397448735252	0.2882199321455011	0.2857739856918645	0.23756692525103923	0.2873863338874365	0.2949031277811095	0.3228667701226529	0.27637390608945805	0.29139656887870474	0.31141114319200514	0.28744893649573583	0.2878724161860528	0.22326742707623137	0.2652241349230817	0.2779650380141219	0.2221472295421599	0.29195685594460635	0.3019267611024031	0.3272710069409244	0.28282274163532206	0.290259880534842	0.3157499835650059	0.2952601529251237	0.2938308210958847	0.23169933985293306	0.282621118672636	0.2855493744479508	0.23887716647919935	0.29327790697348793	0.29768533936747915	0.33140011000036496	0.2941738650127495	0.3053518689549482	0.3347185476459604	0.2923751620874416	0.2886217395027714	0.2157790747256825	0.2869819385389892	0.2850635720435236	0.21718678132883604
PAX5-C20	2	0.23111622204354823	0.23966784132317964	0.2477974026101054	0.22414545441069883	0.22860024055721465	0.24601188468900945	0.22157895064249974	0.22128586055823904	0.16381318298576342	0.2170535523692302	0.21761941252034794	0.17260301891300858	0.23014576772602427	0.23355672545498735	0.24893476774476084	0.21863743519779968	0.23341087410795253	0.24162432860868074	0.2175426670563327	0.21789572996561413	0.1645875177357239	0.20177281319978682	0.21128792945798128	0.16526789015593912	0.23259712946906247	0.24009654361018984	0.2504467815795648	0.22519602643450573	0.2297335164779177	0.24369633974419844	0.22424364247761672	0.22318618708305854	0.16900291226610392	0.21292641137451312	0.21624154561325665	0.1750401422484116	0.23155934043645257	0.23436817109723218	0.251775340581747	0.2332723940299272	0.24090800103520718	0.254920925524178	0.21936513373403252	0.21635458224194837	0.15753685505684906	0.21630512541512334	0.21675949746766146	0.16006418386831506
Pbx3	2	0.09603177387846798	0.10238195247550677	0.10782436603749286	0.09153404856983068	0.09493810649720079	0.10619290737232576	0.09396511265431778	0.09437206038898341	0.06605098175802168	0.09136104134400959	0.09118711873075151	0.07091411898785477	0.09574596392776194	0.09873465526918081	0.1085142896694303	0.08865483126647422	0.09762773934239548	0.1031094600711334	0.0926440153435581	0.09252841448105398	0.06568513638848453	0.08134256305101678	0.08800554972314882	0.06565348295351171	0.0970819958430186	0.10249162643393347	0.10956793252367146	0.0925662951922511	0.0954111276638672	0.10473137915166213	0.09550888894609993	0.09575958682248092	0.06900967914947795	0.08901649840938022	0.09123169684881006	0.07337850533607478	0.09815562400061129	0.10082984712382012	0.11214979001967586	0.09883167656421064	0.1040554495539475	0.11441767136582905	0.09497236697955999	0.09334233018443545	0.06399710953495412	0.09212410029774659	0.09332638723270621	0.06637385535283705
PML_(SC-71910)	2	0.3087451798795087	0.3197432302690436	0.33520846527725134	0.2989519122297906	0.30743074833416417	0.33243344772522143	0.3076160636341204	0.3070390797772525	0.233129435325874	0.30412168391793876	0.30091620464563895	0.24529985909240518	0.30662370450985665	0.3138684370186331	0.3357659936852605	0.2933292187551626	0.30944219346848467	0.32445174672071253	0.30451942359965295	0.3030541830950407	0.23371230966727474	0.2798561770040939	0.2927621831450971	0.23376783440051177	0.30837963817043623	0.31810207640519317	0.3373246786600125	0.29715113342999844	0.3064912051878285	0.32731262280592827	0.30921095626721695	0.3078723768532758	0.24024190354935565	0.29628956619230684	0.29967353937639696	0.24577377482573748	0.310646317708898	0.3160694109256362	0.3426620216376737	0.3127554052347269	0.32183874871867735	0.34582886843324656	0.3078009933207741	0.3030299898317865	0.22470436206329727	0.3024596942837292	0.300878918528216	0.22516795127322398
Pol2_Stanford	2	0.3213030670371708	0.33541616661938944	0.3594881839381765	0.3130150457833915	0.3241730600746237	0.35640708221338385	0.33187076600235976	0.3301080876018357	0.2586121511602595	0.3263047457273012	0.3227207939925396	0.2743516552250012	0.31945708913908016	0.3266663053227704	0.3590261251161939	0.30686305864781577	0.32273680279981726	0.3469676915933	0.3247643451915792	0.32541565843883447	0.2597293113932448	0.3010992254397977	0.3145271729007569	0.2588431042274352	0.32372947644172234	0.3343256037152397	0.36215810709434115	0.31318997028833356	0.32128016434101575	0.35055973937751544	0.3315615512730888	0.32967905344451515	0.26723299632583297	0.31966016161810445	0.32214893819952145	0.27610477683959406	0.3241533924908777	0.32908783727271207	0.36754464202820697	0.32544614612744405	0.337012907105378	0.3702563174792656	0.32983401158602393	0.32497728639615087	0.24993408567885242	0.3229047597373097	0.3204915042761932	0.25045472284555453
POU2F2	2	0.2591180149331694	0.26650428767810774	0.27306420441994805	0.25084283377437283	0.2562306735928677	0.2707700003967349	0.2480316511735444	0.2473606146998631	0.18044157342505115	0.2431970641801823	0.2426685178971829	0.18882203359059024	0.2578104547612603	0.26162055743706936	0.2723973693113493	0.24680540108957194	0.26079386136822746	0.26572275155914316	0.24442687486315118	0.24445420544715935	0.18185643123452921	0.22677335092285228	0.23652043788204616	0.18137338333714817	0.2595279735330652	0.26696782353059895	0.27467581181009537	0.2520451362389004	0.2564542162315285	0.26810632345529317	0.25022724887266734	0.2486673612332062	0.18554543586247688	0.23925401577712596	0.24123200786242416	0.1909562945039427	0.26011930455947285	0.26319155827862606	0.27668485279607735	0.26219964693618486	0.2692249139864611	0.27917338656679724	0.24703009593401784	0.24376594012664496	0.17415865658475932	0.2437635959062635	0.24263372230369232	0.1737459405968194
Rad21_HudsonAlpha	2	0.134695527511318	0.13374200833533353	0.1399877083287484	0.1345072221057303	0.13445626033491156	0.1389709565277764	0.13144305491332076	0.13017457181754397	0.11058110932125909	0.12892445623293985	0.1305992786722627	0.11008361922855728	0.1341130039720364	0.1339188270077753	0.13865646510430446	0.13652946665635884	0.13659545748670482	0.14205591708939636	0.12766906726594615	0.129181730521818	0.11190397218792804	0.13020844535897197	0.1299581336674738	0.11067550145648827	0.13637457108069218	0.13736273593050294	0.14354746987905279	0.1404529037406393	0.1378072987464514	0.14289182852092358	0.134584802942056	0.13421743413198248	0.11472373572062296	0.13174381024931098	0.13205949068410555	0.1145880859917921	0.13728265483249075	0.13811624550822624	0.14315734342075523	0.13781362351384055	0.1383292440957668	0.140904515309002	0.13173733271352728	0.13239397939386421	0.11246936204702214	0.13319329138372726	0.13371525610645124	0.10902720671247579
Rad21_Stanford	2	0.12370122986890854	0.12251031006567893	0.12843981360348927	0.12432774799941819	0.12383796557327031	0.12743279063308968	0.12233933359184003	0.1219820416490623	0.10781651356175716	0.12071288100028614	0.12233910641514874	0.10615975852444097	0.12324526709696053	0.12288478316743569	0.12758335397924972	0.12607931490990326	0.12551284757091735	0.13110940227084822	0.11888692325380909	0.12047584021873887	0.1083445429250585	0.12296292578704733	0.12200183720812097	0.10748961677436268	0.12571941605480327	0.12606729798234617	0.131739498581209	0.12973465664116066	0.1275033779170836	0.13163071663878806	0.12555921046117163	0.12535902359402099	0.11142801289216596	0.12342905734582883	0.12406488573359818	0.1104078968511353	0.12601229050592222	0.12676846246375026	0.13082103939460102	0.1269510617233076	0.12675230384346042	0.1292225842248959	0.1231796594872464	0.12398871554693275	0.10932337728706419	0.12472292906382873	0.12557106588252406	0.10639643469413355
RXRA	2	0.024776271787834148	0.026259573632416155	0.029480856211084185	0.02362713904680495	0.024788107771200166	0.02929174146772066	0.02531361217497448	0.025418793463738824	0.016290979145805216	0.02440218551438161	0.02480711819872296	0.01814346337515271	0.02461516989561858	0.02565798100846419	0.029625973619370378	0.023150276306541633	0.02555482627542205	0.028497883845640434	0.024876939130562246	0.024890903467437383	0.01654412893794493	0.02217271186886249	0.023835023790575206	0.016779449136377775	0.024750027672213407	0.026542018072401728	0.03006736240044567	0.02413320920141401	0.025182040689889888	0.02891799303156249	0.025924194925072235	0.02586505396198515	0.017610187417606928	0.024068089155693455	0.024541565932812766	0.01836749773924956	0.02514148963876186	0.02606331291030443	0.030793699373740647	0.02569578191761495	0.027176408947437863	0.031106888032933825	0.02566282550012641	0.025162637278265516	0.016170980121542753	0.024941322365861596	0.025170030056544192	0.016023318048141385
SMC3_(ab9263)	2	0.13150756418549786	0.1306217133256235	0.13819245594601445	0.13263796394459484	0.13230222139757078	0.13756161788480803	0.1316994880323147	0.13129617576193575	0.11503820366581044	0.1300381057058639	0.13185641064366016	0.11464115415384579	0.13104614169524917	0.1312307781074555	0.1367158567753429	0.13495442153019324	0.1340390471529857	0.14074174168662013	0.12818668789674706	0.1301569066747065	0.11576590687132617	0.13235097303976043	0.13134556445467938	0.1153687390078664	0.133831187199449	0.1343758338995441	0.14068768157290287	0.13834346322201674	0.13612139714318905	0.14154605815796586	0.13510267292203432	0.13465428935785353	0.1186146936606834	0.13315145180434745	0.13410440519683015	0.11810324504188986	0.134265035986995	0.13522295773512716	0.1404918514572487	0.1351356699802049	0.13524170058154286	0.139000522129153	0.13215461442897647	0.13294865396673528	0.11628425510307047	0.1336986962529618	0.13467936585258594	0.11296291134124074
SP1	2	0.28470746198881275	0.3012985773200375	0.32219421003597026	0.2725500689738659	0.28277559383070705	0.3173624817749918	0.281594668402947	0.2824158130930766	0.19524957551482433	0.27379971568329114	0.27421008777612926	0.20984221394762642	0.2829040277425385	0.29134960196804205	0.3231261647692908	0.26560874531776935	0.2889236521009066	0.3090003245407904	0.2768702366305004	0.27590675527808894	0.19383840989638038	0.24525728256271642	0.2640706224494979	0.19310060822324082	0.28655917549102805	0.30050357254711135	0.3273521082973446	0.27444318672174345	0.2840675420379998	0.3122724848980665	0.286088012151626	0.28537855539884727	0.204232058987173	0.2664385555097196	0.27144438869237436	0.21345706568081135	0.287905961347435	0.29464515177367084	0.33159539586365333	0.29068571558282597	0.3052449863494738	0.3378142117061047	0.28187243956211244	0.27701294700027856	0.18730246047582003	0.2738328239207223	0.27658335292562203	0.19046615189485275
TAF1	2	0.22085257139807338	0.23125313666019331	0.2511111817528999	0.21341783339607429	0.2223132169921463	0.2488088655366335	0.22482479950178708	0.22371557951017373	0.1688634681527276	0.21997574678554072	0.217925757990511	0.1795652362339839	0.22016464972302235	0.22550796501025458	0.2511224802009435	0.20933023371295878	0.2219983486830051	0.24091197914815657	0.2202031454843784	0.21993185202897458	0.1685922595465797	0.20051812604706631	0.21146254889344193	0.1676428757279996	0.22267498062945063	0.23176819965900283	0.25394669130603115	0.21393863144233768	0.22073541789368784	0.24379129748800246	0.22579527203521912	0.2251608648351505	0.17495776963523993	0.21552050089970617	0.2169055596793657	0.18143240678729475	0.2237366546476651	0.22785926206410975	0.2585821734100049	0.22513609486742064	0.23401359724350712	0.2603030307716017	0.22463688335412946	0.22084414874925068	0.16273350758584323	0.21852426930994415	0.21813913287631148	0.1627820675428938
TBLR1_(ab24550)	2	0.21472126447148054	0.22005253223941174	0.2239211572429162	0.2082779138794812	0.2117844288530151	0.22232154369538695	0.20325054898114492	0.20497058327211456	0.14905688101353998	0.20179673626218905	0.20126897389713486	0.15528415193657166	0.21283975795869517	0.21592407581927445	0.22308521793354968	0.20390386643104078	0.21453785157165023	0.2181949049048619	0.20252250733601274	0.2009871319372789	0.14827986511636476	0.1868635450050307	0.19471654503276495	0.14982559311058552	0.21339285933906454	0.21845720081833342	0.22451751934122527	0.20669005142066121	0.21068063755510133	0.21886883413803934	0.20463191623774887	0.20416110360839346	0.15143658427777304	0.19557460981097313	0.19859307808100454	0.15630083756258847	0.21262351214348552	0.21570459449718746	0.22545272705503155	0.21473101438039513	0.220091900011164	0.22754522499230723	0.2024801757204566	0.19954651539357285	0.14265161107620997	0.19971565071843067	0.19895165750762409	0.1420704001561041
TBP	2	0.2289551673816646	0.23869056710816294	0.25045176782434975	0.22199671853011396	0.22882694711203944	0.2489582610118723	0.2284107160013575	0.22820833920145353	0.16407984674996734	0.2250698301820808	0.22301606983646988	0.17503464124785797	0.22829548530281987	0.2333441153689467	0.2506774340241683	0.21757243523468975	0.232149193707369	0.24247141522045537	0.22557357404677641	0.22532339097234316	0.16491305656390695	0.20615943847372686	0.2162868076603959	0.1650791042352605	0.23056783381913443	0.2381927299282949	0.25303623203098075	0.22292919895565297	0.2288847065440902	0.245271469580652	0.230707610411266	0.23034093901608532	0.17033623891609567	0.21911527627686148	0.2223716239472189	0.17538614555831447	0.23200980296065093	0.2357523141283868	0.2564557984854781	0.2334929861597355	0.2422559270686383	0.25948684961288737	0.22958921537445257	0.22553107506464642	0.15910740616567443	0.22476775851866992	0.22385838975630576	0.1590850488522168
TCF12	2	0.21139344784831007	0.21846429116934693	0.2230571538260272	0.20382201994143012	0.2078608374553202	0.2208198402150303	0.198515176209642	0.19844903997553787	0.14552222560842876	0.1957125403652516	0.1955239236933765	0.15411636413895854	0.2104332210202087	0.21301712245536675	0.2244630498471124	0.19934746297441017	0.21255140072036385	0.21716152953614098	0.19642374531965592	0.19622041268248816	0.1471819393515021	0.18162194005702254	0.19042302351965051	0.1478076379066478	0.2101799308809603	0.21715734530486058	0.22365630017542995	0.20248060059384312	0.2068513125475099	0.21762824773744915	0.19975819531718794	0.1990762316207943	0.1500205512754322	0.1904633676596757	0.19319336338415988	0.15540122895684108	0.2108660682102676	0.21324501095665846	0.2247887551198511	0.21185284002181476	0.21842110604784282	0.2271176769840006	0.19618425094534017	0.19348594512708298	0.14067906398408941	0.1946263911515931	0.19311343737825296	0.14000933836954854
TCF3_(SC-349)	2	0.18943203253294089	0.19593761592005063	0.2019033343196014	0.1823448520358485	0.18643412802583018	0.20019117661644664	0.18036717628429103	0.18060361070192868	0.1352747180983064	0.1780358529728355	0.177295081052833	0.14322208700194788	0.1879361747357186	0.19099204635459377	0.20292747235118283	0.1783117890042603	0.18990609294224334	0.1960671592448627	0.17852048449291044	0.1781495044847187	0.13563605987457542	0.16406826932038973	0.17295367187632288	0.13682773138013268	0.18836783135938212	0.1952066800165341	0.20265104886260174	0.18156829602275998	0.1858058191881994	0.1970957539279636	0.18061482949898308	0.180743667326684	0.1391872722442494	0.17325481045430732	0.17572372868001676	0.14428103444433626	0.1886053784265256	0.1911343068868035	0.20502902716266289	0.18970108311317774	0.19578578061726767	0.20631858743704684	0.1782268653308215	0.17652825887307058	0.13019299062226375	0.17648033816180342	0.17540200839282905	0.13044796298103056
WHIP	2	0.12538564670289673	0.12737786117960243	0.12993307233909362	0.12414925283716208	0.12502343832177043	0.12999080071015542	0.1253280581377426	0.12444601773504517	0.1037975096869694	0.12461701267616508	0.12411882771800084	0.10647132477736483	0.12486683573469362	0.12600189880389343	0.12947480023054428	0.12252086774400608	0.12610773915685425	0.12858962227123097	0.12377362846565335	0.12412807244165708	0.10234971469285718	0.12024861924666193	0.12195738862454916	0.10509995872142046	0.1254719649731272	0.12703303307343697	0.1309130371395938	0.12389442976980856	0.12577213172551951	0.1295539177373761	0.12523343756745678	0.12478013283777009	0.104454363637275	0.12298717633987888	0.12400682985896569	0.1061291847340994	0.12627912754290296	0.12643634112997287	0.13084024784017037	0.12678401702342643	0.12817729953009713	0.13218140199666725	0.12478558244100289	0.12372195989609326	0.10050550588020846	0.12449148197417927	0.12289354706124127	0.10091014258435893
YY1_(SC-281)	2	0.2919548772972634	0.3007901656156582	0.3242939013585231	0.2869596931365522	0.29390806167202294	0.32264897394443726	0.29432508669305646	0.29318016588065576	0.23042198180155862	0.2894207841872675	0.2891987049395418	0.2406240226951418	0.2903212924466768	0.2965725365816984	0.32346189001020115	0.2842937205741633	0.29526104492185234	0.3187220981815952	0.28814795338299437	0.28930918957975416	0.23336220187092693	0.2744663994780501	0.28408518465211574	0.23256469096820767	0.2943192020563529	0.303339858772455	0.3291595099547088	0.29025634888917	0.29567066174567497	0.32165372563055594	0.2981425994102421	0.2967114552039131	0.23798878201111773	0.2884718661500421	0.2903109928798617	0.24400153414348932	0.2953930005484761	0.3008213311921848	0.33373713754463563	0.29862004780854234	0.30722913347068437	0.33509068708176193	0.29485574557504685	0.2926476827202383	0.22463600647099607	0.2918470508316207	0.29088149512560774	0.2249432032001338
BRCA1_(A300-000A)	3	0.011292536034462225	0.012390626022823975	0.014605733233239352	0.010714341962761215	0.01168257423659671	0.014591474663519236	0.012389659455435588	0.01277156708625312	0.008568614219164961	0.012284661885664716	0.01208391291550786	0.009212287891902909	0.011311853061678905	0.011989040789314944	0.014754445125094847	0.010703570412376327	0.011585310700394971	0.013988840639536723	0.012563064973757093	0.01248339835374047	0.008927748806869484	0.010721002984960483	0.011707439422930389	0.008464065137989791	0.011538206102645464	0.01236058694568338	0.015020164307486138	0.011098056953918464	0.011610762054018143	0.014372804102174532	0.012883377264814744	0.01303348737150583	0.009259352083448203	0.011954576859709107	0.012138861358424529	0.009515677468616326	0.011885249672654565	0.012350533994534597	0.01580022704382663	0.011886947406529179	0.01297688037267459	0.016106112312918752	0.012962917655502003	0.012674338598558339	0.008463073332530427	0.012339264504947987	0.012354136115381949	0.008526488912428394
E2F4	3	0.06612194713347688	0.07156931200768073	0.08280902182586744	0.06363352534430575	0.06738313342432084	0.081220926772661	0.07162778352621113	0.07254265330384682	0.05204297096086029	0.06922975605989727	0.06934219818749887	0.05653990449205916	0.06623865859969884	0.06884300598490399	0.08308714560448979	0.0619611846007421	0.06816495079678364	0.0778382380910909	0.06992642457900952	0.0701056007651702	0.05068117464236796	0.06086965353905423	0.06684855309277478	0.05076482752009641	0.06748527223308613	0.07176488087896843	0.0844574077882405	0.06435273149296815	0.06754407595880878	0.07971483459091473	0.07267310026873788	0.07315597574186693	0.05486438664467847	0.0678026669771138	0.06923007543116853	0.056519347449486446	0.06855391528344135	0.07099519306073228	0.08742852057192506	0.06915184945256483	0.07379149709228568	0.08877716115338484	0.0727755622429368	0.07108053756677504	0.05075077225544159	0.07004731139209198	0.07058354574757127	0.051820982061967745
Egr-1	3	0.17496191097917568	0.18552826812716838	0.2091748196800416	0.16937646822307448	0.17736586583283953	0.20744057655495274	0.18523594957322204	0.184531762072785	0.1405835038530193	0.17923216321414134	0.17906193069727488	0.15057083388482123	0.17418430458706272	0.18010382226076557	0.21030954643455266	0.16569250179077177	0.1772411641784814	0.20003585179850664	0.17976002557870444	0.18095807418304305	0.1409229947115296	0.16220894245407247	0.17301187835480977	0.13893372146936092	0.17683454476134253	0.18642947854042446	0.2121418385484402	0.1698527228757069	0.17620091830433657	0.2025334726046909	0.18578857834293488	0.1842991621439227	0.14574613661084407	0.17575171652801996	0.177667563768158	0.15187082230325608	0.17630087056083385	0.1813035762350762	0.21670456066123153	0.17808711119182027	0.18747906750159848	0.2184731665303358	0.18368482861546742	0.18076386612606812	0.13531640501664946	0.17780117535616657	0.17840991803939543	0.13554399487086569
ELF1_(SC-631)	3	0.29859024911183274	0.3144747321564948	0.3456686123045498	0.2902776032114306	0.3016850111687278	0.34243147644882616	0.31004906788980424	0.30896762954588997	0.23707497061256477	0.30310522897487024	0.30199227528873274	0.2531815482500167	0.2965030186589305	0.30456499731614733	0.3452465122416808	0.28478933049675514	0.3016071349882065	0.33216925641885836	0.3017425950475157	0.30275684793541796	0.23817618407070948	0.2768670342302554	0.29303734104339874	0.2365908197221619	0.30162319054471215	0.31506322500207423	0.35115825288368424	0.2926825144062723	0.30123225192434283	0.3369065688845387	0.3127192035694411	0.31168737442331657	0.24715414960326013	0.2984260836334463	0.30156968571037585	0.2565467931357635	0.30264360693264225	0.3086210121488889	0.35610601269166026	0.3053233711832178	0.3180756563924044	0.35967688813086524	0.3079036147198504	0.3031077525491898	0.22923210629620105	0.30123117828468077	0.30186614435598313	0.23182676627594184
ELK1_(1277-1)	3	0.10699567937322002	0.11396604769905519	0.12826823556645614	0.10327365686250592	0.1090376862080748	0.1268804613034724	0.1134685447800654	0.11299271591827517	0.08302766772606557	0.11071456146645653	0.10987934107406266	0.0896526036279899	0.10647614983132862	0.11075237044509992	0.12803810319766973	0.10198208682893374	0.10952615087749408	0.12261588468999325	0.11006721739058736	0.11138372609817779	0.08230143667041344	0.09930251343710193	0.10586858882096957	0.08194874022079149	0.10903098058025557	0.11452818384247455	0.1311988228717411	0.1046844407706368	0.10880765131336269	0.12477038487104009	0.11493643962903478	0.11444992710122373	0.08659856341572222	0.10869412267892258	0.11053942201229955	0.09028692471085266	0.10960961381439743	0.11261832963042377	0.13340969757583013	0.11093048554132086	0.11712208594249525	0.13578012435229955	0.11459955906778993	0.1120029215157627	0.0806416962602981	0.11131531509868062	0.11172509679154426	0.08165846655609293
ETS1	3	0.06219197064167954	0.06683077309127408	0.07745872142166056	0.06008647442099474	0.06407628838903107	0.07720987522688276	0.06681499698293648	0.06724548535380641	0.04712601767599808	0.06520027069130745	0.06539832205060965	0.05076538709764322	0.061926173448951446	0.06494189065617137	0.07797364265767605	0.05909017566404512	0.06439150592224431	0.07454830834577536	0.06639194600621327	0.06612640383000953	0.04681156215641834	0.05859269509190285	0.06281696073285131	0.04624276891233877	0.06347833573159183	0.06736488117795762	0.07920609496003345	0.061098658536307776	0.06438218253183801	0.07603164284201223	0.06881234491130858	0.0685486502401936	0.04933433917624473	0.06438403660576672	0.06528175760013602	0.05118972358440663	0.06464857322196321	0.06640480176888065	0.08180876967985284	0.06525860207449728	0.0694089931087678	0.08290179075352051	0.06849740524171077	0.06668153017341086	0.04508376815085103	0.06618527962157757	0.06622137200146365	0.046336432185317855
GABP	3	0.11079049728966286	0.11913990049968361	0.13543824128029006	0.10651096618072542	0.11256797113313424	0.1339008088432203	0.11796130832039071	0.1175755591842742	0.08611062736732117	0.11494661113558637	0.11430547534605454	0.09338554215456263	0.11031265214811456	0.11514095034610335	0.13582058946624861	0.10482422528470305	0.11348165808924997	0.12873724732390537	0.11458838166138816	0.11514304056389717	0.0854140178247864	0.10194512356876044	0.10984991194947254	0.08435600525079183	0.11304136073497399	0.12003855465634555	0.13877986871235184	0.1083739293052894	0.11349954247819893	0.13145248825810976	0.1204131869698764	0.11970063516753666	0.09024265542528609	0.11238051370565055	0.11385379042658628	0.0947626827806468	0.11440707970266273	0.1177342755603407	0.1426099027220288	0.11574742608563049	0.12300570378865534	0.14500294567434294	0.11875810437207937	0.11666228636169901	0.08372746299846688	0.11547792750510343	0.11609460002694996	0.08510983037618297
Max	3	0.21495896565884987	0.22525175107464707	0.24696315025426968	0.208585802593615	0.21679712638008433	0.24463478075439135	0.22355092823950715	0.22297080404031178	0.17412599590752753	0.2194779654550657	0.2171869247977648	0.18471427851914668	0.21319029107963797	0.21993883963149916	0.24740750898986807	0.204664122428803	0.21674347300722915	0.23794659019324432	0.21872815572227317	0.2200415333553389	0.17304538502644234	0.2017943221224049	0.21217055133176424	0.17305604300797597	0.21698606550320382	0.22525957867937968	0.25056843361419506	0.20969731300786967	0.21633801180793458	0.24110618467089837	0.22458723881232512	0.22495664077525296	0.17952416278615144	0.2156394493950077	0.2179344963860218	0.1863644200691303	0.21750498969256932	0.22158514943178967	0.254396653120444	0.2188716276032345	0.22849185789243995	0.2571091775666926	0.22321445561726433	0.21981649967369188	0.16786505955074102	0.2187522811923261	0.21812954815953706	0.1702057228873681
MAZ_(ab85725)	3	0.3123660459914734	0.32869143991795585	0.36240704831164766	0.30387442587401636	0.3159168908143339	0.3587943103260169	0.32675247153834297	0.32547322424339314	0.25416321999216335	0.3188507428114653	0.31799003047150604	0.26917098779386495	0.30913673252305995	0.3188326027775689	0.3624221896918767	0.2968950439328524	0.3147573700457591	0.34774565218834613	0.3183082875185633	0.3188784434608357	0.2519225217588924	0.2916824996235938	0.3089441133142557	0.25003961569838073	0.3155596551427271	0.32896696991645497	0.36823008841013344	0.3057479083630683	0.3153711021486202	0.3521071123350109	0.32786219707576747	0.327626831970432	0.2621966807183924	0.31341207555001027	0.31666473147084556	0.27223775001671374	0.31535257093684604	0.3223006397593641	0.37338657060736463	0.317842993115081	0.33186700124833807	0.37684916446449807	0.3252316797016232	0.32013877199872826	0.24230429956675575	0.3166312124649931	0.31823965964106926	0.24597892594812326
NF-YA	3	0.04758273706245809	0.052625520958345155	0.05872574167765011	0.04476615435261071	0.04746268325174293	0.05753275542286978	0.04972867164188389	0.04970329515566061	0.03206495711611302	0.0482484546523933	0.048092806373358755	0.03628575544860269	0.047683395580862424	0.04960039444765963	0.058892287828439874	0.04301028013669211	0.04903333016367056	0.05499189429108926	0.048685655861984936	0.048011831028379394	0.03120719625077546	0.04033580207967383	0.04507245119122204	0.03146366800284059	0.04909813181812592	0.052544734389213664	0.06070146880349431	0.04579180111491102	0.04816512359202506	0.05616180799544203	0.05135428445815749	0.05151359971009396	0.034823133718627976	0.046140374409370105	0.047695492790704425	0.03729563812979933	0.04983331686438078	0.0517513165478238	0.062453699642658886	0.050536551068242126	0.05467187991596553	0.0646285589699263	0.050966815909443075	0.04958160705022389	0.030846274782970994	0.04851242643288936	0.049994446502339515	0.03268777788618339
NF-YB	3	0.14983526467607158	0.16134734556721728	0.1757664158611465	0.14274610174903643	0.14988700605574368	0.17219440256687463	0.15360205588859605	0.154599908393886	0.11380828507989028	0.14951062100037696	0.14894310812793743	0.12257438058637705	0.15001849475672638	0.1548570739187221	0.1766264076687666	0.1388192165770452	0.15260476701819	0.16578215306843358	0.15085572309769837	0.1503247554912138	0.11075997960775642	0.13107776431478546	0.1426116929407183	0.11079385946893444	0.15227883752106164	0.16108192229121399	0.17963660799369727	0.14493257887314187	0.15044824908750384	0.1688380824379305	0.1573988074137593	0.15619148232118302	0.11899564413210961	0.14494557473635192	0.14803781510862668	0.12425623949528086	0.15450224491159373	0.15827315154860697	0.1830737738768982	0.15573164123454764	0.16445522221432848	0.18719386763690943	0.15639637141606658	0.1523706308918793	0.1114733234163474	0.15013315722170742	0.15259094627653486	0.11473824689534057
Nrf1	3	0.09739349034789867	0.10642688035959763	0.12496831308223438	0.09320412095301593	0.09961139752504389	0.12274914949961814	0.10867649406851533	0.1099260680295931	0.07835016761722322	0.10468759225532186	0.10367262738865801	0.0855753024008171	0.09727435287511783	0.10217698041224677	0.12494994847684887	0.09106391250832833	0.10019574600332583	0.1180805150161626	0.1057805856533884	0.10576814615166692	0.07671046085242035	0.0902615962966415	0.09991353692195676	0.07490301490137158	0.09956290201576701	0.10682435356667945	0.12819807268419423	0.09455509405334182	0.09925471838463217	0.11973879316012066	0.11041126599901377	0.10988175734035782	0.0826800366915454	0.10161440947133721	0.10310515992320037	0.08709079244141109	0.10054515566760666	0.10407806676186261	0.13171231126901875	0.10092933892787569	0.1084090920623966	0.13419208889287487	0.10979198438523666	0.10705416124050236	0.07621974044405094	0.10454452157438984	0.10666774917585531	0.0784109440115963
NRSF	3	0.047470310825188815	0.05032348512950315	0.05639660039108381	0.0463346265482834	0.048606016021032095	0.056301947472302945	0.051785666148962066	0.051423764554524035	0.04456005921023989	0.05074371982541319	0.05090397657014925	0.04692000360760924	0.047290911430485735	0.04902970421670842	0.05688893316350854	0.045393698728832726	0.048406548677902735	0.05442912259557648	0.05093936692706496	0.050904091217436734	0.044796906766908055	0.04655905035716761	0.04929453748073895	0.04364671796165983	0.047980912322129164	0.050417800022573685	0.057327073081011565	0.04648085683542299	0.04818448420276062	0.055365916013527826	0.05199196756925892	0.0520303019368272	0.045990997538859456	0.049701742975079025	0.05049772545376886	0.04746109808548745	0.04845392540484619	0.04957640843624685	0.0589948988771383	0.048500002619167766	0.05133378073905674	0.05938252686800338	0.05262846704018138	0.05115556382399639	0.04386801511635098	0.05035842093827534	0.05129232991497228	0.04471267091306953
Pol2-4H8	3	0.3311921282855024	0.34467558751009186	0.3698040586968057	0.3236274787434805	0.3340070285565326	0.36741027592910347	0.3485506690416106	0.3454349831315334	0.28333024946667246	0.3440186758834937	0.33950457844889653	0.29927695545891014	0.331188049119815	0.3371933020829144	0.3710818309251462	0.3178287088703911	0.3323258057707963	0.35786460751848925	0.34309361237818736	0.34380677373158225	0.2847850522397686	0.31885424359093856	0.3323145435765447	0.2853122597381256	0.3326480463417334	0.3429652701628968	0.3722706738460677	0.3217008977885506	0.3310068332766101	0.3608081634441904	0.3474402568159809	0.34756631715689396	0.2901514278123919	0.3359221924991585	0.3390032843037649	0.29879321082861343	0.3356897937433716	0.34005240339359877	0.3792003267996873	0.3368319594343296	0.3474712273294699	0.3825549588610678	0.34885770829425566	0.34454543754324934	0.27558859047513645	0.34144843796831537	0.3383839152665933	0.27581641044224847
Pol2(phosphoS2)	3	0.18060521390883047	0.19157383970848152	0.21362973541118005	0.1760487285616656	0.1845927089342636	0.21230832746496336	0.19629920699267542	0.19572115707910986	0.15483913100265576	0.19256688936628258	0.19129343862921985	0.16440156439055414	0.1803111717608259	0.1861572650230182	0.21416230083698437	0.17215499855487204	0.18330662312632343	0.2048028131555011	0.19342429408913886	0.19382509727070235	0.15388466097895054	0.17449412208942455	0.18541144572192966	0.15373434201748568	0.18304394347489208	0.19124320453626403	0.21630697249601977	0.17613974661349763	0.18265462504610883	0.20758376368669787	0.1972510312840997	0.1975867779508649	0.15931499090230125	0.18839973780714653	0.1901967472122813	0.16523006874323387	0.1845204114331069	0.18938002496992812	0.22190940912900584	0.185656506041838	0.1949868569282764	0.22419261978431376	0.19780784380887137	0.19508500252482747	0.1497524551050235	0.19185289068397554	0.1921848474648706	0.15058817790290882
Pol2_HudsonAlpha	3	0.44562770656900325	0.4631349691243536	0.5058149060151755	0.4372989420301447	0.45162493719836433	0.5026103914781349	0.47839084416262145	0.4759381696793913	0.4159682615699421	0.47255072055664304	0.46834301425064206	0.4387157379610683	0.44346312201981297	0.4526374316142106	0.5054553734474325	0.42970278481451196	0.4451916988851291	0.4891431146777185	0.4701397026017537	0.4705968275586028	0.42111211434397783	0.44248753079958225	0.45934383307651927	0.4173411117045315	0.44957335596305453	0.4613302328154093	0.5098996756911236	0.43566401526003157	0.4471470611611883	0.49339751502888907	0.4765671260493551	0.4750021305329557	0.42761314479626666	0.46637832201635415	0.4680024010251009	0.43841434306873267	0.45048052669710553	0.45647370478002286	0.5182752352554371	0.4506249043276218	0.46577631659071767	0.5215315135611837	0.47689591335763626	0.47273826152094034	0.4063300533499123	0.4677567151861067	0.46387773960805273	0.40864949057103434
Pol2_UT-A	3	0.25434125884769776	0.2684121953348317	0.2944780400490037	0.2472238289188721	0.2577744994979136	0.291510865576307	0.2702383445617862	0.26977366184656104	0.21231333536505725	0.26505220799629386	0.26252519627133797	0.22676049574173265	0.2529110585737215	0.2598724689171398	0.2948101017719695	0.24183486662318987	0.25618664056719953	0.2824360164512109	0.2643648886474344	0.2649183497898641	0.21297917165723831	0.24155715040233636	0.2551925470308346	0.21087485156340174	0.25773432215375913	0.2679174879526042	0.29863257320121533	0.24773000201936576	0.2562850656324704	0.2860781721364762	0.27142526136095835	0.2705101225267583	0.22056656357612242	0.2595304318336543	0.2617153644872215	0.2284900298266582	0.25866670293836785	0.263333287712271	0.3037764444270857	0.259512962843322	0.27076884432310644	0.30695627567800765	0.27061806625944324	0.26653220606923245	0.20543459509076648	0.2627753211274694	0.26254850853349887	0.20683443210169067
RFX5_(200-401-194)	3	0.0837432155089894	0.09080603984376705	0.1007570626166099	0.0794522730803046	0.08352535879415633	0.09877551501145572	0.08743539924424805	0.08706514057478396	0.061305455178719145	0.0841432120521217	0.08436513977333868	0.06593491544958659	0.08374030537929177	0.08700333427166183	0.10117038088319673	0.07680029101444776	0.08520865271551194	0.09476864459502894	0.08548436006973678	0.08601874978882446	0.05923424668472486	0.0730108428868798	0.08034981035271009	0.05888457844006096	0.08532733153771416	0.09091326996257403	0.10364946448967455	0.08056781573238754	0.08420642894553962	0.09701671986735133	0.09012323919255852	0.08970426667055664	0.06465757063874367	0.08222782939242627	0.08373367696881985	0.06777911617852833	0.08672683768507068	0.08973541304549484	0.10675477794076499	0.08792895420123241	0.0935073733139824	0.10912963183451856	0.08952595709745907	0.0868589866632018	0.059741160157152765	0.08532281930895654	0.08670391174843839	0.060201123391918826
SIN3A_(NB600-1263)	3	0.19393847146770352	0.20309574723428397	0.22338319285126834	0.18887474858585818	0.19696193616544483	0.22217772730428573	0.20395418487099892	0.20373859522912313	0.16202544734206975	0.20023254018357958	0.19960080696717125	0.17315938722180121	0.19273835748005005	0.19858901036649013	0.22426381405867235	0.1863307254734839	0.19590719227406295	0.21520608340190608	0.1997007877911158	0.20063313675597985	0.16301817489419987	0.18459495113889746	0.19427629239548233	0.16138848621080246	0.19637580095684365	0.20325584280942205	0.22744199563404366	0.18983338769253483	0.19619176786831524	0.21860908818652622	0.2048943168968201	0.20486283590443236	0.169306168891384	0.1979125804484105	0.199604909038885	0.17380508636594483	0.19732578881948815	0.2015818343012602	0.23083365294052488	0.19882626361748976	0.20681689011580112	0.23355950339487036	0.20441774928844633	0.20216288631582885	0.15884700390928888	0.2004327502355264	0.19966712842449244	0.15911466681533723
SIX5	3	0.0737614952738975	0.07976936001221933	0.09157824895850909	0.07089500500743781	0.07602901582568553	0.09159988296321275	0.07874017380774151	0.07879775222449334	0.054255191780225524	0.07644849371187726	0.07612556216968107	0.058559228627550655	0.07325012776912089	0.07724425157228305	0.09173384944889958	0.06962308945582672	0.07650328987802983	0.08772052468599409	0.07695690373080795	0.07755769315739271	0.05306282899383933	0.06753801702072743	0.07336662038369711	0.05287668660167736	0.075175933783468	0.08056114291608645	0.09435080777916487	0.07235247655210696	0.07644384302009224	0.09002286290293127	0.08105605868268928	0.08089883154662873	0.05701475180575536	0.07534855705351923	0.07645129319460744	0.05939879872342372	0.07660063216774489	0.07942657366052759	0.0976314065768437	0.07828110421784958	0.08365070383940079	0.09943751278907167	0.08012284664964918	0.0786919326594554	0.051919327380971755	0.07777481014038834	0.07852532930549706	0.05347958799671066
TR4	3	0.009643206070127286	0.010074134281786641	0.011610657237618057	0.009505021797718042	0.010105755014494193	0.011562031976830683	0.010649231979352641	0.010600679813793444	0.009703295746440854	0.010653247160239262	0.010591658650483846	0.0098611890352105	0.009548699699606427	0.010038832812590154	0.011691518312550496	0.009230855101943273	0.010060393672116167	0.011202320134690287	0.010461433598434496	0.010723298964785017	0.009497441756189844	0.009749516646711167	0.010379802563624972	0.009404082079814384	0.009773579800514088	0.010209733443660345	0.012042585936059304	0.009594426160314227	0.009926898409780572	0.011470311096177585	0.010954484872849552	0.010820804136074644	0.009608974391105808	0.010299927365493294	0.010545953298195706	0.010035268879758572	0.009943780196691301	0.010237062246898148	0.012019364674259979	0.010116389995244755	0.010597870213435365	0.012182154522396144	0.011017868356453731	0.010578682581446603	0.009745554445229268	0.010530198477687899	0.01064298226771016	0.00985232832034789
USF-1	3	0.0870715263134226	0.0928585066224443	0.1042913256502237	0.0846873076660584	0.08883858950629585	0.10358034625035954	0.09393470010112175	0.09427943924877911	0.07198561104096826	0.09066432915336298	0.090672252394343	0.07733519492217286	0.08689873384532414	0.08989525106698441	0.1051816182991603	0.08331860404167486	0.08920996541975226	0.10071816854328831	0.09165824578826293	0.09221756408690296	0.07234946900317554	0.08293840561526274	0.08827912017203718	0.07158605605670229	0.08847876618824485	0.09361725347033018	0.10698041305693219	0.08569492358765526	0.08903537285479338	0.10201471114584779	0.09565048628288177	0.09467934903197028	0.0749319552282946	0.08945989790675957	0.09088439831306215	0.07876677382995169	0.08918437879177629	0.09154565679883088	0.10895286439541738	0.08990322466115244	0.09488384366341557	0.11091842672641515	0.09330935662499286	0.09256765602498644	0.07015074035616518	0.09103041618394848	0.09204316279866964	0.07271209946060463
USF2	3	0.09273509067484899	0.09824701608152044	0.10683809798613846	0.08968455457891046	0.09315548737662623	0.10580330133005365	0.09604284299312055	0.0970276226690875	0.07100875092516	0.09311508468186959	0.09288360330921756	0.07645203343832101	0.09271580880172935	0.09534653171054955	0.10776068676835023	0.0876607243731978	0.09454543556964638	0.10317311849331841	0.09449462361651	0.09500949965042325	0.07040852051815955	0.08506002184350586	0.09102593680681376	0.0706802749036018	0.09356504200027058	0.09835884832353023	0.10934780027053095	0.09044092086980358	0.09352703454544344	0.10411196248438676	0.09830221822625076	0.09804674274140858	0.07347331592322845	0.09160856327933409	0.09335073627289578	0.07701681810664643	0.09422907899616467	0.0967345964284791	0.1112060150607019	0.09547797774638657	0.09980456658310582	0.11297627533782478	0.09695683376964419	0.09542617414320742	0.06937278861521336	0.09403622254303241	0.09471222451691617	0.0705412769871911
ZBTB33	3	0.03262238769607259	0.03526233389338628	0.04018797780000277	0.03140001661425559	0.03332978355730678	0.03996855876139373	0.03506843861260697	0.03596745318508876	0.02491945665897514	0.03449588285788252	0.034742322270285945	0.026841549819560974	0.032796427385793366	0.034295615441506874	0.040598173111319115	0.030778178150755876	0.0331266481280049	0.038726972151588275	0.0352788234528869	0.035160922258811546	0.025075703133157667	0.030677698354089445	0.03325230285994886	0.025030274218886026	0.033575618935173225	0.03554682507114074	0.041157007398567785	0.031949878106400736	0.0333731075003006	0.03954566371810698	0.03620138904016809	0.03636647009461102	0.026379567019714188	0.03369988029225898	0.03450281363649558	0.027731872065569388	0.03391750775007571	0.035034542747695754	0.0428521212206583	0.03410505656529323	0.036734631740264485	0.043637214562094455	0.03646049959631052	0.03544011237204834	0.024336218373332205	0.0351232767068042	0.03527683199175489	0.024690927843672907
ZEB1_(SC-25388)	3	0.05942579102359271	0.06171528944554758	0.06694070246738183	0.057509720729186704	0.05932035073529364	0.06648501581980303	0.06076013411935959	0.06045115376758692	0.04841852061474161	0.059745568338200626	0.05956145401685844	0.051339324931976654	0.05846844052291958	0.05969692572109963	0.06672652365245775	0.056141216428843406	0.05924679535497517	0.06457190101623056	0.05892080221120204	0.05960062481968858	0.048545209972544176	0.0546948003374511	0.0577133108691603	0.047964340002464974	0.05917573700328377	0.06144825879906506	0.06776307976608052	0.057747682038018056	0.059141570899575495	0.06544663009576124	0.06120767675407414	0.06107067150559965	0.05002731815880622	0.05848064809214206	0.05940722878576138	0.05195796822164855	0.05947385497106999	0.0602459583540529	0.06818421923751435	0.05987883147867153	0.06216127411677543	0.06914062077187491	0.05985749897378601	0.05924140992665696	0.04644436994046553	0.059199356242158066	0.05892345588803247	0.04715179728769147
Znf143_(16618-1-AP)	3	0.14288188721894057	0.14851540509284514	0.1698166111992775	0.14185578764387313	0.1469597474998579	0.16853700296559318	0.15273460692811786	0.1527880866375608	0.12205581435848317	0.14956693932608764	0.1504413691668862	0.12607423007410826	0.14193404733447595	0.14603130753454477	0.16902763232199608	0.14252297849694504	0.14738815922221113	0.167488433108472	0.148589186034687	0.1502192326985505	0.12204327823742223	0.1432332929443564	0.14846197317845472	0.12058822954020358	0.14627409019911694	0.1518693178038347	0.17569546826861154	0.14751190401476577	0.1500401477927885	0.17004623711679073	0.1573839545462647	0.15651240584387915	0.1274479827168786	0.1513040045149812	0.15320271452682388	0.12964685377430968	0.14755768100612365	0.15161430129061984	0.17727858584862594	0.1492529842506532	0.15506572804498076	0.1782308223199131	0.15429093370521696	0.1541345649372829	0.12040186578216701	0.15317374505437503	0.1552165948658619	0.12038830891883981
CTCF_(SC-15914)	4	0.15151646933185212	0.15176198476946912	0.16459428111247776	0.15218781643903387	0.15323795106927748	0.16418779693125576	0.1567981387517444	0.156222681521575	0.15065958465758195	0.1536354841786381	0.15566983681311466	0.14963964903115778	0.15112495315804525	0.15177702517226488	0.16329830966545852	0.15433228832885146	0.15395052079105506	0.16552595720982402	0.1529097150521331	0.15481337280474905	0.1493639708366348	0.15444422138895061	0.15477208459623754	0.14692239822678177	0.1550160498837767	0.1561527117198531	0.16953079968833906	0.15846330493756064	0.15716281458444997	0.1676278825153576	0.1600535099306272	0.16026521488440226	0.15430373782587556	0.15822731310534027	0.15862471853267923	0.1549027496120658	0.15540276990446275	0.15624453497690813	0.16970085407151816	0.15546099389850318	0.15714819447686515	0.1679408061199928	0.15763598354795477	0.15864873989945968	0.1530807214444513	0.15871172857053295	0.1598758948319771	0.15153072602338774
CTCF_Broad	4	0.158055722890822	0.15706866831045843	0.1693552659785613	0.1598924458562101	0.15998753440614968	0.1692969982047747	0.1654995849377683	0.1645357460505965	0.1653043232182507	0.16349028281791467	0.16519143159442948	0.16396466885543912	0.15755193154237396	0.15753428250215495	0.16850496181206243	0.16262613593313083	0.16010063292753918	0.17197654714374813	0.16259517577572094	0.16363986058515767	0.16477946279951108	0.166923578797938	0.1647137511217976	0.16190495753784032	0.16132629844174692	0.1622203236408512	0.17470583862181763	0.1664887391906213	0.1643476391263677	0.1735292871595217	0.16915039617548563	0.17001192330695566	0.16967960060350576	0.1689559612177289	0.16942103779022755	0.16895048399412146	0.16243054535969592	0.16340521692054788	0.17473858906283915	0.1628132888424035	0.16322337639930581	0.173092257077221	0.16733064750704757	0.1686176249691164	0.1694551408287953	0.16890828254236254	0.1705978100613591	0.16648082846669549
CTCF_UT-A	4	0.13222808046654666	0.13183655545615222	0.1425132881280225	0.13346898553911252	0.13384800730164972	0.14205773980143419	0.13610308749622435	0.13485891770294497	0.12843397622883015	0.1331565059020697	0.13499023041126665	0.12707920693504313	0.13196866096751175	0.13200148966935285	0.14137266989540767	0.1359838145668257	0.1345834947155537	0.14476003313362293	0.1320482294167927	0.13384812515107172	0.12728261069855717	0.13535863738585335	0.13431621145672826	0.12547710017000516	0.13551119802235914	0.1363648595012412	0.1478284629072326	0.1399248119567264	0.13787811782256307	0.1464911652776053	0.13948426883294088	0.1395487569587813	0.13184395065688895	0.13799948877455212	0.1383663284220828	0.1319703539672505	0.13624331057150732	0.13686866152365224	0.14742610030778333	0.1365779583645451	0.13733304746729455	0.14554929997067212	0.1372775290398171	0.13801208964171074	0.13092862699655292	0.13819924717432733	0.1396143673776835	0.12866217402818236
CTCF_UW	4	0.1274908588820928	0.12706746819699316	0.13938616632717854	0.12901000344946534	0.12973854266231896	0.1388401579996628	0.1336410530761261	0.13240128553067473	0.1271605207018155	0.1313552278394201	0.1329341975078753	0.12603557711791846	0.12740971351884026	0.12764997665834993	0.13834208655501268	0.1316339954403887	0.13012412708646917	0.14148416291713353	0.13018662743132822	0.13160823493636145	0.12706148998507436	0.13345689014437268	0.13285417054709855	0.12508289951698193	0.13068811570674832	0.1320724959094541	0.14474661136326553	0.13538172678859386	0.13405439720228984	0.14324273390648853	0.13725633870875112	0.13754874313910806	0.1310619996892246	0.1360613875468518	0.136476402360386	0.13134520222427348	0.13179629332551357	0.13280473729111256	0.14429064170934677	0.13227146451638813	0.13297084166404483	0.1426703736290244	0.13522374183446284	0.13623486703067494	0.13019461813636615	0.1361123587593062	0.13718548738566702	0.12742344627649937
