# Supplementary material for: Extensive evaluation of ATAC-seq protocols for native or formaldehyde-fixed nuclei
Source: BMC Genomics. 2022 Mar 17;23:214. doi: 10.1186/s12864-021-08266-x (PMC8928671; doi:10.1186/s12864-021-08266-x)
Supplement: Supplementary file 6 — Additional file 6: Supplementary Table S6. The matrix of FRiP-TF score in fixed samples and the clusters assigned to each ChIP-seq dataset. Column 1 (“TF”) indicates the name and source, if provided, of transcription factors. Column 2 lists the cluster membership for each TF. Columns 3-50 show the sample ID for each ATAC condition as listed in Table S1. [file 12864_2021_8266_MOESM6_ESM.csv]

TF	cluster	E1	E2	E3	E4	E5	E6	E7	E8	E9	E10	E11	E12	F1	F2	F3	F4	F5	F6	F7	F8	F9	F10	F11	F12	G1	G2	G3	G4	G5	G6	G7	G8	G9	G10	G11	G12	H1	H2	H3	H4	H5	H6	H7	H8	H9	H10	H11	H12
ATF2_(SC-81188)	1	0.3458089449734437	0.346277048500528	0.33960456157093616	0.34197234121296755	0.3442296884784183	0.33515953200455434	0.30658586306425595	0.2989548118151051	0.2916627438008117	0.2987763143805547	0.30656506119725635	0.30270827358761115	0.34889184799277717	0.34892068971064416	0.3501525252578655	0.3405759418579482	0.343658711296436	0.3317108970208682	0.3090857172606699	0.3012525242847797	0.29705365607027745	0.30546238098577755	0.305563193863933	0.3022704602000402	0.33858145810031154	0.3336297696725075	0.32489066711272147	0.3337992313001928	0.3322022381822753	0.3273877823832542	0.30250851024988457	0.30365691376889636	0.29508131178346175	0.2964198258456466	0.30149016776002274	0.29909478436887144	0.34539816153588965	0.34152960337417976	0.3311279262452035	0.34499577127857683	0.344783673335681	0.3391044981686243	0.3016842665356909	0.29989726279597306	0.29812271952199376	0.310406979637196	0.30999369710204716	0.30411107981461094
BATF	1	0.2619740951075857	0.26049663976576576	0.26086272511087333	0.25604161687440197	0.2591693519474111	0.25414534556542906	0.204433014242983	0.19886353973170165	0.19256988002391887	0.19931984152478852	0.20422856080935092	0.20450960711213076	0.26716388251709583	0.2672123160645219	0.2755029691466046	0.25958159206258963	0.2636970412853829	0.25777331642094903	0.2087643544425215	0.20318827085182728	0.2033975857928332	0.20725947458410016	0.20742681889509731	0.2071060243833417	0.2524629218879347	0.24844105192147437	0.24379817459268271	0.24790441429302795	0.2454798094759229	0.2436702580258094	0.20048036825846818	0.20041838409012738	0.19371062267400987	0.19451352542587297	0.199677524121532	0.19775540575478778	0.26353010740340577	0.26179480812962064	0.25192126636051737	0.26275422591985403	0.2639686231474581	0.26146449799646204	0.20405820235756386	0.2017838365766177	0.2015296359450421	0.2099226512005927	0.2092776817603948	0.20416229226947993
BCL11A	1	0.20647948857057907	0.2063627038343437	0.20319559601155085	0.20324436404853277	0.2049581444388167	0.19914344793288924	0.16589353036950272	0.16039131724702232	0.15544599804068754	0.16089431416639896	0.16528912666986842	0.16326534270146256	0.20983286462855685	0.20956119768625658	0.2120568088297233	0.2034630518290191	0.20694304106716763	0.1980125008159226	0.1684228295388751	0.1642592711796662	0.16154711495923654	0.165979042372328	0.16630002786454895	0.16453185443751978	0.19935922955885418	0.1967151546759939	0.19044426518317475	0.19628525436118702	0.1947809720532978	0.19089940620530285	0.16174844023495807	0.1618813751416698	0.15684794813104508	0.15767264081894514	0.16080519855186737	0.15913476393767223	0.20746894284824266	0.20409095234605468	0.19585925217293748	0.2063899507385266	0.2079999508627679	0.20359646895269412	0.1642272429600524	0.16198433710358348	0.16121889984030394	0.16939470003151452	0.1679898662896174	0.16455329936240493
BCL3	1	0.1541982161383962	0.15481588804031945	0.15014152519564541	0.15201461834279087	0.15291547227664112	0.1486108021096439	0.1407282809113472	0.1369950508988316	0.1336874514942938	0.13574215654781024	0.1392809924109357	0.13871702036134212	0.15545231090894168	0.15553650672543715	0.15467700067142834	0.15278275497547625	0.15395372887225392	0.1477481419017259	0.1416836130204792	0.13903064470495247	0.1371421348669658	0.1398303752590683	0.14064356108935722	0.1377642158262511	0.150866209154044	0.14928628522514045	0.1452002795036921	0.1493628553453673	0.14724575839318355	0.14632488303179755	0.13923341530377387	0.1405054440679113	0.13670908006570245	0.13550927548134412	0.13822392250667473	0.13762525144878643	0.1560715058364796	0.15407985019201803	0.1500399489986977	0.15592281380375964	0.15641882392764817	0.15381662140234742	0.14062806974459724	0.13877248960857247	0.1405044953343499	0.14361637428193885	0.14291015993411862	0.141512815916831
EBF1_(SC-137065)_Stanford	1	0.19408274464219935	0.19439160705321812	0.18992460224073976	0.19142451306162678	0.1933630631949065	0.18785253432097473	0.17300678372803976	0.1708809929193272	0.16785455285690656	0.1712106221222829	0.1719848330663335	0.17098329509607113	0.1967712288704863	0.19707438312814984	0.19429127301756816	0.19313712546400205	0.19519926376060834	0.18886711135182052	0.17537701364490435	0.17390132797214417	0.1729179043165013	0.17561626211302997	0.1742038438412014	0.1741945314830916	0.19000439186840826	0.18880349317747633	0.18489870689073726	0.18950309593974698	0.18660148260890244	0.18507437831771095	0.17084751708314094	0.169637268887899	0.16851912934254235	0.16893755402790928	0.17061752714806191	0.1681932261746363	0.1956354717368975	0.19413401557801752	0.1895841513907861	0.19601623459878564	0.19610532838685196	0.1926684715006951	0.17434409790438768	0.17248622826492435	0.1731309848459043	0.17687939890196772	0.1749813290066725	0.17394438327401224
EZH2_(39875)	1	0.01588678339469929	0.01599112219903533	0.015660734786854084	0.015778985492765567	0.015865779304469217	0.015534412584575519	0.013396702050695972	0.013008633998945552	0.012552322548632934	0.012910161687546846	0.013765324502747804	0.013263550329796387	0.015962961523009734	0.015878834119672103	0.01610253174892692	0.015342043504150759	0.015496131422526458	0.015424023936081067	0.013780580346226236	0.013275230497701386	0.013097389875497693	0.01311967806607481	0.01326682505462918	0.013015034387913075	0.015459218816154493	0.015269896429158564	0.014988250592866181	0.015256195063306938	0.015387333274445721	0.015065002611966685	0.01392244665657249	0.013525590784272817	0.01307052352061198	0.012998826320539994	0.013368058781936748	0.013587693355446113	0.015565848901825712	0.015501450936682721	0.014935012757906036	0.015622208730744156	0.015659080423999716	0.016025721036933102	0.012978880157170924	0.013021427528017316	0.01334474115009227	0.013743372274961436	0.013728355833094355	0.013518807774050649
FOXM1_(SC-502)	1	0.3208819739919876	0.3214584910760304	0.31514807162982156	0.31806805746620187	0.31956735924513646	0.3122047218332439	0.2945492018746995	0.2891208589780172	0.2841066680237662	0.288812078380983	0.29459205001013145	0.29128190421565814	0.3219602227319657	0.32183279365903766	0.3216317999742707	0.3153920699544014	0.31844156337019275	0.3072490971926971	0.2960056037345609	0.29117634290453304	0.28842065347911267	0.29343459870713734	0.2933587047384399	0.2891120094552355	0.3166015785449329	0.3137361749649945	0.3056208300396323	0.31262241760928755	0.31178205241450535	0.30672244945445254	0.2922586256886054	0.2948043124009721	0.2890691375053725	0.28836671810508496	0.2929468578513231	0.28960751918577887	0.32205224313811576	0.31961624830322993	0.3107486305907752	0.3217236308072408	0.3218509176378095	0.3161681852809903	0.2933591191879502	0.2914996130755125	0.29129205547084297	0.2993893370339859	0.299286438341249	0.2939287634752772
IKZF1_(IkN)_(UCLA)	1	0.14299881010965668	0.1439410855159886	0.13992206687894362	0.14107164410793976	0.1426005123749597	0.13822944340474538	0.11368923066322961	0.10974948364188841	0.1064161121642769	0.111701895277867	0.11358967555882449	0.11117543733868655	0.14654476022618784	0.14511627319086545	0.1434694928924346	0.14312684175026114	0.14468716941570486	0.13999996471686163	0.1155154978283951	0.11302658189760348	0.11168804904253302	0.11556683055180036	0.11538123102644199	0.11429643392667582	0.14065590500925768	0.13884700200112243	0.13348594522698884	0.13881551968742598	0.13848464052509632	0.13531926445193182	0.11211336977259467	0.11155405443504052	0.10892213992756737	0.11022747695060205	0.11267363830489546	0.11069737232076983	0.14428244513569602	0.14178161680177023	0.1356416324661798	0.14391957321225282	0.14373664081502288	0.13988955793043786	0.11269032416502947	0.11113726825275526	0.11037463457249741	0.1156417075341822	0.11519274445966068	0.1120362072055924
IRF4_(SC-6059)	1	0.22149089765396246	0.22145647644646205	0.2196078380384881	0.21879154073719995	0.22043167236727787	0.21534857546688305	0.18886593861542447	0.18346633609669172	0.1784959096171707	0.18462619124103222	0.18930007982007457	0.187528677946659	0.2231212930204027	0.2226840159121568	0.2269568787922044	0.2174794393085752	0.22085379101617164	0.21356707236395264	0.1895188707970019	0.18619753267536013	0.18371737344372116	0.18773352422364153	0.18829652279760073	0.1855666802826839	0.21770633882474866	0.21446306993724526	0.21000682571757717	0.21531554133735428	0.21339783791863998	0.21002949583339986	0.18749395960181695	0.18666865897185775	0.1831839035653243	0.18256689420720412	0.18692450577739783	0.18397538166615168	0.22248790926572462	0.2196766265202568	0.21281066600362952	0.2212290384948784	0.22199177770316197	0.21959292241078768	0.18665070399476097	0.18481107099008	0.18399512696539383	0.19190270306133167	0.19030917938108916	0.18669116329091234
MEF2A	1	0.21710657854106954	0.21642997567334796	0.21197704912491014	0.213716526608853	0.21545318090840196	0.20834860164112498	0.18172422625208387	0.17721712740486822	0.17148564231097088	0.17777063925473818	0.1827297569909735	0.18006703470031546	0.21850606292307626	0.21799873143983878	0.22113842056321265	0.21321237171179375	0.21590125284035655	0.20607116961839522	0.1821371495102254	0.1783174229166885	0.174920053087278	0.18029702467466827	0.18010306216727529	0.17670815923825425	0.21066592099692252	0.20858016677909988	0.20114688242768922	0.20902623716604984	0.20701691206946926	0.20253349362520445	0.1790910945738432	0.18028576422759643	0.17411649857900122	0.1755940936513881	0.17914490795189764	0.1757981725427384	0.21633579853407578	0.21366724383283547	0.20500128109692217	0.21674257271060712	0.21702618741486293	0.21098567179853575	0.17845857891290112	0.17714139464245401	0.17529098949452285	0.18503032581592202	0.18348180670806233	0.17944972217243232
MEF2C_(SC-13268)	1	0.12912057536382746	0.12924939938855992	0.12506484675363175	0.12724704663593467	0.12840220944700173	0.12359477038646269	0.10871938971910962	0.10564507442548664	0.10212470896576292	0.10602676946139844	0.10938932605213046	0.10698308001147118	0.12955151216688482	0.12998719949257592	0.12979538177133723	0.12661452060380218	0.12806960118785016	0.1209858814521834	0.1085581584664194	0.10656111950252316	0.1042760538456677	0.10726818072991359	0.10740133749835012	0.10528809400942195	0.12583018951386124	0.12412273739944785	0.1185017415022514	0.12420563866014961	0.12279290358965299	0.12012879619131915	0.10770880090489639	0.10800596563837406	0.10413439016995346	0.10501670158923629	0.1071754422760213	0.10578663269874701	0.12853134137838496	0.12696160842319879	0.12105532064567284	0.1286157545746328	0.12941040781172797	0.1254916307636686	0.10735408480681075	0.10515895292559581	0.10468608800716528	0.11112324389475256	0.11041112990564056	0.10724528205259519
MTA3_(SC-81325)	1	0.21668092205330272	0.2172736018051081	0.21143097119959017	0.21513695503948344	0.21649773380983806	0.20983726165080943	0.19899734432549912	0.19343823638902694	0.1892275983155002	0.19375093693114895	0.19872063981443233	0.1962252652710066	0.21765505056395767	0.21691804228074246	0.2133937912556885	0.21260073773296653	0.21460903885655191	0.2064098877466953	0.19948947958786048	0.19516594786612795	0.19417809517790557	0.19768876012391748	0.1985110798246	0.19601942779434606	0.21409252624062383	0.21193686543727078	0.20552964061113105	0.21200755964555246	0.21113859199717339	0.20777339535138367	0.19866198468691945	0.19786127917270466	0.19446693387441236	0.194019555969651	0.1972890433422094	0.19760564001992673	0.2157825717053661	0.21281133885414832	0.20583816334667998	0.21598318267483274	0.21601750923370486	0.2116416098889984	0.19490217747216765	0.19372301035702083	0.1947170053278779	0.20115387379816332	0.20191356595269605	0.19710777661127185
NFATC1_(SC-17834)	1	0.1817982869474701	0.18344125592007293	0.17827884039052372	0.17986844450697065	0.1814274141820906	0.17619354543194043	0.1592790585162074	0.15311411655993062	0.14965839260041477	0.1532806510333012	0.15861021271546102	0.15782370232291368	0.1836955535684201	0.18306219391964407	0.18333224659454245	0.178822555193006	0.1812315880854455	0.1758388125106952	0.15965910614754292	0.1562040146045499	0.15633192188586234	0.15776503563473848	0.15895258627011014	0.15733158501964933	0.17695675115484022	0.1749685375933243	0.16840367239793125	0.1748607400200198	0.17341292220719834	0.17178642552929393	0.15670135197534443	0.15786246327862014	0.15411589886086874	0.15377108531715952	0.15667513564075267	0.15773169547423713	0.18084426728215267	0.17839028610743166	0.17252509509681	0.18117714684243383	0.1815456935310834	0.17940251098610221	0.15572609692206943	0.15537342136619958	0.155221781182312	0.16275315283437183	0.16310243666047622	0.1590556423322152
NFIC_(SC-81335)	1	0.38906320626465524	0.38983837634287655	0.3827603198976494	0.384329405106668	0.3877429333548047	0.37731151274031227	0.33143956131193014	0.32338095984973175	0.3151274189239049	0.3249538494485491	0.3324612458424712	0.3286385144823631	0.39490051363131723	0.3943745561763023	0.3960528472262608	0.38552879394940415	0.3894042248376431	0.37762837328854726	0.3349824804413572	0.3273449089910196	0.3250205397206598	0.33281539826989537	0.33408035989264817	0.3306873869155623	0.3789582108981529	0.3736054500824825	0.36365831483015293	0.3746017049955299	0.3725228132877634	0.3671124879381888	0.3262745687603134	0.327250224134334	0.3172425626622154	0.32031610029186364	0.3265873574234496	0.3229406423215896	0.3874890797972601	0.3835389510597362	0.3704962620775602	0.38770223209253485	0.38862636867665246	0.381065598113102	0.3270219384413883	0.3250201913012615	0.3224297848210582	0.33675892496779436	0.33749181466719624	0.32923847079609764
p300_HudsonAlpha	1	0.08802495962565145	0.08843048604617196	0.08510494447557666	0.08677402878106139	0.08769783260713332	0.08427778722958737	0.0779252486792775	0.07560843331374353	0.07302001297726435	0.07543420066388264	0.07789678021715986	0.07695906223114425	0.08753493686525061	0.08745251517331244	0.0857436906001794	0.08583982015625856	0.08689427469509158	0.08227675035239035	0.07847752590070725	0.0763475451751543	0.07445617139606901	0.07740489140292285	0.07714996993561822	0.07579042260446665	0.08600478998022079	0.08519722110418876	0.08118287257491427	0.08488936886638429	0.08390397695229423	0.08307650895254433	0.07814217039113144	0.07749691286672042	0.07587767082804416	0.07550704659477336	0.07667032151128267	0.07649403144134544	0.08825109899905278	0.08668375924404723	0.08220397185528608	0.08850453557564336	0.08800273530592022	0.08580393304610935	0.07602631794368042	0.07622714217935671	0.07654391241361484	0.07946911853330312	0.07928769585373596	0.07721685914014288
p300_Stanford	1	0.24667108555007938	0.24744855559454237	0.24005585597064702	0.24285968932824206	0.2461962225267626	0.23769156273311434	0.21096360692422567	0.2047310308076351	0.19953688978231277	0.2052947853089196	0.21088620433715194	0.20857829079437912	0.24906475037690776	0.24901295907744422	0.2482328746120783	0.2425187105210924	0.2462341260240701	0.2347193138135251	0.2118801696896648	0.20773160921002798	0.2041635593755925	0.20932960258862734	0.20935717218824704	0.20711626840883393	0.2399216098883391	0.23673760352832468	0.2283377893847951	0.23645605956022628	0.23519803224776284	0.23063209593787853	0.20641875082775826	0.20704514826697643	0.201270402910632	0.20293209024380204	0.20613235139251349	0.20371450552083792	0.24508900163493755	0.24198265876353725	0.23097495266005752	0.24442537180118484	0.24604581773908676	0.23938469219545577	0.20594200229207596	0.20390497955517567	0.2034552059518347	0.2128266867180114	0.21104586700118544	0.20716334212480475
PU.1	1	0.23864892162249024	0.2392716778338703	0.23601227895220647	0.23692538394332355	0.23908619030339365	0.23369181138841266	0.21151780859671643	0.2075844644709715	0.20581686789908268	0.21065467394796017	0.21309720920807962	0.2095963579007743	0.23921061043937292	0.2387719786091341	0.23996837296405363	0.23310619349009484	0.2352294343954725	0.22845126428305546	0.2119322314127816	0.20996211140235715	0.20589268785944512	0.210010374823761	0.2110886239312479	0.20813170743575396	0.2330399628428975	0.23173267158349442	0.22807609191246894	0.23270043376268112	0.23092415048955992	0.22596819559866504	0.2089834591525903	0.21003924465319793	0.20637467057149805	0.20629951617097367	0.20790402183349307	0.20413542605986845	0.23568858658792913	0.23295709974547082	0.22509251945523817	0.23382753013005214	0.23553317991597533	0.23018692513955902	0.20775519810085133	0.20618065087821597	0.2045913122929912	0.2106179057771094	0.20925774558682128	0.20603154687219932
RUNX3_(SC-101553)	1	0.5090983358148973	0.5075246414379083	0.5042470560548991	0.5042177212235348	0.5072038787731074	0.4988466974650247	0.47038990334423264	0.46397965180550543	0.45901983485794984	0.46568926009208694	0.4725594704335473	0.4672390306854029	0.5108142287538501	0.510051385878995	0.514887440295452	0.50316819215905	0.5066228338575244	0.4945990335948402	0.4724159637019356	0.4667752477129868	0.4626404600897428	0.4714692346572318	0.4705149075336941	0.4660545007766252	0.5029645111755673	0.5001310933611487	0.4920384614346957	0.49933521984865425	0.49767688366752055	0.4918686853709335	0.46860782692424713	0.47093019977558376	0.4647948797398556	0.46363752280341725	0.4695147906163413	0.4625869429502904	0.5117329132531451	0.5090769680072016	0.49716869999742264	0.5090517051008994	0.5100540236568474	0.5044645969897434	0.4693209724950884	0.46689532032639286	0.46505421050627865	0.47537167784418555	0.4731191370397236	0.4669526028730187
STAT5A_(SC-74442)	1	0.13618601474959882	0.13690583117739988	0.13347574698909534	0.13587752821472848	0.13613842937326281	0.13253327400505163	0.128678139140568	0.12368595600421023	0.1215333528416392	0.12391733590320163	0.1280334147207025	0.12665435904789218	0.13665768135850948	0.13665001298435672	0.13434558646005706	0.1339837670006853	0.13529537336160644	0.13012068597477608	0.12820909250106097	0.1258227783674221	0.12467168046514568	0.1262911093322628	0.1274152331089504	0.12603224563124327	0.13459417872060767	0.13375774513749922	0.12849750578027663	0.13281339544740214	0.13129718086877348	0.1303553871527738	0.1272456858133866	0.1274887368973042	0.1253394238041454	0.1248367240186624	0.12701071763272262	0.1277076068381458	0.13652965632052136	0.13498414524898905	0.13075981934259262	0.13686621090080667	0.13698982586310912	0.13470230998670046	0.12628110674525214	0.1251969330952631	0.12593348067316806	0.1312483067855741	0.1308487749221339	0.12852277673930299
BCLAF1_(SC-101388)	2	0.09709150010397935	0.09739222990952634	0.09391890222734785	0.09603439083443975	0.0968550797097231	0.09486199630943189	0.10713467250425762	0.10402560909470565	0.1034237076807593	0.10318620837348752	0.10673164222246852	0.10600623745339834	0.09463462626733883	0.09498746377594286	0.09248440823548279	0.09376052508911803	0.09455837496027059	0.09026661703505204	0.1052262081869426	0.10336057340373138	0.10285028123617519	0.10439394342456246	0.10494944050918797	0.10243385240664171	0.09829175276624517	0.09818821888764803	0.09558567624515388	0.09694710540458622	0.09646810216547873	0.09569265022230232	0.10899741918394668	0.10840630620978974	0.108314092376583	0.10607692871478586	0.10821437389325907	0.10738833782105044	0.09748148561705411	0.09684961339346362	0.09503010198744373	0.09691451654474897	0.09704535093538182	0.09624557220268659	0.10574963163064834	0.10552475049105003	0.1068080220729232	0.10803675588409291	0.10790683979444271	0.10629016976928789
BRCA1_(A300-000A)	2	0.007272252295709234	0.007245951014282045	0.006835075365254622	0.007285191174319422	0.007124721248545378	0.006752954417557681	0.01118289104544903	0.010461330304788288	0.01076476799959287	0.01056044544383767	0.010871426988141178	0.010125107542299972	0.0065067886595043395	0.006645003090966335	0.0061474169981219975	0.006628280122973457	0.006579665181853976	0.006259228745878489	0.010383947319846718	0.010877066395613246	0.010839916577134552	0.010436492293851768	0.010655440186545823	0.009912375166945602	0.007596510518366857	0.007516964189545411	0.007581132961201326	0.007695275985644824	0.00751564485333587	0.007180056892968677	0.011101804423540192	0.011666262567028853	0.011071463079019527	0.011025960504531567	0.010950374643696897	0.010559272548413745	0.007478713138566191	0.0072842162371463855	0.007271172590287011	0.007291330890365041	0.007136500500926783	0.006866690482441605	0.010836198428290766	0.011164672888847038	0.011064513608229657	0.010846247836832183	0.01092195601466689	0.010526720098327913
CHD1_(A301-218A)	2	0.07579492638090585	0.07621427600089316	0.0723969310420597	0.07673191151937882	0.07597272628851313	0.07376882909528733	0.08833675091031369	0.0872375927602152	0.08623137698952912	0.08651975586251205	0.08775730219342878	0.08661456839690278	0.07405157480485033	0.07439749137631883	0.06726443174428626	0.07476484424888923	0.07382887177954564	0.071084938863142	0.08695254337293705	0.08667821338271375	0.08608986917777918	0.08695625887240901	0.08727745024711456	0.08591280029400353	0.0770409549628113	0.07674772251857982	0.07355587510825372	0.07612051114207193	0.07694074320697411	0.0748334158365023	0.08892360999251886	0.08809184151024252	0.0881085889631873	0.08766753044387975	0.08835255002845115	0.08837597190079517	0.07553703288971562	0.07518127137711557	0.0730907486609126	0.07537275701430514	0.07532669434730742	0.07292791997899621	0.0868676326129666	0.0870682713469439	0.08751224770724925	0.08805406122663365	0.0878541162830998	0.08693314214016849
CHD2_(AB68301)	2	0.21927209876147138	0.21951319834195987	0.2122721912416902	0.21788988442332763	0.21820383688218367	0.2100924605096125	0.2524433553466232	0.2462588839106025	0.24467232407536993	0.2437143163079559	0.2486893498973982	0.2411958703756811	0.2122260668973472	0.21287623035397885	0.20431100466945223	0.21145291361411014	0.21203314974786647	0.2009021898479826	0.24594273525982743	0.2444211248018371	0.2403134677368388	0.2428047332412739	0.24297428395441947	0.2352796554934227	0.22333914702964353	0.22130543477644685	0.2159827009877056	0.21995244656925048	0.21826150177002576	0.21451432247409136	0.2517834834931578	0.2513321191548867	0.2513585281584322	0.2471493845963858	0.24901350168627273	0.24270404399013754	0.22184459274701862	0.22063808399791301	0.21361722643274392	0.21909127644104476	0.21873165884565723	0.21215981819668675	0.24840373280943026	0.24705339799378748	0.24758903006173447	0.25000276443171576	0.2479354558712798	0.24332189588507924
E2F4	2	0.0432823328496241	0.043150847067790606	0.04132119653474551	0.04367197935143094	0.04319171843641311	0.04151889125911191	0.06406121981285957	0.06237114668349752	0.06265219659283197	0.06140700289110183	0.061942840766227934	0.059746917120734155	0.04020655409112312	0.04061001197318558	0.037557692612702157	0.04104953157459375	0.04051309054511126	0.03820811053501587	0.06050834328553646	0.06103043213360259	0.059601845414902356	0.0606044483568359	0.06007468432399138	0.0573089201132477	0.0465214190474385	0.04642334794020442	0.0457323077670191	0.04576221756395007	0.045077561781033205	0.044211813389237783	0.06359152232352194	0.0647367619777952	0.06538093762598246	0.06271906089579152	0.06362615452824628	0.06116274963583279	0.04440470065162761	0.04493473792900528	0.04447301433767289	0.04390750998512202	0.04308857532055219	0.041723516069192	0.06288985756385068	0.062495850068873766	0.06301082206410685	0.06252729876319325	0.06245543115042456	0.061059329628965764
Egr-1	2	0.11174599937325949	0.11069466106375798	0.10747593681618367	0.11194766556544163	0.11042882704869739	0.10761703157922288	0.1533026675074555	0.15318592482430596	0.15257573251568085	0.14820087803833387	0.1490071748507432	0.14639733295096072	0.10588462086751423	0.10661133568813644	0.09994119862001796	0.10782990288402036	0.10652036755043856	0.1022893464327865	0.14981944047846302	0.1495693933183735	0.14645516020982113	0.14705889465805402	0.14691950078460703	0.1423061606288807	0.11758358768254691	0.11796560110203456	0.11571614727362495	0.11556604374304337	0.11442927710925238	0.11322818551578928	0.15585838085113238	0.1545836176127297	0.15893530040880785	0.15326105181358074	0.15346984576201742	0.14982879411783254	0.1150445341252767	0.11611595242809031	0.11450732347773089	0.11345761753241745	0.11216733411406936	0.10942028673619152	0.15435801407989522	0.15278990060688594	0.15497131682138685	0.15171892364086714	0.15039389278325851	0.14926126033851433
ELF1_(SC-631)	2	0.19001122289447558	0.18797165416197287	0.1835198882880587	0.19028545255872956	0.18808371873889823	0.18363520959024224	0.2613225648453403	0.2584965239130969	0.2598989809030649	0.2548015847521148	0.25529661609902615	0.2496684112417551	0.17892804841698742	0.17951102980886569	0.16872471496603794	0.1817747444564496	0.18100768022922092	0.1728432740635414	0.25457078264546124	0.2544074873018558	0.2512494470075207	0.2528337295435803	0.25178278117529734	0.24284230731308176	0.20005513532642008	0.201429555388008	0.19989370226381803	0.19842095611177477	0.19758175752345877	0.19466565685829454	0.2672272156180535	0.266092563250991	0.27022965872706495	0.2628218707988751	0.2625859839806302	0.2564383501176055	0.19472759605813195	0.19620295393863954	0.19306358030961612	0.19186925307529892	0.19058762669898804	0.18524827945372924	0.26197405042567123	0.2605854934102112	0.26126638788313533	0.25882406603674485	0.2566705670001119	0.2527897984789901
ELK1_(1277-1)	2	0.07457467292337783	0.0742239898731287	0.07198867278360623	0.074466579964845	0.07418120925495632	0.0714033319809975	0.100929111614719	0.0995016884390584	0.09840328757363326	0.09849020237712817	0.09979860264492157	0.09634356180097504	0.07040183334845285	0.07068833177444449	0.06673692286093091	0.07157554577779454	0.07111636092807909	0.06732375631347658	0.09759048879647494	0.09788461567249641	0.09474056752828161	0.09653181008026583	0.09712170208397496	0.09317197285845445	0.07824792887068949	0.0780877092533489	0.07686486428153252	0.0772654102916118	0.07689182119002806	0.07582003207358218	0.10138741234711081	0.10235467919187591	0.1030965446240267	0.10038021592087654	0.10159937062336782	0.0988611498224882	0.07566138203928799	0.07665244351300593	0.07535882084503882	0.07513347004990749	0.07478823217888136	0.07293222403470791	0.10036939259986903	0.10033235666590609	0.10026388925067074	0.10005722373651649	0.09980661911633677	0.09729086113742862
ETS1	2	0.04141185043702833	0.04113369921244772	0.040652901168996815	0.04149377593360996	0.04120870003759303	0.04071239742968944	0.061254263233811695	0.06001659148845304	0.06034936831257395	0.05931598672234715	0.06103269040670175	0.05936872669916834	0.038532608460877193	0.03873245100990718	0.03710831143701526	0.03929636046347665	0.03937457602193538	0.03746892878627768	0.05919733443977642	0.05897357977638093	0.05847437274853062	0.05871086164241441	0.058973851320632965	0.057133491176692794	0.04345422030117475	0.04362007584991015	0.043088353922899066	0.0432285391901908	0.042866558404055094	0.04270508500867994	0.062440714610425635	0.0626251064285674	0.06326359944159578	0.061625701672568534	0.06248014392831195	0.06158997610054168	0.04181811145363521	0.04213568254183543	0.04176527575421739	0.041644501310804764	0.04134215619634146	0.04085926168228322	0.0602140635232482	0.05966484250785016	0.06091293257699775	0.06074700473823596	0.060619769629846595	0.06008245205233913
GABP	2	0.06732705485239802	0.06630733509837268	0.06447360038277462	0.0677113516771367	0.06644825355651221	0.06461438798078811	0.10111634190947939	0.0992749254989257	0.09995801473301187	0.09816297248099368	0.09944931985012186	0.0957807570977918	0.06168057661487155	0.06208878082635663	0.05864160000845894	0.06322642761747459	0.06252816637492233	0.059566758344021184	0.09719608180316566	0.09723642275351753	0.09517537761486444	0.09590907881722173	0.0966652367753384	0.09169427218119633	0.07185839226020083	0.07213323620614395	0.07218803368073448	0.07098183698368105	0.07065018719466207	0.0694760326393182	0.10230555287093414	0.10309474538903518	0.10460250349002635	0.10184806824810519	0.10202149190226255	0.09786323708388774	0.06864453717056199	0.06993810138946466	0.06896091668928168	0.06753825130668481	0.06689419934975063	0.06519181024279179	0.10109180582842174	0.10071143401096427	0.09961668934204014	0.09999778845462738	0.09965633103862864	0.09707192789286355
Max	2	0.149159084958858	0.14847819918978314	0.143621094730218	0.14904266960610887	0.14857840158380334	0.14348555836201593	0.1967460872613001	0.19410340768008286	0.19394776014962023	0.19109797622871827	0.19295635420409982	0.18696408087180957	0.14162336007326481	0.1424314989003514	0.13378988111077628	0.14345107062890522	0.1421824374647179	0.1370150112112172	0.1901357233345376	0.19107918881575303	0.18856853946786323	0.18910716056309415	0.1894193541290862	0.18234621476855545	0.1557762548421139	0.15532720902942726	0.152970266310902	0.15375779079037522	0.15330461429745945	0.15020633396218236	0.1995049558111315	0.19898477014248742	0.20093389440296394	0.19523640755692948	0.19600232564931014	0.1917805411745417	0.15147946938441462	0.15234397645249537	0.1483995385018898	0.15039548268399552	0.1486913117184109	0.14426678258923384	0.19527259332023575	0.19350087586182751	0.19524798977303923	0.1934231405050064	0.1922521895286015	0.1900238137915141
MAZ_(ab85725)	2	0.2156640441720294	0.21414001339728664	0.20617172070454454	0.2153623691179515	0.21409471809856553	0.20773187106568425	0.2785702195986681	0.2742603276346547	0.2762566953778038	0.271047435485598	0.27293539723641186	0.26548967593920275	0.2051414970041773	0.20559981982768724	0.19327796252337223	0.20728284523864055	0.2068956029620353	0.19556914348417462	0.27083139416561625	0.27038327213174634	0.2659874865701826	0.2675567894636289	0.26698087612008153	0.2583620059338518	0.22408639658255763	0.22447505966519465	0.2201860480174393	0.2206974588078276	0.2200437580262684	0.21586935147946812	0.2810404876704287	0.2806570660110855	0.2843097077706811	0.2782674523324495	0.2776345633257139	0.27043277567930585	0.21926688563113855	0.2196875646030515	0.21490287162802404	0.21649273866237928	0.21404860764193154	0.20772491919135402	0.2776553290766208	0.27476829802722835	0.2769374420175004	0.2746932863011351	0.272682381483282	0.26852994648298467
Mxi1_(AF4185)	2	0.22820572900404976	0.2282340260860952	0.21998879240067556	0.22878170085313634	0.22763473508343093	0.2195331823952049	0.27227029464057023	0.26786939210524824	0.2677133296861283	0.26517442981047223	0.26863317358123456	0.2607739460854603	0.2199413363053968	0.2206340962313192	0.21063876156422245	0.22049360029674578	0.2209382308433072	0.21031043869290086	0.2647149305133759	0.2641034354224706	0.2611160968210832	0.2633379363048699	0.26296709783389793	0.2547189743681677	0.23402023419085355	0.23304360519498188	0.2275823740007608	0.23057300992585536	0.23035882940485009	0.22480934924389837	0.27283807437475166	0.27265871248216794	0.27281011258042054	0.2697233871445453	0.2707841632839443	0.2640890144468757	0.2291037915705234	0.22925127729461836	0.22281231854285458	0.22803981787822997	0.22654993844196755	0.21922105199729705	0.26876534872298624	0.26622939974188936	0.2680930445045114	0.26922800479905346	0.266488365709168	0.26323457864952754
NF-YA	2	0.03520459869415694	0.03540711466432074	0.03445881727322489	0.0353764215275241	0.035368452435032345	0.03414266270563139	0.04633874903201938	0.04431892695776729	0.04519268692985916	0.045234821715387084	0.04640087589377773	0.04379660166332091	0.03246428556000501	0.03298888401177555	0.031607650876058324	0.032948300313181744	0.03300838231317688	0.030915085835054857	0.04455221396421624	0.043770237316451376	0.04321810023383682	0.04362262727296911	0.04367676389927699	0.04108750574625805	0.037098649579454905	0.037119262362458265	0.03745376453162897	0.03677749731922947	0.036627642298519426	0.03615577814935887	0.04687706939567382	0.0469963179944629	0.04643817405819265	0.04577249493731508	0.04656962302003439	0.04417300937691148	0.03614182654943164	0.03618263098080694	0.035890423004558886	0.0350446636040572	0.035245044646635054	0.033796306259388224	0.045199942698100855	0.045698136122569954	0.04528996759993027	0.045942090684418006	0.04619364772167875	0.044177143881391955
NF-YB	2	0.12049802381957665	0.1207384288911311	0.1167267569082108	0.11975562556003808	0.12022803895529477	0.11682382117757914	0.1474865456310185	0.1435749555450153	0.14448529879515007	0.1427570403683478	0.14475644801787613	0.1406563665041583	0.11455565923218813	0.11576588170676497	0.11164860624281504	0.11598681888359286	0.1161673806101489	0.10926305873054797	0.1426790962715918	0.1416503620449364	0.13993806484231813	0.14065866829826287	0.1410761948758561	0.1361008421869458	0.1252654078750308	0.12500354306381484	0.12441151792627686	0.12370769030923738	0.122809210928635	0.1209785408116943	0.14928284813275633	0.14837410980608856	0.14868844976194523	0.14568283747300487	0.14671944510078255	0.14215605904868805	0.1224813745910277	0.12314312371956068	0.12011534420572749	0.11993352700416017	0.11998561371037969	0.11697820856593168	0.14536263916175507	0.14489929701675788	0.14415526385919494	0.14542984148748542	0.14566288543907888	0.14203262233375158
Nrf1	2	0.05558741454645241	0.05467536762792478	0.05280963593504793	0.05538871538754835	0.05445276036705154	0.052749276936566725	0.09002631709023153	0.08850935491612606	0.08935100955482894	0.08574451226041332	0.0867732650888488	0.083644608546028107	0.050821529316727794	0.051017605868469616	0.04828174848634909	0.05178141764361947	0.05137736538251716	0.048422579091565034	0.0856620436908291	0.08636983522726423	0.08390065095114707	0.08490668704549686	0.08475222549752885	0.07986882525357164	0.06002404468963077	0.05979628800290248	0.0597236798441686	0.058078479716564234	0.05770012162556991	0.05744729872458465	0.09104983015295183	0.09170900315197718	0.09295464465034767	0.0889727342916207	0.0895755513018946	0.08625560439144664	0.05722662061518569	0.058201538550725906	0.0574932041219483	0.05603138284793676	0.05464674424889646	0.053254942131970955	0.08908194171578258	0.08869806248015578	0.08943781771404183	0.08772785828417252	0.08754587236861679	0.08631091081350985
NRSF	2	0.030582530668177565	0.0301531286357768	0.02972614192045205	0.03034617047858926	0.030231101889063042	0.029994045359961263	0.04623689575166972	0.04441719089849146	0.045135434293057164	0.04318406681657565	0.0439301479190246	0.04418913105821623	0.02850999399539503	0.02881435587249132	0.027646047413532306	0.029838038244637426	0.029015042623137463	0.02798658535079378	0.04382492746855393	0.0438510743086566	0.044024521266510776	0.04328284574886155	0.04391782891166938	0.04288149071058963	0.03225021643380285	0.03200449543936826	0.03219283596424727	0.031426144453415725	0.03150238155096383	0.03150214318139823	0.04576742587760274	0.046412722936131585	0.047517666696652576	0.044806644089986775	0.0452041447530856	0.045267087482106935	0.03111076146724383	0.030949305267671295	0.031387632639014174	0.03066103188713038	0.03021803281821135	0.03039265900257813	0.04521938441388343	0.044597121668133476	0.046019319818944325	0.044923397597155953	0.04493613523473311	0.04465085908893043
PAX5-C20	2	0.19609702218054137	0.19477018952627664	0.19149002562665693	0.19459309961144047	0.19506481396349615	0.18986304327910902	0.2079050128290198	0.20607271153675355	0.20325449433198894	0.2044038976335796	0.20737770344323428	0.20313485804416404	0.19172833266375508	0.19207023502834727	0.18819554954030948	0.1910354756689129	0.1923852353641586	0.184490238037693	0.20677654319624272	0.2042286728811352	0.20191114200846869	0.20415791013806497	0.20364585624825846	0.20092759650832392	0.19817911240023509	0.1975456488341903	0.19403923303755224	0.19574910025445033	0.19443240268255726	0.1922475916298444	0.20990338942402342	0.2084054604198501	0.20935993416427612	0.20559069008135436	0.20762614744864413	0.20392890699390218	0.19816432740115988	0.1981335255519083	0.19297109875665375	0.19724694744322208	0.19646566808891655	0.19338983123797554	0.2082862639161755	0.20589091023231162	0.20687554726462862	0.20827504989799248	0.20712150791082704	0.20480756920082965
Pbx3	2	0.08577293317422298	0.08584588419573469	0.08348101274051807	0.08526087682879162	0.08542048966681483	0.08341730902618733	0.09381436041382389	0.08997953464465303	0.08962327764984288	0.09085169718385266	0.09295960074289764	0.09012940923429882	0.08333279335087196	0.08350435148308931	0.08108187490050466	0.08254454105447134	0.08308025104245235	0.07881018200806926	0.0919268043725537	0.08939822847228564	0.08804145863616254	0.09029119639372093	0.09031138633463857	0.08727525568447377	0.08676546790776445	0.08696379272226348	0.085352495703575	0.08564393254391751	0.0856101322932875	0.08457867494587869	0.09409777033242772	0.09411386588026997	0.09300128939398483	0.09131808520571519	0.09348526159572462	0.09025040830868768	0.08687945174713728	0.08679423388027394	0.08402176500285784	0.08552366600813312	0.08559501093303415	0.08358562273230065	0.09206471021611001	0.09241036450580507	0.09146357346520449	0.09323598847784861	0.09379509600801128	0.09052057460374363
PML_(SC-71910)	2	0.2704431124139879	0.2713815154379385	0.2615141180646478	0.2697319251081708	0.26888097374091935	0.26071344439936656	0.30535613448826965	0.29930440468114294	0.2967493225104645	0.29593917978370277	0.30130230985637985	0.2973849297390307	0.2646356846329631	0.26458959091232914	0.2560262603085986	0.2628005291846407	0.2637065289064094	0.25205039137821234	0.3006911588150752	0.29907741040192454	0.29691208999557606	0.29894002674721465	0.2995219030020385	0.292195461128405	0.27456207700619917	0.2718684984778998	0.26458423825801214	0.27132645290121776	0.26947469984304184	0.26477586132167796	0.30727818762998044	0.3076025238371798	0.30673416827424443	0.30242777955709416	0.30470607704200064	0.3013680705759202	0.2715461865097668	0.2708400556967176	0.2635148144835209	0.2718135117372563	0.26978456053570504	0.26298641209611817	0.3020250081859856	0.30106346889573804	0.30215820130521986	0.3067289032393611	0.3064833970012928	0.30126878856938005
Pol2-4H8	2	0.2513452864702536	0.25180938918110346	0.23931995095700156	0.252313491831937	0.25102727969590455	0.242674484040256	0.329203282671312	0.32205061726761997	0.32290487156325143	0.318499196916158	0.32198276199847975	0.3184883137367365	0.2414158988116066	0.24223294165772316	0.2214808901389322	0.24472634094687407	0.24182997234358472	0.23208719169152658	0.32192445370687356	0.32128662551963966	0.31885735953991023	0.3198214756433479	0.3200041796823441	0.31362084044546146	0.2597142441878835	0.259580444555303	0.25346344464019294	0.25806268800415677	0.25753908665312253	0.25332997237474536	0.3318764787789626	0.3303077547660263	0.33478764980459186	0.3270499481432471	0.3284900005044217	0.3274730264029108	0.2537553760388071	0.2533342010879017	0.24864802582206247	0.2533699580819337	0.2507527550973054	0.24342792213102407	0.32379870661427634	0.3249755229516845	0.32652938548068117	0.32755474957013087	0.32690570649965267	0.322708882800297
Pol2(phosphoS2)	2	0.1227219787125925	0.12306028946869181	0.11720262481456103	0.1237371416056037	0.12247437173135188	0.1184940649906427	0.17689218680490754	0.1724645541179205	0.17372358426951998	0.17066324017560766	0.17272482001300854	0.17032907943791226	0.11548658899558942	0.11677935096601316	0.1076729045473263	0.11777322120941862	0.11670817500865746	0.11164467057015788	0.17184943749674614	0.17164537709708372	0.16912342792138027	0.17063078444792154	0.1707042764749879	0.16537186452788488	0.1293215669175403	0.12936151155605694	0.12728074742956427	0.12798609819898066	0.12749553246859138	0.1252706065921933	0.17898728921247525	0.1796161805254047	0.1816379634904928	0.17635813990379642	0.17784226115413446	0.17456378759119945	0.12491823726198399	0.12489048244601783	0.12305656080813716	0.12392362065567265	0.12234420085116605	0.11946509195615028	0.17497134905042566	0.17540777977779307	0.17707429574430994	0.1762850460830767	0.17482030606627091	0.17352572145545797
Pol2_HudsonAlpha	2	0.28285933456657225	0.28165276852074145	0.26846360975711236	0.28447176768601257	0.28105654349828385	0.2720861525173077	0.41173739228641143	0.4081581747095072	0.4100968205702363	0.39977470821287076	0.40006985655895994	0.39326605965012906	0.2673404567819637	0.2670899413750549	0.2441725835188132	0.27388179207857655	0.27034122229021684	0.25806440231245686	0.3996100103650158	0.4013915938509995	0.39836187827845543	0.3961513998756956	0.39514405238535205	0.3865109233324327	0.30059574589091737	0.30150764451448686	0.29626042405782166	0.2970160031175897	0.29680579997689793	0.2908886845953277	0.4178953284007889	0.4167784988920152	0.42579321052438684	0.4133791426417125	0.4114514334866952	0.40791929676316835	0.2880389441234559	0.2891690010358364	0.28650481889534574	0.2852544516933673	0.2814000562348323	0.272620610401181	0.4082750081859856	0.40761559142705717	0.41070745161529476	0.4049505443166048	0.4028947324028763	0.40012162958031394
Pol2_Stanford	2	0.23296529037735622	0.23191576162231403	0.22261386699882074	0.2331245188968139	0.231237898555416	0.22436560181125753	0.30349431643717223	0.2971407082940435	0.2983434903751956	0.2938892815076561	0.2964772815051402	0.29084277315744195	0.22271684615683682	0.2234843348906901	0.20852050206157285	0.2247148627056855	0.22410994255245467	0.21441033937086637	0.29572163069937824	0.2951867559067141	0.29174998420021486	0.2927199692382848	0.2929444028920469	0.28547538040548415	0.24192164780374983	0.24152144829110947	0.23534966289588488	0.23953353319188714	0.23894872021362615	0.23391131175476257	0.30656586808128317	0.3056163271289942	0.30915636317597395	0.3016536932750878	0.302180428970794	0.29910266677596936	0.2347483547528973	0.234633907837902	0.23067173445362354	0.23293959751009718	0.23050548562599468	0.22338737792621988	0.29824819908316963	0.29736323939700143	0.2985815702312087	0.2993271373203811	0.2979062417092355	0.2948172995672548
Pol2_UT-A	2	0.1671970663502792	0.16633117488159854	0.1592922310013639	0.16761455151790802	0.16585487134318078	0.16073438379290939	0.23967424924396408	0.2344048512151659	0.23584269519968448	0.2306114144983403	0.23338024022148113	0.22885718382563808	0.15774399647499449	0.15826609428251662	0.14633084675749453	0.16062801606953767	0.1590419400287475	0.15157989072812048	0.2320312117918225	0.23172971702561784	0.2292965935663275	0.22972012159583652	0.22999985334447914	0.22226846261506922	0.17693305402314105	0.17625466975810794	0.17412594393199105	0.17437934749663153	0.17380973412242734	0.17067434364356807	0.24293318156273602	0.24238225194390722	0.24518476316131418	0.23909125684102517	0.23968435593761808	0.23460565893770377	0.1698057425198594	0.17066088990054	0.1679313392693351	0.1681613862032278	0.1659323380313987	0.16124111750502498	0.23609917321545515	0.2362907402511327	0.23740214357418654	0.23588066501169355	0.23431598221693317	0.23220495224438584
RFX5_(200-401-194)	2	0.06506357062202563	0.06489541554253135	0.06200584823454307	0.06476817920579106	0.06458329139707318	0.06128862336574577	0.08242926065003363	0.07977898172101733	0.0806078957747554	0.07929928257843452	0.08109518068107906	0.07854889589905363	0.06094188060771786	0.06150735741912355	0.05812583965257254	0.06140320151318785	0.061342213746614103	0.05708458956007219	0.07989581344864742	0.0788504979708418	0.07741641913669974	0.07803971453515228	0.07818022496956897	0.07428070934754522	0.06746099452122314	0.0674450541663596	0.06612447626781634	0.0664932974369032	0.06582321485598581	0.06409925929643427	0.0830013351517169	0.08275067804160159	0.08284273058329251	0.08019774842296234	0.08167825509045519	0.0786080930250156	0.0656557165397692	0.06620438682748565	0.06436716086180679	0.06492587048049218	0.06414251435216654	0.061813126509109535	0.08066163228552718	0.08006379123220661	0.08015661035559928	0.08117615511779244	0.08116016261783429	0.07863672445138657
RXRA	2	0.021111530593129115	0.021256860233394837	0.02038170846979864	0.020950719846270796	0.021070046520686773	0.020875593828113752	0.02354308618435144	0.022625272351739556	0.022217839921627503	0.0223578541599743	0.02320267693916322	0.022788213363923143	0.02028336119642834	0.020380843822318844	0.019802143048895608	0.02025307815353001	0.020641268305178817	0.019463943278826765	0.022564812901210513	0.022258615501840537	0.021945269544334196	0.02230466189924571	0.0225647850763342	0.02163666234283424	0.02110387558689896	0.02105713686430349	0.0202869499294496	0.02106028613564062	0.020950853757142954	0.021055417036410132	0.023893130590724097	0.023178873295028445	0.02327739295864277	0.02280994324371268	0.023425518602982105	0.02268399114648035	0.021401376849614295	0.021235740841816727	0.02028378191940157	0.021581311094807078	0.021224554420849473	0.021122583810724845	0.0231274557956778	0.02277482202077199	0.023401386169959106	0.023374652372711743	0.023768519555085948	0.023127544618851303
SIN3A_(NB600-1263)	2	0.13092803999223163	0.13098785682027658	0.12588526382714813	0.13265058979353828	0.1308443958920781	0.12691071966078182	0.18154748085383005	0.180374801346216	0.18075039122635148	0.17698511617946247	0.17809504298305417	0.17451247490679667	0.12358578593367288	0.12417871071083034	0.11501279708354555	0.12630735640298146	0.12477170411905067	0.11962571646822842	0.17592445055161762	0.17622913395138703	0.17402009732667637	0.17453283063402508	0.17473088711924561	0.16872166086385307	0.13773878809708873	0.13839561567111297	0.13584661830209602	0.13607107289403506	0.1365406698239487	0.132880668480976	0.18318424735743766	0.183549103744594	0.18528291702899638	0.18121349821739274	0.18149268101879015	0.1763972354821826	0.1325961628136406	0.1342671539217949	0.1326700940431267	0.13160189768405814	0.1302232195260441	0.12615617696555464	0.1803505648330059	0.1797080138640899	0.17988150030155908	0.17843577395794746	0.1771482377189337	0.17554605280004096
SIX5	2	0.049512500150383346	0.04880524072305055	0.04842541030605067	0.04997558014149929	0.04909616251937455	0.048374906754263126	0.07056784701637292	0.07023226194143091	0.06955177546788127	0.06908919584537959	0.07056631951091452	0.06778570404359048	0.04568251623187279	0.046132385283782884	0.04450988374244643	0.04664944032347444	0.04653962742112229	0.04461200014818918	0.068495873714036	0.06762912586768781	0.06617961195727738	0.06783659531657722	0.06795466877850617	0.06427101593842316	0.0524480716854032	0.05245931145515048	0.05257421281670115	0.051614065831064336	0.05171940505391614	0.05153444488294055	0.07198006937061735	0.07264771721295299	0.07209278305862911	0.07177014757839506	0.0720128282391171	0.06902308599390848	0.05053714391574203	0.05118803986274894	0.05074205075569557	0.050100625771667504	0.049480510262856894	0.04824932533926719	0.07089165848068107	0.06996874422782307	0.06987755298323091	0.07153381729317904	0.0707366109425056	0.06859908329705784
SP1	2	0.24409022084296025	0.24353765594492002	0.23539599100791683	0.24213788467272193	0.24342652522404842	0.23363782701443508	0.26849722974055873	0.2617184473541489	0.25941169734983904	0.2609204411607238	0.2669348979411347	0.25714797820476054	0.2364297007633192	0.23792225013156715	0.22992514425723165	0.23503180766132184	0.23694574503916016	0.2226824711604448	0.26323669310245273	0.26059002022421784	0.2559817986475384	0.25916382306209657	0.259768174285421	0.24952269243722014	0.24736250924188136	0.24659653289947336	0.240669945529155	0.2442487602232235	0.2424602338744199	0.2364708109871409	0.2691547737937996	0.2678024685789037	0.2679040850800124	0.2636541892525499	0.2659045474939536	0.25760021692384333	0.2478697277705276	0.24719246759866423	0.2378807473115916	0.24447942560581462	0.244253673690561	0.23690125204980653	0.2663075065487885	0.2643050389520081	0.2639273212536042	0.26839176420503236	0.26643929205114086	0.2595088725578061
TAF1	2	0.15256319108309813	0.15209865640996367	0.14547905986184229	0.15312170521753657	0.15149498913828194	0.14634018662234494	0.20489135400455644	0.20089117835472148	0.20077863586050712	0.1968664739265446	0.1987743756290169	0.19511220246630342	0.14604419648449818	0.1456276040529578	0.1359698203826378	0.14743612197113196	0.14634275928482313	0.13863627141907017	0.19878743513976996	0.19859553210950118	0.19552044492194906	0.19688102326233795	0.19618200683414727	0.1904735684934752	0.1588426636839877	0.15801852030317287	0.1553687101552109	0.15717402212367967	0.15644649494132756	0.15217158225870103	0.20554893348939932	0.20728055980016802	0.20828877094432283	0.20248932493852992	0.20213945577328282	0.19909068551718048	0.15548655728594024	0.15543507865028433	0.15220492699263635	0.15415090372028606	0.152555409053808	0.14715136072721324	0.2014898493778651	0.20011058434652015	0.20245134479324667	0.20116078487745273	0.2005318357688692	0.19685811589378538
TBP	2	0.21208005091836962	0.21279692701836503	0.20478442273712458	0.21151993835484492	0.2114474293389884	0.20506373427909594	0.23479427884132906	0.2281140693176514	0.2266313820786524	0.2273408287825249	0.2324443414507998	0.22993798394034987	0.20839543131639085	0.20863620590202211	0.19933785299185064	0.2063667414818068	0.20697624774076023	0.1968746196036645	0.2310956784036929	0.22853665583351174	0.2256866586614422	0.22872375157496597	0.2300090193145321	0.22471678470771875	0.21336660410623898	0.21190356063741136	0.20658857110482198	0.2114656746754421	0.2098829268955583	0.20631571263347834	0.23397012553289734	0.23392999114739862	0.23310377455929046	0.23019277860831133	0.23204812005589345	0.2298904030117101	0.2122272011226952	0.21111046697956876	0.2042189781243225	0.21142288730375008	0.21084718047832365	0.20445039360589484	0.22878601833660772	0.22857881005931233	0.22931314657374774	0.2331134688642056	0.23258613577147624	0.22902081786290426
TCF3_(SC-349)	2	0.15671892750605973	0.15640324825440743	0.15151842167877355	0.15578271042044523	0.15632876649727137	0.15083234089332687	0.17105060160838312	0.167834810756878	0.1659283196987239	0.16620451868508407	0.16895771551140262	0.16497885001433898	0.1531671051324253	0.1529304429159418	0.14904828116105998	0.15205885337939	0.1525922552549561	0.14561880450142278	0.16779177834958028	0.16807058566400854	0.16446185931871327	0.16732365822573586	0.16700489096162024	0.16266231978518278	0.15967285319784894	0.1582906276041519	0.15374996290370882	0.15686773931448686	0.15602929885237102	0.15345361306850197	0.17328336358006793	0.17224230190189965	0.1732302484498952	0.16899779420549732	0.17024584803456969	0.1688395835566682	0.15819178572357565	0.1566945988840968	0.15203967307012983	0.15690567017818638	0.1564263310047745	0.15310817383220207	0.16881241814014408	0.16898036644948192	0.16928184854720651	0.1705212059556917	0.16965070290347364	0.1669321178910711
TR4	2	0.006235896190231212	0.0060942544443567705	0.006127774433411648	0.006424301236340266	0.0062085613079108015	0.006455222415620788	0.00912036211836849	0.008896666017872699	0.009009020470998358	0.008695577684976979	0.008756698785010843	0.008728850014338973	0.005941427022450311	0.005887773791822843	0.00556762716752989	0.006056164345421412	0.006107181654735983	0.005855236811603918	0.00858071854643669	0.008878596310539796	0.008461100929027365	0.008833110439878018	0.008611428864739612	0.008498699649014077	0.0068066061283942195	0.006687887256874961	0.006754222906892356	0.0066204207217831395	0.006637086965679846	0.0065755405858561435	0.009457026370141283	0.008985108458463256	0.009355602866652673	0.009080202768437762	0.00919374835731106	0.008855096133836967	0.00628597639777009	0.006480267151734179	0.006390323700596279	0.006284743577320342	0.006151708474261645	0.00636397677531538	0.008898166339227243	0.00915821891595952	0.009235121916032324	0.009213850908668705	0.008810255167686224	0.008846951578623922
USF-1	2	0.0581734352540963	0.05723898375369139	0.05791286416571645	0.058438999513201514	0.05797595025752037	0.05793014094829278	0.07953992274129117	0.07832391952183254	0.07961933357930763	0.07781132883606381	0.07810948448322379	0.07695906223114425	0.0547931003201016	0.055809752745674374	0.05424471360320876	0.056107762542313665	0.05615343380724001	0.054477165634928895	0.07709079091223182	0.07655263161834161	0.07677431586930418	0.0765028379616978	0.07608580081247159	0.07437674708653512	0.06103433240440577	0.06135665330695404	0.06270487269901823	0.06083184118631419	0.060744837708003506	0.06157055617781448	0.08129391593197527	0.08092236212214335	0.08277276346783678	0.07993269164157496	0.08007561015108756	0.07801691249266936	0.059547381784245346	0.060028745281584535	0.060207007069532484	0.05860355291702675	0.058956488980975705	0.05829929542607999	0.07915541093647675	0.07924406665483559	0.0800263688879182	0.07886232577169111	0.07811146161289778	0.07795431849025683
USF2	2	0.07642109400019134	0.07587514669021544	0.07597374145290534	0.07575112047583153	0.07613049729966753	0.0753638219628064	0.09021504522735001	0.08817298988826257	0.08801257013448008	0.08796830495770425	0.08894732658724962	0.08798035560653857	0.0732621204463279	0.0745146953042591	0.07319450098423289	0.07429870910202971	0.07449395401350088	0.07281734095684343	0.08826986273059005	0.08777100975882134	0.08746761044049801	0.08740849477994007	0.0870153035036004	0.08562468707703379	0.0779675128122492	0.07777946270145861	0.07814907043439083	0.07745389202034583	0.07682047658198175	0.07688991187749078	0.09045384419889108	0.09014852071339562	0.09136372571558034	0.08905004251952535	0.08990652270295671	0.08771700266740656	0.07719100346591533	0.07738037292299481	0.07653227530393834	0.07655996313794201	0.07679808146407113	0.07560159938710247	0.08896631466928619	0.08914595322861624	0.0898686164148331	0.08990899490791678	0.08856108366905338	0.08836965149924461
WHIP	2	0.11719360037214865	0.11807911786086632	0.11512622851280878	0.11796909908707298	0.11865740133735414	0.11631505935009358	0.12603145169383503	0.12407334269360358	0.1240244786829349	0.12451697183852661	0.12679413249684582	0.12573845712646975	0.11546714962698011	0.11548493699714345	0.1097212603115357	0.11692268174106417	0.1161692781343542	0.11272786291795082	0.12545455405978895	0.12430334231023142	0.12443910762813626	0.1251206163951236	0.12521540029624414	0.12442393362895883	0.11839718920421873	0.1191220571311954	0.11670762996516995	0.11848305320024147	0.11812220991622105	0.11734117759776626	0.1263866069606864	0.1255406007364011	0.12644057293072256	0.12534173750744218	0.12699744337866933	0.12703760223482005	0.11775547247284145	0.11718679073369379	0.11679055657217882	0.11789991740314976	0.11819210473874006	0.11605886226591317	0.12408316961362148	0.12547943022501984	0.12540650365778153	0.12685700700506997	0.12623431751576875	0.12462166798965509
YY1_(SC-281)	2	0.2153231752484476	0.21432133005844103	0.21180932519070472	0.21689150788429704	0.2150973800763503	0.21201299551111752	0.26032799751957303	0.25764805257876705	0.258017277573506	0.255736160188457	0.2565168668885508	0.25191425293948955	0.20854446647572886	0.20840467069143423	0.20359728162571425	0.21086373315873475	0.2087921784052258	0.20505325107657676	0.25383718563790597	0.25365001474526616	0.2518182392719459	0.2529413471793297	0.25219799961869566	0.24732790997550397	0.22285019621225047	0.22353331330321258	0.2215147697197139	0.22097636082534622	0.22059888702411448	0.21901739866367678	0.2628602314501609	0.26226959272395106	0.2639609383589713	0.25971247363237226	0.26044882907804995	0.25706578972260236	0.22049197852820093	0.2210641223227675	0.21998632485888983	0.21795285058012256	0.2174186028101037	0.21564179926744972	0.25940058120497705	0.2595569141172508	0.26044286106441344	0.2584163123586684	0.2573729337306255	0.25545156582080764
ZBTB33	2	0.02569292350385755	0.02569995786066486	0.02496616267141321	0.02530952470402412	0.025539318440112573	0.024809909567994136	0.03456870378220174	0.03312628617105107	0.03334648023511749	0.03288746118428097	0.034296883658602936	0.03338650702609693	0.023913663284216527	0.024048637331978977	0.02310700382590797	0.024094426945665166	0.024329106598166044	0.023533853289182366	0.0330875914827021	0.033289870975178555	0.033427289388864315	0.03334091090468947	0.033270638098171205	0.03204715324934086	0.02604709725934773	0.026166234885289765	0.025947169485535146	0.026003474176729637	0.02587702907462646	0.02616871251713747	0.0346763599397213	0.03489870255823264	0.035126823726182026	0.03401662428100838	0.03462190942180004	0.034192305509487264	0.025872236324289893	0.025692462676526983	0.025538553436902565	0.025471207449932663	0.02547151268969019	0.025327646241052944	0.033408030451866404	0.03372218942519078	0.03507102167418394	0.03472540899767235	0.03513367204381051	0.03421504109799503
ZEB1_(SC-25388)	2	0.03817388210747511	0.03843493501980213	0.03733222730883697	0.03851783049340904	0.038031518295724896	0.037715446728874114	0.05171899878225416	0.050456643870692215	0.050051527373121796	0.049778348859620944	0.05023515016361436	0.04941030972182392	0.03636673880832351	0.03665495393426009	0.034698688453136006	0.03722884002403425	0.03718767937533503	0.03540133687811264	0.049505965800180796	0.04925667391704627	0.048918662706187194	0.04941946936041267	0.04923317494537082	0.04751563174264959	0.040082908364771526	0.040697048202674585	0.0400896246394915	0.039902728145670904	0.0399991846330509	0.03991746641512705	0.05219798903958564	0.051466317825304905	0.05362479634571751	0.05119411092023899	0.05155543284245142	0.05099917392373614	0.03938759312704486	0.03928138983655223	0.03886347751864413	0.03869988734396084	0.038742660125955106	0.03802805383512884	0.051177758677144726	0.051070410598712826	0.051415324010715864	0.05022419541214913	0.0497990280348607	0.04982715796481704
Znf143_(16618-1-AP)	2	0.09391540378072331	0.09263770412814387	0.09631644435660969	0.09504081033963187	0.09342002397031293	0.09590405831621102	0.11728255448027117	0.11824364544102557	0.12013766078448836	0.11776250133847307	0.11829267883111169	0.11555957843418412	0.08814457706413696	0.08881759621638143	0.09132424114792512	0.0902425070346889	0.08983733473750125	0.09081879815045789	0.11350402216251777	0.11419572432190488	0.11367250205397207	0.11332257963100452	0.1141007450100459	0.11044211933521396	0.09829886190575493	0.09962812002199534	0.10350000134895604	0.09850016937885082	0.09844129018230247	0.10116181190646194	0.12064330688086367	0.12160767751721183	0.12217091300422135	0.12090002841328376	0.12080190653686217	0.1173469709486004	0.09593980993613148	0.09790896671213263	0.10104443511206188	0.09509909974047581	0.09437146655528894	0.09732502937518023	0.12023780288146693	0.11942022896754542	0.12105243120745862	0.11751737445333363	0.11623862679636425	0.11661588098225488
BHLHE40_(NB100-1800)	3	0.16652105739258763	0.1673955708368939	0.16212013454319932	0.16552747294031883	0.16639238085704477	0.16110245907002918	0.17050688483239893	0.1666820991445368	0.16388249214366596	0.16567855230752757	0.16867336349255926	0.16533194723257816	0.16422000613420076	0.16494901629134598	0.16134252773093052	0.1623317894290608	0.16389201189747676	0.15736103294915876	0.1682429799499261	0.1658909808371419	0.16274284269733932	0.16612656317638894	0.1660837109712995	0.16234347449173628	0.16769828179997093	0.16579341953843799	0.16237923471025772	0.16495971839810908	0.1640097028666943	0.16060857683174143	0.1704949368040119	0.1691283852742333	0.16899890384852453	0.16678697968801612	0.16795559673524146	0.16546591331874563	0.16758268425403516	0.1667773236042733	0.16139395473861834	0.1663275120022518	0.1669758217519607	0.16219231381731006	0.16767558939096266	0.16654413051850295	0.1664866662792818	0.17072439168680095	0.1695004148257655	0.16643407676746985
POU2F2	3	0.24218421931563833	0.24229781933137803	0.23615919991782827	0.24023465445700387	0.2411578868912419	0.2341842143146929	0.24887699269202712	0.2433015172330386	0.24164175116731765	0.24260670307313417	0.24729781619888522	0.24308682248351018	0.2384638146952987	0.238985128889849	0.23492707982713218	0.2348575683193358	0.23702828734209042	0.22846184922456483	0.2465911403568279	0.24340018352991194	0.24032357959931744	0.24414934909468175	0.2440375364805608	0.2393990342444967	0.24122653194057392	0.24049466839757144	0.23483301273144713	0.2393221280096584	0.2381292764297799	0.23351780585673648	0.2481252393787428	0.24895685907448026	0.24806674196460995	0.24405504747427995	0.24705510673827685	0.2444586678101412	0.24265277339841784	0.24066790121161144	0.23505778580969117	0.2416930178964237	0.2413163591494891	0.23728173057472057	0.244660690897184	0.24393989330300714	0.24478182550448532	0.2500912262466205	0.248843318544782	0.24455611604742272
TCF12	3	0.18281631060663783	0.1828754807829522	0.17735050791747983	0.18154785932562822	0.1821798186939063	0.1762835193885697	0.19075022430189312	0.18752539272506694	0.18529497830761205	0.18601991647928043	0.18931799175826944	0.18586714941210208	0.17984169874162487	0.17992239261477366	0.1752510219750332	0.1780250060399978	0.17875531899753797	0.17105618310537485	0.1884318851234415	0.1882184574804906	0.1841648233584023	0.1874094621294749	0.18717094167509937	0.18254085125290834	0.18343949648334565	0.18254219080390702	0.1779326978851067	0.18211728657628035	0.18063843232114588	0.1775681107382627	0.19257863256123622	0.19137547998579074	0.1912850960048777	0.18812806660154033	0.18986077077398636	0.18670427100346196	0.18608088912179682	0.18409613699729938	0.17903215780688336	0.18385808371352275	0.18383808190084652	0.1805525546722677	0.19064137197118533	0.18905094244181345	0.18949532433131025	0.19240444741774435	0.19049013849506427	0.18598699203646327
CTCF_(SC-15914)	4	0.10849943770949833	0.10758961324148861	0.1154616763812196	0.10981502456773654	0.1085758337245873	0.11591917394092474	0.1200850175322448	0.12330990746182352	0.12571915673227393	0.12104850626405397	0.12070295401445717	0.12232219673071408	0.10501524910470908	0.1056869184329605	0.11370753568174649	0.10685721624808808	0.10664560414798792	0.1132994497594572	0.11593514686927617	0.11867768644528309	0.12113505656323074	0.11740600385488789	0.11707326909821521	0.11874362149350208	0.11229675760046004	0.11387973991077148	0.1208853468300882	0.11334246875405936	0.11293307875765256	0.11912164921173354	0.12214311537786941	0.12307089411273817	0.12608074205123593	0.12256165331175396	0.12295587549457658	0.12201808539484553	0.11080714652326756	0.11204807943673249	0.11811410404326317	0.11020516055627957	0.10965587558452833	0.11683359229401866	0.12334131466928618	0.12197598291495991	0.12444071308205412	0.11876551537300477	0.1177629772988325	0.12141320769211073
CTCF_Broad	4	0.11941640948727011	0.11847364948467455	0.12766911838319328	0.1208435282578929	0.11994296305927783	0.12791515619478872	0.12970865468292925	0.13220657347969622	0.13610478504815582	0.13188050112431737	0.13117695987389996	0.13259069400630916	0.11587969622746654	0.11675981697802311	0.12640123218556093	0.11760796327681332	0.1181597810257067	0.12554269877197036	0.1255933853214338	0.1282463911522415	0.13058964798078745	0.1272814334185407	0.12681486207048265	0.12888008471809081	0.12285698939000424	0.12524021972664554	0.1330070658317528	0.12460552557111237	0.1248646151128264	0.1320480328126889	0.13197240925084744	0.13292716620900033	0.13608270779400347	0.13307657630974695	0.13298324700643446	0.13332303365472534	0.12118141843044727	0.12278107317905532	0.1298319716309046	0.12039232515077386	0.12047562110826297	0.12890732937647145	0.1329291502946955	0.13177646026267403	0.133573645538829	0.12781902924215868	0.12730933733692593	0.13173891890507772
CTCF_UT-A	4	0.0953252834797733	0.09430900724091444	0.10264964810478455	0.09665467922057887	0.09542208369806546	0.10249342372171547	0.10253330078022609	0.10507438769281936	0.10807134950826347	0.1037584323803405	0.10354555621605828	0.10459743332377401	0.09188881545127414	0.09285193926538417	0.10101912601529306	0.09412876287372766	0.09391226796836827	0.10032407562587876	0.09908923537105022	0.10103426440582565	0.10348480060671175	0.10010012067685448	0.09941319459721061	0.10196262723399788	0.09865115926368273	0.10017233462395338	0.10770334837868974	0.10008188766998377	0.09980702982204616	0.1062568578382953	0.10498838453801244	0.10542066772296432	0.10854065255996348	0.1053058544416589	0.10580288440691075	0.1056936202949912	0.09723469062121917	0.09824859418290881	0.10392500807318475	0.09645308162717772	0.09635196999353027	0.10376647915330615	0.10511419449901768	0.10453721778959275	0.10609069214323355	0.10150163930800746	0.10047831481058335	0.1042800809156787
CTCF_UW	4	0.09004152871978226	0.0891230149603034	0.0968157156026165	0.09142539233640094	0.09033532868325946	0.09747287694180157	0.09836180981296443	0.10106446303480622	0.1042812249519714	0.10009979655209338	0.09977397372990364	0.10075996558646401	0.08663262617230193	0.08736978298888401	0.0952840823313308	0.08848394707794337	0.08862671429452422	0.0950210199296807	0.09496373822103514	0.09712265217189538	0.09932124123111925	0.09629722781807057	0.09584854884362122	0.09795081075059256	0.0933224642489273	0.09493497769287022	0.10176794178984884	0.0946840511345836	0.09481766356600735	0.10058352932588448	0.10064824658426669	0.10171751743736926	0.10483739309191346	0.10173561991660751	0.10151087559634586	0.10164994545374288	0.09187118189425628	0.09314925998400853	0.09939341197802881	0.09113735137675699	0.0908015101509332	0.09817034591695754	0.1014345939751146	0.10086716960813785	0.10250404249478533	0.09768119467681029	0.09668124052073285	0.10012675082580083
EBF1_(SC-137065)_HudsonAlpha	5	0.21094000191344908	0.21057579791922343	0.20524988915918302	0.20867508479006516	0.21060797875205306	0.2036470534347149	0.2064536035840372	0.203901456384983	0.20166668787134695	0.20391048292108363	0.20446477449429562	0.20284807857757384	0.21013687475430798	0.2103580694904387	0.20546647234602233	0.2081172181701097	0.20878933211891784	0.2014402577080426	0.20730031568335744	0.205514579849733	0.20464387284332933	0.20713613751840987	0.20576227873348293	0.202662678326075	0.21168647746876718	0.2112126631935193	0.20614746247878768	0.2102017009202493	0.20876043839562963	0.20568154080941312	0.20739595302270475	0.20722840275389204	0.20762908099859734	0.2052342690306251	0.20641111072763266	0.20273866352211173	0.21256725798070938	0.21098467902742943	0.20593519317273887	0.21185070339161258	0.21138564264674972	0.20694846754096385	0.20583251473477407	0.2043347615132671	0.20594782727176184	0.20723562357286213	0.20554961730214497	0.20340690856016183
PAX5-N19	5	0.21467523784916864	0.21446067527025417	0.21025300310354286	0.21285163996735493	0.2137552384055988	0.20647059978275378	0.20748262128404035	0.20380697182659438	0.19952671153577017	0.20272834350572866	0.20587422013100343	0.20277996845425866	0.21276010955164176	0.21350821231836264	0.2105506476082054	0.20998445318036196	0.21161854070900993	0.20282688504577104	0.20700845450830857	0.20389484604295438	0.20126651077545346	0.20460893685867748	0.20457345241761626	0.2003782606413016	0.2134985181393644	0.21164137391511387	0.20671941984098507	0.21103267610943147	0.2093407078744063	0.20496638661213093	0.2075212353553902	0.2062430574742457	0.20554006283713322	0.2025927372433894	0.20475890857313273	0.2014806313492789	0.21636625138703228	0.21449799122109475	0.20675691451217496	0.21564040245035124	0.21513372151746693	0.21086687986089292	0.20549484282907662	0.2034764048497755	0.20399220154165823	0.20972637654877288	0.2082118632501177	0.20429672496351112
TBLR1_(ab24550)	5	0.21600663176245274	0.21695797650606152	0.21031021126714783	0.214435133901558	0.21591234895465825	0.20827171480545995	0.2100858713023889	0.2052658134081147	0.20193768368554307	0.2045735089410001	0.20937040656741213	0.2065529108115859	0.21455555123569586	0.21554491783085405	0.21020465347424516	0.2114609968825528	0.2130236573830295	0.20401592680865777	0.2082721345148715	0.20636037430521353	0.20275801049105732	0.2065146154422843	0.2067723686333172	0.201806021694285	0.21487374168230677	0.21271279641271876	0.20590465039106234	0.21185409985965753	0.21064121815822195	0.20680845045361534	0.2083069345560889	0.20916667136549966	0.2058532489729827	0.2046690153642573	0.2079730479545702	0.20504978528323065	0.21598622515951268	0.21436509351513885	0.20636576302587512	0.21574653248139264	0.21555070552875757	0.2102135242038573	0.20662348559266536	0.20375407296876716	0.20549098027743437	0.2110173661600385	0.21021621547016398	0.2058459017232991
Rad21_HudsonAlpha	6	0.11316962840704219	0.11274538607857391	0.11908269310030542	0.11334890981918114	0.11317186649090613	0.11876071508028949	0.10714965092783844	0.10695652009592073	0.10890978256720824	0.10694592568797516	0.10770336486953952	0.10864281617436192	0.11144320032485344	0.11155917994020302	0.11948722377009072	0.11140450381754806	0.11180686998638527	0.11551523084875354	0.1046945475599617	0.10460007395087806	0.10631359413511976	0.10454146422862338	0.10437748397788435	0.1063842047370935	0.11408273142618817	0.11482219488551652	0.11974143210569341	0.1150515395646072	0.1142974594524811	0.11985391236110382	0.10756741084372282	0.10820331662428319	0.10903042236815363	0.10714317985809423	0.107569245146269	0.10758697447991877	0.11493223922999961	0.11471751854278486	0.1188387955566404	0.1142611734817308	0.1140420560109849	0.12017870439314966	0.10779715127701375	0.10743583150132738	0.10805633644777417	0.1056012915424976	0.10513264456409556	0.10782782372673035
Rad21_Stanford	6	0.10696695977574835	0.10659405046311297	0.1135660058690375	0.10782866291882455	0.1078538953390635	0.11284206462420332	0.09860146459025773	0.10014607312726881	0.1014096871461469	0.09985565906413962	0.10104012386105261	0.10161851161456839	0.10559249035591324	0.10574264775163798	0.1145463805430287	0.10562047617636254	0.10628602331108486	0.1101663070726815	0.09652243465859342	0.09748492165548173	0.0990381090817165	0.09724643954911838	0.09742051270770088	0.09881258939512871	0.10770425347715913	0.10868419113270333	0.1137169944180199	0.10889277172570305	0.10831334551853941	0.11347569502266366	0.09996993224015549	0.10151170855206401	0.10094422288191217	0.09961817767438778	0.10062238552504542	0.09992054533645267	0.10829224841661025	0.10850304680296247	0.11224683174876553	0.10755059139476614	0.1081169247736275	0.1138173100512613	0.09975237393582187	0.10015609777298096	0.10108140492473044	0.09896665542464436	0.09750629139631427	0.1001395539395181
SMC3_(ab9263)	6	0.11190984561215762	0.11167007754644981	0.11769539513288546	0.11251200010231562	0.11244285561177886	0.11769247883158183	0.10576864027368575	0.10696596855175959	0.10857008358884973	0.1072483135239319	0.10793062258538677	0.1087252652710066	0.11079738130105535	0.11047102190334583	0.11803745548042373	0.11038511385283602	0.11098619076759599	0.11534763594152173	0.10421652628407085	0.10494587663975594	0.10659672628452253	0.1043697596861918	0.10442973000718613	0.10628176448217092	0.11249502360234317	0.1135502349759922	0.1185152310626806	0.11328516012032266	0.11365264009023394	0.11793542853362593	0.10715397914586085	0.10812578587981889	0.10872389976710946	0.10732390039085835	0.10796835771813804	0.1078660116911862	0.11333853992527632	0.11350175064015129	0.11749099062904134	0.11273646067552753	0.11296376675101892	0.1182780333908642	0.10760068762278978	0.1071328110758191	0.10792008383543089	0.10601180965228978	0.10484126971955939	0.10708140219701431
