# Supplementary material for: Extensive evaluation of ATAC-seq protocols for native or formaldehyde-fixed nuclei
Source: BMC Genomics. 2022 Mar 17;23:214. doi: 10.1186/s12864-021-08266-x (PMC8928671; doi:10.1186/s12864-021-08266-x)
Supplement: Supplementary file 7 — Additional file 7: Supplementary Table S7. Differential motif deviation analysis results generated using chromVAR in native samples. Files contain results for differential deviation score tests between clusters for all motifs. Column 1 is the human motif ID from JASPAR CORE database; Column 2 shows the cluster of interest for each differential test; Columns 3 and 4 indicate the p value and adjusted p value calculated by the differentialDeviations function in chromVAR; Column 5 shows the difference between the mean of bias corrected deviations in the cluster of interest and the mean of bias corrected deviations in all other clusters. [file 12864_2021_8266_MOESM7_ESM.csv]

Motif_id	Cluster	p_value	p_value_adjusted	Difference_dev
MA0003.3_TFAP2A	1	0.01979426	0.035048553	0.002585602
MA0009.2_T	1	0.001462757	0.003442832	0.00857068
MA0014.2_PAX5	1	1.66E-05	6.06E-05	0.028309283
MA0017.2_NR2F1	1	0.022214122	0.039153658	0.013125301
MA0018.2_CREB1	1	4.64E-07	3.38E-06	-0.024189688
MA0024.3_E2F1	1	0.034376233	0.057944218	-0.00701468
MA0025.1_NFIL3	1	2.49E-06	1.22E-05	-0.011689174
MA0027.2_EN1	1	0.007700669	0.015088621	0.010931677
MA0028.2_ELK1	1	0.699513643	0.754224208	0.002090145
MA0030.1_FOXF2	1	0.971862848	0.974743421	2.96E-04
MA0031.1_FOXD1	1	0.007166068	0.014332136	-0.012115866
MA0032.2_FOXC1	1	0.492333888	0.557304635	-0.001620658
MA0033.2_FOXL1	1	0.003488319	0.007363627	-0.011452227
MA0036.2_GATA2	1	6.80E-07	4.37E-06	0.010816567
MA0037.2_GATA3	1	0.347941051	0.421019579	0.001038814
MA0042.2_FOXI1	1	0.003488319	0.007363627	-0.011452227
MA0043.2_HLF	1	5.19E-04	0.001363626	-0.009704389
MA0046.2_HNF1A	1	0.264001194	0.330858639	-0.002178658
MA0048.2_NHLH1	1	1.61E-05	5.96E-05	0.008393729
MA0050.2_IRF1	1	3.27E-09	3.72E-08	0.0199568
MA0051.1_IRF2	1	1.32E-13	6.38E-12	0.015733796
MA0052.3_MEF2A	1	0.005123379	0.01057553	0.014070574
MA0056.1_MZF1	1	0.938578227	0.950895527	1.49E-04
MA0057.1_MZF1(var.2)	1	1.82E-12	4.40E-11	-0.010120505
MA0058.3_MAX	1	0.007296647	0.014443619	-0.009127965
MA0059.1_MAX::MYC	1	4.00E-05	1.38E-04	-0.011677136
MA0060.2_NFYA	1	1.36E-04	4.02E-04	0.008070218
MA0066.1_PPARG	1	0.075136856	0.114671323	0.00269388
MA0068.2_PAX4	1	0.200730951	0.261764011	-0.001707254
MA0069.1_Pax6	1	2.91E-06	1.36E-05	0.011889289
MA0070.1_PBX1	1	0.384091911	0.45759098	-0.002364987
MA0071.1_RORA	1	0.270634602	0.335900182	0.002397311
MA0072.1_RORA(var.2)	1	0.971238129	0.974743421	-0.00198873
MA0073.1_RREB1	1	7.62E-06	3.16E-05	-0.003791667
MA0074.1_RXRA::VDR	1	0.261273254	0.328506437	0.001987366
MA0076.2_ELK4	1	5.64E-04	0.001472081	0.010846627
MA0077.1_SOX9	1	0.455784397	0.526744842	0.00158371
MA0079.3_SP1	1	0.807932405	0.840598135	8.32E-04
MA0080.4_SPI1	1	2.80E-09	3.28E-08	0.021580421
MA0081.1_SPIB	1	7.42E-11	1.25E-09	0.018844065
MA0083.3_SRF	1	0.718029119	0.772031309	8.14E-04
MA0084.1_SRY	1	0.800972265	0.840150256	0.001508389
MA0088.2_ZNF143	1	0.080506448	0.121864663	-0.004038578
MA0090.2_TEAD1	1	0.009090985	0.01720157	-0.006264599
MA0091.1_TAL1::TCF3	1	6.31E-08	5.67E-07	0.010975577
MA0093.2_USF1	1	9.83E-05	3.04E-04	-0.011007282
MA0095.2_YY1	1	2.72E-04	7.55E-04	-0.007589606
MA0098.3_ETS1	1	0.014513646	0.026178819	0.009939348
MA0099.2_FOS::JUN	1	4.39E-07	3.29E-06	0.02296542
MA0101.1_REL	1	0.533763568	0.595470338	-1.87E-05
MA0102.3_CEBPA	1	3.74E-04	0.001017219	0.010100931
MA0103.2_ZEB1	1	3.12E-04	8.60E-04	0.005361913
MA0105.4_NFKB1	1	0.003491046	0.007363627	0.009506782
MA0106.3_TP53	1	0.864515649	0.885153954	-4.38E-04
MA0107.1_RELA	1	0.187493265	0.247850686	-0.001670303
MA0112.3_ESR1	1	0.002259456	0.005160651	0.014417234
MA0113.3_NR3C1	1	0.052873247	0.082963713	0.006128313
MA0115.1_NR1H2::RXRA	1	0.00720401	0.014333752	0.004906421
MA0119.1_NFIC::TLX1	1	0.090882405	0.135446364	0.001610804
MA0122.2_NKX3-2	1	0.325425389	0.395013208	-0.001843942
MA0130.1_ZNF354C	1	4.06E-04	0.001096374	-0.013595418
MA0131.2_HINFP	1	0.029491704	0.05041286	0.004869461
MA0132.2_PDX1	1	0.042138264	0.06921434	0.008723873
MA0136.2_ELF5	1	6.23E-05	1.97E-04	0.009676601
MA0137.3_STAT1	1	0.477373361	0.541959169	3.87E-04
MA0138.2_REST	1	0.042917841	0.07019613	-0.012575773
MA0139.1_CTCF	1	4.93E-10	7.31E-09	-0.028585637
MA0140.2_GATA1::TAL1	1	0.043519581	0.070582178	0.003068219
MA0141.3_ESRRB	1	1.26E-04	3.85E-04	0.009879805
MA0144.2_STAT3	1	0.379287289	0.453265925	0.002514224
MA0145.3_TFCP2	1	3.39E-06	1.52E-05	0.016594627
MA0148.3_FOXA1	1	0.256133583	0.325222247	0.001475451
MA0149.1_EWSR1-FLI1	1	2.29E-04	6.44E-04	0.011260744
MA0152.1_NFATC2	1	8.48E-10	1.17E-08	-0.014068595
MA0153.2_HNF1B	1	1.22E-06	7.16E-06	-0.01039811
MA0154.3_EBF1	1	0.0986684	0.144308441	-0.001381051
MA0155.1_INSM1	1	2.64E-08	2.49E-07	-0.00694187
MA0156.2_FEV	1	0.095095348	0.140639096	0.006988904
MA0157.2_FOXO3	1	0.001021223	0.002526874	-0.008279719
MA0158.1_HOXA5	1	0.972218179	0.974743421	0.001776338
MA0159.1_RARA::RXRA	1	0.004467689	0.009271656	0.005370697
MA0160.1_NR4A2	1	1.28E-04	3.87E-04	0.013884467
MA0161.1_NFIC	1	0.010117642	0.018866714	-0.00745089
MA0162.2_EGR1	1	0.012143586	0.022110492	-0.001192424
MA0163.1_PLAG1	1	2.68E-04	7.50E-04	-0.004433588
MA0258.2_ESR2	1	0.028553707	0.049204156	0.003650012
MA0259.1_ARNT::HIF1A	1	0.044911462	0.07253483	0.009295852
MA0442.1_SOX10	1	0.758896371	0.809189922	-8.55E-04
MA0462.1_BATF::JUN	1	4.88E-06	2.14E-05	0.0224557
MA0464.2_BHLHE40	1	7.95E-06	3.26E-05	-0.02211709
MA0465.1_CDX2	1	0.981365255	0.981365255	-6.64E-04
MA0466.2_CEBPB	1	0.446059835	0.517054343	0.003987147
MA0468.1_DUX4	1	0.038429892	0.063664972	-0.004918904
MA0469.2_E2F3	1	0.163784474	0.222608475	-0.00696192
MA0470.1_E2F4	1	0.784977995	0.831571302	4.49E-04
MA0471.1_E2F6	1	0.375000952	0.449535303	2.18E-04
MA0472.2_EGR2	1	4.50E-12	1.00E-10	-0.015658464
MA0473.2_ELF1	1	0.270146585	0.335900182	0.00434259
MA0474.2_ERG	1	0.006918447	0.013981784	0.01088002
MA0475.2_FLI1	1	0.02313709	0.040411388	0.00958436
MA0476.1_FOS	1	2.15E-06	1.06E-05	0.023344651
MA0477.1_FOSL1	1	1.80E-06	9.40E-06	0.023452764
MA0478.1_FOSL2	1	3.20E-06	1.45E-05	0.022053941
MA0479.1_FOXH1	1	0.049945448	0.078689563	-0.005294298
MA0481.1_FOXP1	1	0.002539421	0.005698933	0.012933989
MA0484.1_HNF4G	1	0.403135996	0.472980226	-0.002526537
MA0486.2_HSF1	1	0.834013498	0.86077329	0.003301694
MA0488.1_JUN	1	0.830148976	0.859081782	0.001411267
MA0489.1_JUN(var.2)	1	2.65E-06	1.26E-05	0.023260543
MA0490.1_JUNB	1	8.22E-07	5.11E-06	0.024513513
MA0491.1_JUND	1	5.42E-06	2.35E-05	0.022639114
MA0492.1_JUND(var.2)	1	0.358714826	0.432699758	-5.60E-04
MA0495.1_MAFF	1	4.44E-07	3.29E-06	0.008390194
MA0496.1_MAFK	1	2.00E-06	1.01E-05	0.008170241
MA0497.1_MEF2C	1	8.18E-04	0.00208329	0.015714074
MA0498.2_MEIS1	1	3.23E-13	1.39E-11	0.014742499
MA0501.1_MAF::NFE2	1	6.32E-06	2.69E-05	0.01270187
MA0502.1_NFYB	1	1.63E-06	8.63E-06	0.012810075
MA0504.1_NR2C2	1	0.043108095	0.070209808	-0.001188076
MA0506.1_NRF1	1	1.19E-09	1.53E-08	-0.007260542
MA0507.1_POU2F2	1	5.57E-09	6.15E-08	0.01684295
MA0508.1_PRDM1	1	4.67E-12	1.00E-10	0.01519421
MA0510.2_RFX5	1	0.00983761	0.018433579	0.010812202
MA0511.2_RUNX2	1	4.74E-13	1.55E-11	0.021959493
MA0513.1_SMAD2::SMAD3::SMAD4	1	6.81E-06	2.86E-05	0.005313235
MA0516.1_SP2	1	0.472117886	0.540350384	0.001990596
MA0517.1_STAT1::STAT2	1	4.83E-13	1.55E-11	0.02240921
MA0522.2_TCF3	1	5.73E-07	3.95E-06	0.009089223
MA0523.1_TCF7L2	1	4.75E-05	1.57E-04	0.007765353
MA0524.2_TFAP2C	1	0.584376543	0.642647708	-0.001615224
MA0525.2_TP63	1	0.027332102	0.047310276	0.006423333
MA0526.1_USF2	1	0.022884321	0.040151581	-0.004690781
MA0527.1_ZBTB33	1	0.002038687	0.004769293	-0.006791607
MA0528.1_ZNF263	1	0.009440533	0.017775833	0.005074311
MA0593.1_FOXP2	1	0.117898562	0.166090674	-0.004373492
MA0595.1_SREBF1	1	1.29E-04	3.87E-04	0.008606645
MA0596.1_SREBF2	1	8.57E-06	3.44E-05	0.009860332
MA0597.1_THAP1	1	0.110783469	0.160760974	-0.007087521
MA0598.2_EHF	1	0.089414558	0.134263916	0.005086092
MA0599.1_KLF5	1	1.49E-06	8.20E-06	-0.004304972
MA0600.2_RFX2	1	0.003396974	0.007363627	0.012421881
MA0610.1_DMRT3	1	0.760973943	0.809189922	0.001067427
MA0612.1_EMX1	1	0.03733758	0.062122008	0.006370212
MA0613.1_FOXG1	1	0.007166068	0.014332136	-0.012115866
MA0618.1_LBX1	1	0.856880545	0.879669922	4.67E-04
MA0625.1_NFATC3	1	5.17E-05	1.66E-04	-0.006724391
MA0628.1_POU6F1	1	0.657831239	0.715275658	-9.70E-04
MA0630.1_SHOX	1	0.289381271	0.355351768	-0.001538848
MA0634.1_ALX3	1	0.800805068	0.840150256	6.02E-04
MA0635.1_BARHL2	1	0.926744289	0.941377094	1.27E-05
MA0636.1_BHLHE41	1	1.69E-05	6.11E-05	-0.020189286
MA0637.1_CENPB	1	2.11E-10	3.26E-09	-0.028594537
MA0638.1_CREB3	1	0.014181399	0.025699624	-0.004916179
MA0639.1_DBP	1	0.001382816	0.003294857	-0.009418732
MA0640.1_ELF3	1	0.002173075	0.005022796	0.007786202
MA0641.1_ELF4	1	0.12742353	0.17820827	0.004847767
MA0642.1_EN2	1	2.44E-05	8.63E-05	0.017120452
MA0644.1_ESX1	1	0.158558128	0.217805828	0.005364161
MA0645.1_ETV6	1	6.44E-07	4.29E-06	0.011587425
MA0646.1_GCM1	1	0.003740031	0.007845935	-0.016462749
MA0647.1_GRHL1	1	4.45E-05	1.51E-04	0.015725615
MA0648.1_GSC	1	6.60E-07	4.32E-06	-0.015672628
MA0649.1_HEY2	1	0.156003659	0.215062187	-0.003422709
MA0650.1_HOXA13	1	1.55E-06	8.41E-06	-0.007752068
MA0651.1_HOXC11	1	0.190093899	0.250430871	-0.003390257
MA0652.1_IRF8	1	1.57E-16	2.02E-14	0.031135144
MA0653.1_IRF9	1	2.08E-18	8.04E-16	0.029764908
MA0654.1_ISX	1	0.165912792	0.223144033	-0.002226429
MA0655.1_JDP2	1	2.69E-06	1.27E-05	0.024982017
MA0656.1_JDP2(var.2)	1	1.77E-05	6.32E-05	-0.017668358
MA0657.1_KLF13	1	1.06E-12	2.94E-11	-0.027289543
MA0658.1_LHX6	1	0.684907507	0.742624431	2.48E-04
MA0659.1_MAFG	1	9.76E-07	5.80E-06	0.009355391
MA0660.1_MEF2B	1	0.001129077	0.002758379	0.018836907
MA0661.1_MEOX1	1	0.266424865	0.332815528	-0.002822331
MA0662.1_MIXL1	1	0.167393126	0.224353287	-0.002259054
MA0663.1_MLX	1	1.27E-09	1.58E-08	-0.030818755
MA0664.1_MLXIPL	1	7.46E-09	7.79E-08	-0.030672554
MA0665.1_MSC	1	8.81E-12	1.79E-10	0.017666161
MA0666.1_MSX1	1	0.11222141	0.161031466	0.00633025
MA0667.1_MYF6	1	1.76E-10	2.83E-09	0.017546165
MA0668.1_NEUROD2	1	0.001353419	0.003244843	-0.018245051
MA0669.1_NEUROG2	1	0.095712559	0.141011632	0.003808736
MA0670.1_NFIA	1	0.00791384	0.015427992	-0.007587794
MA0671.1_NFIX	1	3.54E-04	9.70E-04	-0.019466948
MA0672.1_NKX2-3	1	0.049524297	0.078345814	-0.009471511
MA0673.1_NKX2-8	1	0.088846287	0.133963542	-0.011336466
MA0674.1_NKX6-1	1	0.017008951	0.030395626	-0.005020483
MA0675.1_NKX6-2	1	0.017008951	0.030395626	-0.005020483
MA0678.1_OLIG2	1	8.15E-06	3.31E-05	-0.021661578
MA0679.1_ONECUT1	1	0.289989137	0.355351768	0.00434862
MA0680.1_PAX7	1	0.473156554	0.540350384	0.00260059
MA0683.1_POU4F2	1	0.394495595	0.468539383	-0.001534375
MA0684.1_RUNX3	1	1.14E-12	2.94E-11	0.020476219
MA0685.1_SP4	1	2.26E-07	1.86E-06	-0.01170488
MA0686.1_SPDEF	1	0.046120521	0.074177171	0.005531615
MA0687.1_SPIC	1	7.26E-07	4.60E-06	0.016493601
MA0688.1_TBX2	1	8.64E-07	5.29E-06	0.011039171
MA0689.1_TBX20	1	9.66E-05	3.01E-04	0.007358022
MA0690.1_TBX21	1	9.48E-06	3.77E-05	0.012464558
MA0691.1_TFAP4	1	3.63E-07	2.84E-06	0.01019767
MA0692.1_TFEB	1	5.62E-07	3.95E-06	-0.019473776
MA0694.1_ZBTB7B	1	1.36E-04	4.02E-04	-0.015556193
MA0695.1_ZBTB7C	1	4.43E-04	0.001178844	-0.010488787
MA0696.1_ZIC1	1	0.147256221	0.20373083	-0.001032794
MA0697.1_ZIC3	1	4.72E-05	1.57E-04	-0.002948937
MA0698.1_ZBTB18	1	1.85E-11	3.40E-10	0.016162
MA0699.1_LBX2	1	0.73823504	0.78935935	0.002444935
MA0700.1_LHX2	1	0.43978921	0.512130437	-7.40E-04
MA0701.1_LHX9	1	0.286700591	0.354168266	-0.001032601
MA0702.1_LMX1A	1	0.399612558	0.471713907	-0.001313829
MA0703.1_LMX1B	1	0.458737256	0.528574868	-0.001811502
MA0706.1_MEOX2	1	4.30E-04	0.001153177	-0.006921757
MA0707.1_MNX1	1	0.002440501	0.005525426	-0.006829283
MA0708.1_MSX2	1	0.11222141	0.161031466	0.00633025
MA0710.1_NOTO	1	0.693674696	0.750023621	0.00235306
MA0711.1_OTX1	1	2.62E-07	2.11E-06	-0.02720341
MA0712.1_OTX2	1	0.048668317	0.077627977	-0.00387067
MA0713.1_PHOX2A	1	8.15E-04	0.00208329	-0.006626036
MA0714.1_PITX3	1	1.29E-04	3.87E-04	-0.009963272
MA0715.1_PROP1	1	0.012085532	0.022109077	-0.00562615
MA0716.1_PRRX1	1	0.165912792	0.223144033	-0.002226429
MA0717.1_RAX2	1	0.165912792	0.223144033	-0.002226429
MA0718.1_RAX	1	0.159124369	0.217808533	-0.003293094
MA0719.1_RHOXF1	1	0.008348369	0.016032191	-0.008085162
MA0721.1_UNCX	1	0.399612558	0.471713907	-0.001313829
MA0722.1_VAX1	1	0.581253495	0.641039569	0.001703289
MA0723.1_VAX2	1	0.581253495	0.641039569	0.001703289
MA0724.1_VENTX	1	0.440485247	0.512130437	-0.002088136
MA0725.1_VSX1	1	0.037289721	0.062122008	0.006863264
MA0726.1_VSX2	1	0.299855291	0.365123477	0.004436135
MA0727.1_NR3C2	1	0.040348006	0.066556968	0.006586295
MA0729.1_RARA	1	0.04948117	0.078345814	0.009495369
MA0730.1_RARA(var.2)	1	2.14E-06	1.06E-05	0.013884832
MA0731.1_BCL6B	1	0.962271808	0.972347953	6.42E-04
MA0732.1_EGR3	1	1.11E-08	1.10E-07	-0.011533416
MA0733.1_EGR4	1	3.34E-16	3.23E-14	-0.017195587
MA0734.1_GLI2	1	1.64E-04	4.79E-04	-0.010137601
MA0735.1_GLIS1	1	1.42E-06	7.92E-06	-0.008448244
MA0736.1_GLIS2	1	4.47E-11	7.83E-10	-0.01103887
MA0737.1_GLIS3	1	8.95E-07	5.40E-06	-0.014697805
MA0738.1_HIC2	1	0.080219097	0.121864663	-0.004296128
MA0740.1_KLF14	1	6.25E-09	6.70E-08	-0.01681188
MA0741.1_KLF16	1	3.01E-15	1.94E-13	-0.013004
MA0743.1_SCRT1	1	0.788484706	0.831571302	-0.003009738
MA0744.1_SCRT2	1	0.640272505	0.698150246	-0.00185431
MA0745.1_SNAI2	1	1.32E-06	7.60E-06	0.016917236
MA0746.1_SP3	1	5.59E-10	7.99E-09	-0.009627253
MA0747.1_SP8	1	1.97E-15	1.52E-13	-0.016630034
MA0748.1_YY2	1	1.14E-09	1.51E-08	-0.020230039
MA0749.1_ZBED1	1	4.10E-05	1.40E-04	-0.020301749
MA0750.1_ZBTB7A	1	2.53E-06	1.22E-05	-0.007451784
MA0751.1_ZIC4	1	4.93E-05	1.60E-04	-0.004168201
MA0752.1_ZNF410	1	1.30E-05	4.89E-05	-0.01744867
MA0753.1_ZNF740	1	6.55E-17	1.26E-14	-0.022368359
MA0754.1_CUX1	1	0.243488925	0.311214321	-0.004117139
MA0755.1_CUX2	1	0.112657261	0.161058158	-0.006034988
MA0756.1_ONECUT2	1	0.064859682	0.100523267	0.006417196
MA0757.1_ONECUT3	1	0.031179167	0.052785783	0.007787885
MA0758.1_E2F7	1	0.008985021	0.017084818	-0.005931824
MA0759.1_ELK3	1	0.173693114	0.231191524	0.005624226
MA0760.1_ERF	1	0.008663363	0.016554744	0.010127664
MA0761.1_ETV1	1	0.29244329	0.357225032	0.004645682
MA0762.1_ETV2	1	0.010233576	0.018991156	0.00837455
MA0763.1_ETV3	1	0.287188257	0.354168266	0.003790056
MA0764.1_ETV4	1	0.402759484	0.472980226	0.004197254
MA0765.1_ETV5	1	0.257332731	0.325673555	0.004858218
MA0766.1_GATA5	1	1.63E-05	6.00E-05	0.012924994
MA0767.1_GCM2	1	0.011610949	0.02134203	-0.005335369
MA0768.1_LEF1	1	2.13E-04	6.05E-04	0.007284732
MA0770.1_HSF2	1	0.161054947	0.219672119	0.005959455
MA0771.1_HSF4	1	0.624265701	0.682624818	0.003797756
MA0772.1_IRF7	1	8.99E-13	2.67E-11	0.021786511
MA0773.1_MEF2D	1	0.002447792	0.005525426	0.016117825
MA0774.1_MEIS2	1	1.47E-08	1.42E-07	0.01057476
MA0775.1_MEIS3	1	1.62E-06	8.63E-06	0.01032618
MA0776.1_MYBL1	1	0.805479384	0.840310925	0.002733916
MA0777.1_MYBL2	1	0.169840076	0.226845222	0.007091157
MA0778.1_NFKB2	1	0.192335338	0.252521906	0.004771036
MA0779.1_PAX1	1	8.20E-04	0.00208329	0.007980918
MA0780.1_PAX3	1	0.829416772	0.859081782	-3.81E-04
MA0781.1_PAX9	1	4.47E-04	0.001181019	0.00840329
MA0782.1_PKNOX1	1	8.49E-09	8.63E-08	0.023687199
MA0783.1_PKNOX2	1	1.75E-11	3.38E-10	0.023628114
MA0784.1_POU1F1	1	1.04E-05	3.98E-05	0.014306087
MA0785.1_POU2F1	1	1.87E-06	9.63E-06	0.014611132
MA0786.1_POU3F1	1	7.65E-05	2.40E-04	0.011266803
MA0787.1_POU3F2	1	6.35E-06	2.69E-05	0.015006583
MA0788.1_POU3F3	1	0.026862327	0.046706569	0.005245111
MA0789.1_POU3F4	1	5.68E-05	1.81E-04	0.01132317
MA0790.1_POU4F1	1	0.216828384	0.279918917	0.003441752
MA0791.1_POU4F3	1	0.841914309	0.866610462	2.16E-05
MA0792.1_POU5F1B	1	3.27E-08	3.01E-07	0.018910099
MA0793.1_POU6F2	1	0.003441897	0.007363627	0.008592027
MA0794.1_PROX1	1	0.78651973	0.831571302	0.003003868
MA0795.1_SMAD3	1	0.089741167	0.134263916	-0.013601893
MA0796.1_TGIF1	1	4.36E-13	1.55E-11	0.016985589
MA0797.1_TGIF2	1	2.75E-14	1.52E-12	0.02136155
MA0798.1_RFX3	1	0.006662533	0.013571884	0.010558821
MA0799.1_RFX4	1	0.001450213	0.003434247	0.014015092
MA0800.1_EOMES	1	0.003859139	0.008052041	0.006347602
MA0801.1_MGA	1	4.79E-05	1.57E-04	0.013189465
MA0802.1_TBR1	1	0.056950209	0.088999112	0.004020446
MA0803.1_TBX15	1	4.79E-05	1.57E-04	0.013189465
MA0804.1_TBX19	1	0.008226914	0.015877943	0.007977962
MA0805.1_TBX1	1	2.92E-05	1.02E-04	0.013412205
MA0806.1_TBX4	1	9.82E-04	0.002445387	0.009235583
MA0807.1_TBX5	1	9.82E-04	0.002445387	0.009235583
MA0808.1_TEAD3	1	0.006145831	0.012618569	-0.00375339
MA0809.1_TEAD4	1	0.001335627	0.0032222	-0.005683498
MA0810.1_TFAP2A(var.2)	1	0.035021746	0.058775626	0.002232955
MA0811.1_TFAP2B	1	0.614602705	0.673967739	-0.001040075
MA0812.1_TFAP2B(var.2)	1	0.912300724	0.929150605	-4.30E-05
MA0813.1_TFAP2B(var.3)	1	0.116607225	0.164902341	0.001770217
MA0814.1_TFAP2C(var.2)	1	0.732409846	0.785306113	-7.44E-04
MA0815.1_TFAP2C(var.3)	1	0.113811364	0.1621077	0.001873707
MA0817.1_BHLHE23	1	0.002186672	0.00502414	-0.017191092
MA0818.1_BHLHE22	1	0.002157859	0.005017673	-0.016044614
MA0819.1_CLOCK	1	0.007480233	0.014731478	-0.005533341
MA0820.1_FIGLA	1	0.001029372	0.002530813	0.005443185
MA0821.1_HES5	1	0.147063094	0.20373083	0.01033843
MA0822.1_HES7	1	0.216531708	0.279918917	0.007622702
MA0823.1_HEY1	1	0.10633301	0.154885064	-0.003789161
MA0824.1_ID4	1	1.43E-07	1.26E-06	0.015826527
MA0825.1_MNT	1	0.047270411	0.075711114	-0.005461058
MA0826.1_OLIG1	1	1.72E-04	4.98E-04	-0.0230578
MA0827.1_OLIG3	1	3.06E-06	1.41E-05	-0.024001401
MA0828.1_SREBF2(var.2)	1	1.59E-07	1.37E-06	-0.02117391
MA0830.1_TCF4	1	1.40E-06	7.92E-06	0.010017268
MA0831.1_TFE3	1	3.68E-07	2.84E-06	-0.022369951
MA0833.1_ATF4	1	5.37E-07	3.84E-06	-0.015900643
MA0834.1_ATF7	1	1.00E-05	3.94E-05	-0.019679666
MA0835.1_BATF3	1	0.018905736	0.033629557	-0.006899711
MA0836.1_CEBPD	1	0.506731767	0.570257907	-0.001962213
MA0837.1_CEBPE	1	0.499667348	0.563952036	0.003392031
MA0838.1_CEBPG	1	0.030238232	0.051418316	-0.008727324
MA0839.1_CREB3L1	1	0.07516022	0.114671323	-0.002492133
MA0841.1_NFE2	1	1.31E-05	4.89E-05	0.02103032
MA0842.1_NRL	1	1.02E-05	3.96E-05	0.007769588
MA0843.1_TEF	1	3.82E-06	1.70E-05	-0.014799083
MA0844.1_XBP1	1	0.058610379	0.091224219	0.008904354
MA0845.1_FOXB1	1	0.092281039	0.13700185	-0.004074178
MA0846.1_FOXC2	1	0.125005441	0.175462182	0.003031476
MA0847.1_FOXD2	1	0.003488319	0.007363627	-0.011452227
MA0848.1_FOXO4	1	0.003488319	0.007363627	-0.011452227
MA0849.1_FOXO6	1	0.003488319	0.007363627	-0.011452227
MA0850.1_FOXP3	1	0.003488319	0.007363627	-0.011452227
MA0855.1_RXRB	1	0.183536135	0.24345343	0.004106465
MA0856.1_RXRG	1	0.531503399	0.594667571	0.002626905
MA0861.1_TP73	1	0.235089514	0.301476918	0.003503977
MA0862.1_GMEB2	1	2.12E-09	2.56E-08	-0.033894772
MA0863.1_MTF1	1	0.006680461	0.013571884	-0.007412055
MA0864.1_E2F2	1	1.97E-04	5.64E-04	-0.013202015
MA0865.1_E2F8	1	0.253751223	0.323260634	-7.50E-04
MA0866.1_SOX21	1	0.065105743	0.100523267	-0.005347578
MA0867.1_SOX4	1	0.803224445	0.840229365	-3.30E-04
MA0868.1_SOX8	1	0.367324837	0.441705255	9.68E-04
MA0871.1_TFEC	1	6.27E-07	4.25E-06	-0.017870879
MA0872.1_TFAP2A(var.3)	1	0.892407585	0.911294518	6.56E-05
MA0873.1_HOXD12	1	0.436295869	0.510333956	-0.001864069
MA0875.1_BARX1	1	0.566137728	0.62976704	0.001526256
MA0876.1_BSX	1	0.11222141	0.161031466	0.00633025
MA0878.1_CDX1	1	0.234315785	0.301476918	0.003341122
MA0882.1_DLX6	1	1.79E-04	5.16E-04	0.015107308
MA0884.1_DUXA	1	0.523960948	0.587932924	-0.001024134
MA0886.1_EMX2	1	0.029516338	0.05041286	0.00770686
MA0887.1_EVX1	1	0.098698001	0.144308441	0.005334914
MA0888.1_EVX2	1	0.069521986	0.10691429	0.006622314
MA0889.1_GBX1	1	8.87E-04	0.002237827	0.01303347
MA0890.1_GBX2	1	0.010912066	0.020153385	0.006766893
MA0891.1_GSC2	1	0.002638008	0.005885961	-0.008183321
MA0892.1_GSX1	1	0.139122985	0.193868131	-0.002291674
MA0893.1_GSX2	1	0.210246336	0.273249447	-0.002003172
MA0894.1_HESX1	1	0.116627821	0.164902341	0.005716543
MA0895.1_HMBOX1	1	0.002893814	0.00641961	0.006057155
MA0899.1_HOXA10	1	0.197524314	0.258455543	0.002093566
MA0900.1_HOXA2	1	1.02E-05	3.96E-05	0.015075596
MA0901.1_HOXB13	1	1.97E-07	1.65E-06	-0.011937161
MA0902.1_HOXB2	1	0.570865319	0.633201188	-7.36E-04
MA0903.1_HOXB3	1	0.461210186	0.529842654	0.001731867
MA0905.1_HOXC10	1	7.01E-04	0.001815873	-0.008649521
MA0906.1_HOXC12	1	0.474923279	0.5407681	-9.57E-04
MA0907.1_HOXC13	1	0.001299768	0.003155411	0.008650066
MA0908.1_HOXD11	1	0.008204221	0.015877943	-0.004833491
MA0909.1_HOXD13	1	2.68E-05	9.42E-05	-0.00929124
MA0914.1_ISL2	1	0.259216763	0.326985852	0.003158855
MA0003.3_TFAP2A	2	0.25573625	0.407909887	0.001695096
MA0009.2_T	2	0.239039927	0.387686605	-0.002374321
MA0014.2_PAX5	2	0.71054962	0.79962727	0.003322506
MA0017.2_NR2F1	2	0.08810908	0.188945026	0.010793084
MA0018.2_CREB1	2	2.88E-05	2.14E-04	0.018807222
MA0024.3_E2F1	2	0.091682158	0.194446775	0.005688952
MA0025.1_NFIL3	2	4.08E-08	9.26E-07	0.01407903
MA0027.2_EN1	2	0.594850552	0.720046864	0.004602299
MA0028.2_ELK1	2	0.119970172	0.23039048	0.004789045
MA0030.1_FOXF2	2	0.535383347	0.684297921	0.001214086
MA0031.1_FOXD1	2	0.238394269	0.387686605	-0.007303619
MA0032.2_FOXC1	2	0.129456635	0.241944067	-0.00267049
MA0033.2_FOXL1	2	0.111871591	0.221448381	-0.007837093
MA0036.2_GATA2	2	0.848842493	0.905119343	0.00174462
MA0037.2_GATA3	2	0.345845716	0.492606813	-0.001631385
MA0042.2_FOXI1	2	0.111871591	0.221448381	-0.007837093
MA0043.2_HLF	2	1.31E-04	7.34E-04	0.01004847
MA0046.2_HNF1A	2	0.254201159	0.407143765	0.002798011
MA0048.2_NHLH1	2	6.09E-10	3.25E-08	-0.01389108
MA0050.2_IRF1	2	0.566853136	0.710406852	0.002114947
MA0051.1_IRF2	2	0.119311893	0.230271954	-1.49E-04
MA0052.3_MEF2A	2	0.587216402	0.720046864	0.005301623
MA0056.1_MZF1	2	0.740295059	0.825878303	3.79E-04
MA0057.1_MZF1(var.2)	2	2.68E-11	5.17E-09	0.009229487
MA0058.3_MAX	2	8.63E-08	1.75E-06	0.026161415
MA0059.1_MAX::MYC	2	2.50E-07	4.03E-06	0.016362761
MA0060.2_NFYA	2	1.25E-06	1.55E-05	-0.011113672
MA0066.1_PPARG	2	0.263065042	0.412776854	-0.001188281
MA0068.2_PAX4	2	0.002824776	0.010056424	0.012002388
MA0069.1_Pax6	2	0.529540081	0.681341572	4.87E-04
MA0070.1_PBX1	2	0.555205069	0.698075429	-0.001678315
MA0071.1_RORA	2	0.664186648	0.767592952	-6.99E-04
MA0072.1_RORA(var.2)	2	8.18E-04	0.003578624	-0.009461175
MA0073.1_RREB1	2	6.74E-10	3.25E-08	0.007247512
MA0074.1_RXRA::VDR	2	0.193710413	0.3368118	-0.002806705
MA0076.2_ELK4	2	0.099010007	0.207705776	0.006670755
MA0077.1_SOX9	2	0.94992349	0.967468251	2.05E-04
MA0079.3_SP1	2	6.30E-06	5.79E-05	0.00562313
MA0080.4_SPI1	2	0.23434826	0.384929482	0.008332511
MA0081.1_SPIB	2	0.294462958	0.442577407	0.006641643
MA0083.3_SRF	2	0.010569787	0.030447298	0.010092322
MA0084.1_SRY	2	0.105994683	0.216475913	0.004776686
MA0088.2_ZNF143	2	0.140145728	0.252786219	-0.003424868
MA0090.2_TEAD1	2	0.287723317	0.438977077	0.001386843
MA0091.1_TAL1::TCF3	2	0.007814414	0.023750895	-0.004638172
MA0093.2_USF1	2	6.57E-09	2.11E-07	0.019446655
MA0095.2_YY1	2	2.98E-04	0.001458382	0.007131798
MA0098.3_ETS1	2	0.074239902	0.164693116	0.008007697
MA0099.2_FOS::JUN	2	2.48E-04	0.001259496	-0.009279412
MA0101.1_REL	2	0.003774445	0.012346913	0.00865328
MA0102.3_CEBPA	2	0.976578647	0.984228088	0.002099796
MA0103.2_ZEB1	2	0.776455956	0.853880339	6.24E-04
MA0105.4_NFKB1	2	0.383256299	0.537952478	0.004437069
MA0106.3_TP53	2	0.094874189	0.200117142	-0.004396551
MA0107.1_RELA	2	0.003198004	0.010798044	0.00818455
MA0112.3_ESR1	2	0.360529471	0.509759618	0.006767206
MA0113.3_NR3C1	2	0.855730452	0.909950288	6.85E-04
MA0115.1_NR1H2::RXRA	2	0.321922473	0.476099903	0.002765229
MA0119.1_NFIC::TLX1	2	0.007344292	0.022499181	-0.005018109
MA0122.2_NKX3-2	2	0.587672312	0.720046864	6.72E-04
MA0130.1_ZNF354C	2	0.026742351	0.070151449	-0.009944893
MA0131.2_HINFP	2	0.00860453	0.025548834	0.005107551
MA0132.2_PDX1	2	0.810840592	0.871823032	0.002828309
MA0136.2_ELF5	2	0.24827802	0.400984584	0.004387996
MA0137.3_STAT1	2	6.07E-06	5.79E-05	0.008776762
MA0138.2_REST	2	0.002713224	0.00988023	-0.016397599
MA0139.1_CTCF	2	6.15E-06	5.79E-05	0.015719574
MA0140.2_GATA1::TAL1	2	0.001407724	0.005637407	-0.006365741
MA0141.3_ESRRB	2	0.1226621	0.233239264	0.005728232
MA0144.2_STAT3	2	2.92E-04	0.001446649	0.006248699
MA0145.3_TFCP2	2	0.504630703	0.662542352	0.0057701
MA0148.3_FOXA1	2	0.439815707	0.5978199	-9.78E-04
MA0149.1_EWSR1-FLI1	2	8.25E-04	0.003578624	0.010622192
MA0152.1_NFATC2	2	0.402741429	0.555207826	-9.05E-04
MA0153.2_HNF1B	2	0.132928211	0.245503776	0.001832607
MA0154.3_EBF1	2	4.74E-06	4.82E-05	0.008519185
MA0155.1_INSM1	2	0.081911992	0.178065009	8.77E-04
MA0156.2_FEV	2	0.075478875	0.166484833	0.007067694
MA0157.2_FOXO3	2	0.698909342	0.79114078	-6.47E-04
MA0158.1_HOXA5	2	0.015395343	0.042146116	0.00833309
MA0159.1_RARA::RXRA	2	0.449240885	0.60844555	0.002503954
MA0160.1_NR4A2	2	0.0570226	0.131016212	0.009161056
MA0161.1_NFIC	2	0.089676707	0.191244249	-0.005630041
MA0162.2_EGR1	2	1.04E-05	8.53E-05	0.003948917
MA0163.1_PLAG1	2	1.11E-09	4.66E-08	0.009548377
MA0258.2_ESR2	2	0.340746802	0.48895266	0.002423712
MA0259.1_ARNT::HIF1A	2	0.064905327	0.14651144	0.008725932
MA0442.1_SOX10	2	0.126939356	0.23901752	-0.002325846
MA0462.1_BATF::JUN	2	4.96E-05	3.36E-04	-0.013635972
MA0464.2_BHLHE40	2	2.03E-07	3.41E-06	0.026717801
MA0465.1_CDX2	2	0.026897447	0.070151449	-0.003501655
MA0466.2_CEBPB	2	0.276780437	0.427406437	0.004454821
MA0468.1_DUX4	2	0.76007418	0.843070786	-2.89E-04
MA0469.2_E2F3	2	0.583389805	0.719451964	0.001499788
MA0470.1_E2F4	2	0.003905009	0.012561113	0.00402052
MA0471.1_E2F6	2	1.69E-07	3.11E-06	0.005706686
MA0472.2_EGR2	2	1.55E-06	1.87E-05	0.009823914
MA0473.2_ELF1	2	0.009889033	0.028712793	0.006927498
MA0474.2_ERG	2	0.148464319	0.266545242	0.007040047
MA0475.2_FLI1	2	0.130174033	0.241944067	0.007127626
MA0476.1_FOS	2	2.21E-04	0.001138869	-0.010237854
MA0477.1_FOSL1	2	2.15E-04	0.001121324	-0.00971818
MA0478.1_FOSL2	2	1.91E-04	0.001009678	-0.009605119
MA0479.1_FOXH1	2	0.894849393	0.931029288	-0.001352237
MA0481.1_FOXP1	2	0.64612423	0.755769554	0.004374482
MA0484.1_HNF4G	2	0.251974966	0.405259737	-0.003063453
MA0486.2_HSF1	2	3.21E-05	2.33E-04	0.013404459
MA0488.1_JUN	2	0.001667003	0.006370923	0.010386861
MA0489.1_JUN(var.2)	2	0.001923169	0.007277875	-0.007866083
MA0490.1_JUNB	2	1.49E-04	8.10E-04	-0.010405029
MA0491.1_JUND	2	1.23E-04	7.01E-04	-0.010593096
MA0492.1_JUND(var.2)	2	1.91E-04	0.001009678	0.012459376
MA0495.1_MAFF	2	4.81E-04	0.002290284	-0.005154225
MA0496.1_MAFK	2	0.001347551	0.005475313	-0.004536635
MA0497.1_MEF2C	2	0.608955059	0.732263716	0.005354362
MA0498.2_MEIS1	2	0.031531899	0.080074427	-0.002226142
MA0501.1_MAF::NFE2	2	6.42E-04	0.002985366	-0.006314689
MA0502.1_NFYB	2	1.02E-04	6.04E-04	-0.00905297
MA0504.1_NR2C2	2	1.13E-11	4.37E-09	0.010487988
MA0506.1_NRF1	2	1.75E-10	1.35E-08	0.007798051
MA0507.1_POU2F2	2	0.348345554	0.494343323	6.54E-04
MA0508.1_PRDM1	2	0.52711407	0.681341572	0.001683222
MA0510.2_RFX5	2	0.104853035	0.216159738	0.007948055
MA0511.2_RUNX2	2	5.80E-04	0.002731303	-0.006710274
MA0513.1_SMAD2::SMAD3::SMAD4	2	6.52E-07	9.68E-06	-0.007547318
MA0516.1_SP2	2	7.66E-05	4.62E-04	0.005431308
MA0517.1_STAT1::STAT2	2	0.124714169	0.23597877	-4.77E-04
MA0522.2_TCF3	2	3.94E-08	9.26E-07	-0.011131124
MA0523.1_TCF7L2	2	0.291529833	0.442188729	-3.89E-04
MA0524.2_TFAP2C	2	0.21001181	0.353993706	-0.002806299
MA0525.2_TP63	2	0.61664592	0.736950928	0.002465632
MA0526.1_USF2	2	1.84E-07	3.23E-06	0.018594674
MA0527.1_ZBTB33	2	0.012108577	0.033868919	0.004808781
MA0528.1_ZNF263	2	1.87E-06	2.19E-05	0.00760845
MA0593.1_FOXP2	2	0.213997405	0.359143471	-0.003905467
MA0595.1_SREBF1	2	0.659576686	0.764554356	0.002691874
MA0596.1_SREBF2	2	0.276817641	0.427406437	-3.01E-04
MA0597.1_THAP1	2	0.03607109	0.09011347	-0.008718854
MA0598.2_EHF	2	0.009893268	0.028712793	0.006179301
MA0599.1_KLF5	2	7.46E-11	8.63E-09	0.006530137
MA0600.2_RFX2	2	0.268645089	0.419825929	0.007001708
MA0610.1_DMRT3	2	0.394924534	0.548348454	0.002045122
MA0612.1_EMX1	2	0.514095784	0.669480474	-0.001140275
MA0613.1_FOXG1	2	0.238394269	0.387686605	-0.007303619
MA0618.1_LBX1	2	0.179624392	0.315159161	0.005080169
MA0625.1_NFATC3	2	0.001416654	0.005637407	0.005209484
MA0628.1_POU6F1	2	0.428493241	0.586519118	0.002986558
MA0630.1_SHOX	2	0.006537448	0.020350444	0.008743912
MA0634.1_ALX3	2	0.059714183	0.135841266	0.006725789
MA0635.1_BARHL2	2	0.637684137	0.750445356	0.00123927
MA0636.1_BHLHE41	2	1.54E-08	3.96E-07	0.029402772
MA0637.1_CENPB	2	0.103494022	0.214777916	0.002967944
MA0638.1_CREB3	2	3.38E-06	3.53E-05	0.020824002
MA0639.1_DBP	2	4.06E-05	2.85E-04	0.01575796
MA0640.1_ELF3	2	0.036702313	0.090814697	0.005733605
MA0641.1_ELF4	2	0.007304858	0.022499181	0.00670541
MA0642.1_EN2	2	0.806187409	0.871676022	0.002258299
MA0644.1_ESX1	2	0.176540736	0.311163124	0.005403507
MA0645.1_ETV6	2	0.258609721	0.409862168	0.004476971
MA0646.1_GCM1	2	0.051906387	0.121429486	-0.012908975
MA0647.1_GRHL1	2	0.175099238	0.310038101	0.007900113
MA0648.1_GSC	2	1.42E-05	1.14E-04	0.011994469
MA0649.1_HEY2	2	6.36E-05	4.02E-04	0.021095713
MA0650.1_HOXA13	2	0.91613318	0.94300642	-0.001733418
MA0651.1_HOXC11	2	0.628374277	0.744025984	9.14E-04
MA0652.1_IRF8	2	0.002119905	0.007944498	-0.005962711
MA0653.1_IRF9	2	0.002891873	0.010056424	-0.005499848
MA0654.1_ISX	2	7.31E-04	0.003280324	0.011575457
MA0655.1_JDP2	2	0.004688755	0.014957515	-0.008357306
MA0656.1_JDP2(var.2)	2	2.63E-06	2.99E-05	0.020306413
MA0657.1_KLF13	2	4.27E-05	2.94E-04	0.011962606
MA0658.1_LHX6	2	0.047602017	0.113447211	0.007539198
MA0659.1_MAFG	2	0.001185215	0.004919278	-0.005725328
MA0660.1_MEF2B	2	0.648994625	0.756833611	0.006189089
MA0661.1_MEOX1	2	0.83334922	0.891060385	1.49E-04
MA0662.1_MIXL1	2	0.008776432	0.025860327	0.008157095
MA0663.1_MLX	2	2.13E-10	1.37E-08	0.031598108
MA0664.1_MLXIPL	2	8.94E-11	8.63E-09	0.034837623
MA0665.1_MSC	2	0.008020222	0.024185982	-0.004177206
MA0666.1_MSX1	2	0.137132595	0.24851259	0.00649124
MA0667.1_MYF6	2	0.022641158	0.0598595	-0.003399519
MA0668.1_NEUROD2	2	0.32490371	0.478674931	-0.00846908
MA0669.1_NEUROG2	2	0.118054705	0.228990534	-0.003838346
MA0670.1_NFIA	2	0.696566529	0.79114078	-0.002626377
MA0671.1_NFIX	2	0.206669998	0.35143004	-0.010069663
MA0672.1_NKX2-3	2	0.003639581	0.012111018	-0.012314468
MA0673.1_NKX2-8	2	0.005142845	0.016271626	-0.015911769
MA0674.1_NKX6-1	2	0.002869698	0.010056424	0.007141372
MA0675.1_NKX6-2	2	0.002869698	0.010056424	0.007141372
MA0678.1_OLIG2	2	0.620131737	0.736950928	-0.006664737
MA0679.1_ONECUT1	2	0.390784426	0.546531842	0.004106404
MA0680.1_PAX7	2	0.91153898	0.94300642	1.21E-04
MA0683.1_POU4F2	2	0.790697029	0.862172467	2.47E-04
MA0684.1_RUNX3	2	0.003123658	0.010723791	-0.004931938
MA0685.1_SP4	2	3.34E-05	2.39E-04	0.008247816
MA0686.1_SPDEF	2	0.105279872	0.216159738	0.00510555
MA0687.1_SPIC	2	0.080177835	0.175844571	0.008507946
MA0688.1_TBX2	2	0.80900756	0.871823032	0.001697131
MA0689.1_TBX20	2	0.877961427	0.921021897	0.001138004
MA0690.1_TBX21	2	0.201087218	0.344976294	0.005887612
MA0691.1_TFAP4	2	7.01E-05	4.29E-04	-0.006820391
MA0692.1_TFEB	2	1.33E-09	4.66E-08	0.025751805
MA0694.1_ZBTB7B	2	0.551756501	0.696006566	-0.005358171
MA0695.1_ZBTB7C	2	0.259322004	0.409862168	-0.005191805
MA0696.1_ZIC1	2	0.010948341	0.031304146	0.002956167
MA0697.1_ZIC3	2	0.011969038	0.033722983	0.002045455
MA0698.1_ZBTB18	2	0.02820678	0.073072598	-0.002056203
MA0699.1_LBX2	2	0.047711623	0.113447211	0.007145007
MA0700.1_LHX2	2	0.036185461	0.09011347	0.006359641
MA0701.1_LHX9	2	9.54E-04	0.004093392	0.011223841
MA0702.1_LMX1A	2	0.029797221	0.076170379	0.007169787
MA0703.1_LMX1B	2	0.706607284	0.797515823	9.03E-04
MA0706.1_MEOX2	2	0.546891383	0.692131389	1.02E-04
MA0707.1_MNX1	2	0.574426031	0.714073937	2.69E-04
MA0708.1_MSX2	2	0.137132595	0.24851259	0.00649124
MA0710.1_NOTO	2	0.130374005	0.241944067	0.00583292
MA0711.1_OTX1	2	5.77E-05	3.77E-04	0.021381335
MA0712.1_OTX2	2	8.25E-04	0.003578624	0.011672969
MA0713.1_PHOX2A	2	0.27452167	0.427279696	0.001496058
MA0714.1_PITX3	2	2.55E-05	1.93E-04	0.01195574
MA0715.1_PROP1	2	0.66755432	0.769181993	-0.00206947
MA0716.1_PRRX1	2	7.31E-04	0.003280324	0.011575457
MA0717.1_RAX2	2	7.31E-04	0.003280324	0.011575457
MA0718.1_RAX	2	0.781366797	0.854412419	1.75E-04
MA0719.1_RHOXF1	2	0.158004813	0.281480329	0.003421705
MA0721.1_UNCX	2	0.029797221	0.076170379	0.007169787
MA0722.1_VAX1	2	0.993825453	0.996406818	3.70E-04
MA0723.1_VAX2	2	0.993825453	0.996406818	3.70E-04
MA0724.1_VENTX	2	0.575329001	0.714073937	0.001667436
MA0725.1_VSX1	2	0.880458756	0.921021897	8.26E-04
MA0726.1_VSX2	2	0.86945941	0.921021897	0.001661567
MA0727.1_NR3C2	2	0.697667301	0.79114078	2.08E-04
MA0729.1_RARA	2	0.283827782	0.43560225	0.006461838
MA0730.1_RARA(var.2)	2	0.033227473	0.083828788	0.008689786
MA0731.1_BCL6B	2	0.198358932	0.343347747	0.002735453
MA0732.1_EGR3	2	5.91E-06	5.79E-05	0.00862772
MA0733.1_EGR4	2	3.34E-06	3.53E-05	0.007716562
MA0734.1_GLI2	2	0.509091175	0.666132859	-0.003754701
MA0735.1_GLIS1	2	0.054050299	0.124930631	0.001998103
MA0736.1_GLIS2	2	6.89E-05	4.29E-04	0.004748766
MA0737.1_GLIS3	2	0.392215728	0.546553325	-3.20E-04
MA0738.1_HIC2	2	0.528794922	0.681341572	-0.002331258
MA0740.1_KLF14	2	1.08E-04	6.30E-04	0.008965155
MA0741.1_KLF16	2	1.68E-05	1.32E-04	0.004923978
MA0743.1_SCRT1	2	5.70E-05	3.77E-04	-0.011479695
MA0744.1_SCRT2	2	0.043888439	0.105880858	-0.004698832
MA0745.1_SNAI2	2	0.344235243	0.492128903	4.19E-05
MA0746.1_SP3	2	9.40E-07	1.30E-05	0.006866975
MA0747.1_SP8	2	6.35E-05	4.02E-04	0.005837963
MA0748.1_YY2	2	0.022225048	0.059164609	0.003167746
MA0749.1_ZBED1	2	1.38E-04	7.62E-04	0.019684218
MA0750.1_ZBTB7A	2	0.206244515	0.35143004	8.05E-04
MA0751.1_ZIC4	2	0.001144885	0.004803541	0.00385894
MA0752.1_ZNF410	2	0.543187689	0.689705421	-0.005836003
MA0753.1_ZNF740	2	4.52E-07	6.97E-06	0.009803295
MA0754.1_CUX1	2	0.929801829	0.951718559	-5.06E-04
MA0755.1_CUX2	2	0.779062193	0.854312518	-0.002302165
MA0756.1_ONECUT2	2	0.734692278	0.82439308	0.002455088
MA0757.1_ONECUT3	2	0.878246465	0.921021897	0.001008997
MA0758.1_E2F7	2	7.73E-06	6.63E-05	0.012132395
MA0759.1_ELK3	2	0.08211288	0.178065009	0.00641366
MA0760.1_ERF	2	0.136973516	0.24851259	0.006717352
MA0761.1_ETV1	2	0.158241532	0.281480329	0.005429354
MA0762.1_ETV2	2	0.019266509	0.052372342	0.007739369
MA0763.1_ETV3	2	0.114676167	0.224656593	0.004857618
MA0764.1_ETV4	2	0.115238356	0.224656593	0.00604425
MA0765.1_ETV5	2	0.216648663	0.362018979	0.004899998
MA0766.1_GATA5	2	0.501922209	0.661235402	0.004509339
MA0767.1_GCM2	2	0.11349983	0.223525176	0.003514874
MA0768.1_LEF1	2	0.878635417	0.921021897	0.001185118
MA0770.1_HSF2	2	0.001318188	0.005412984	0.01011486
MA0771.1_HSF4	2	3.12E-04	0.00150323	0.011708351
MA0772.1_IRF7	2	0.073108261	0.163120167	-0.001381195
MA0773.1_MEF2D	2	0.57728758	0.714208352	0.005896495
MA0774.1_MEIS2	2	0.014611904	0.040287106	-0.002655297
MA0775.1_MEIS3	2	0.47281442	0.631509917	2.66E-04
MA0776.1_MYBL1	2	0.022052316	0.059112457	0.009178187
MA0777.1_MYBL2	2	0.32912751	0.481047229	0.005776485
MA0778.1_NFKB2	2	0.05283476	0.12285673	0.005936463
MA0779.1_PAX1	2	0.011343388	0.032195205	-0.006252951
MA0780.1_PAX3	2	0.540616304	0.688705919	0.002648872
MA0781.1_PAX9	2	0.001629738	0.006290788	-0.009017209
MA0782.1_PKNOX1	2	0.18266703	0.319047392	-1.00E-03
MA0783.1_PKNOX2	2	0.401971693	0.555207826	0.001690669
MA0784.1_POU1F1	2	0.874233571	0.921021897	0.003360425
MA0785.1_POU2F1	2	0.997683497	0.997683497	0.002913847
MA0786.1_POU3F1	2	0.469135293	0.62929144	0.004102815
MA0787.1_POU3F2	2	0.736993455	0.824578184	0.004044292
MA0788.1_POU3F3	2	0.677410995	0.778216203	0.001933675
MA0789.1_POU3F4	2	0.292119497	0.442188729	0.004882326
MA0790.1_POU4F1	2	0.490753777	0.648736157	0.002387773
MA0791.1_POU4F3	2	0.294669414	0.442577407	0.002413379
MA0792.1_POU5F1B	2	0.914924717	0.94300642	0.004137206
MA0793.1_POU6F2	2	0.485120907	0.643493712	-3.98E-04
MA0794.1_PROX1	2	0.002164909	0.008035145	0.010855812
MA0795.1_SMAD3	2	0.003758726	0.012346913	-0.020817378
MA0796.1_TGIF1	2	8.27E-07	1.18E-05	-0.009682608
MA0797.1_TGIF2	2	0.013028634	0.036180236	-0.00361353
MA0798.1_RFX3	2	0.33099128	0.481047229	0.005840853
MA0799.1_RFX4	2	0.420973925	0.578277349	0.00616325
MA0800.1_EOMES	2	0.439846766	0.5978199	0.002790461
MA0801.1_MGA	2	0.960921912	0.973169675	0.002800709
MA0802.1_TBR1	2	0.515118396	0.669480474	0.001871696
MA0803.1_TBX15	2	0.960921912	0.973169675	0.002800709
MA0804.1_TBX19	2	0.330310225	0.481047229	-0.001777001
MA0805.1_TBX1	2	0.894519477	0.931029288	0.002240993
MA0806.1_TBX4	2	0.931993822	0.951718559	0.002083295
MA0807.1_TBX5	2	0.931993822	0.951718559	0.002083295
MA0808.1_TEAD3	2	0.051585348	0.121414294	0.002704833
MA0809.1_TEAD4	2	2.60E-04	0.001305848	0.005795279
MA0810.1_TFAP2A(var.2)	2	0.370085283	0.52136102	0.001445862
MA0811.1_TFAP2B	2	0.768268732	0.848983637	-7.39E-04
MA0812.1_TFAP2B(var.2)	2	0.689925994	0.790241643	4.67E-04
MA0813.1_TFAP2B(var.3)	2	0.617860441	0.736950928	9.06E-04
MA0814.1_TFAP2C(var.2)	2	0.963085015	0.973169675	-2.40E-04
MA0815.1_TFAP2C(var.3)	2	0.769803816	0.848983637	3.82E-05
MA0817.1_BHLHE23	2	0.307761862	0.460449917	-0.008341768
MA0818.1_BHLHE22	2	0.596930043	0.720046864	-0.00561747
MA0819.1_CLOCK	2	5.56E-08	1.19E-06	0.020686471
MA0820.1_FIGLA	2	0.041568613	0.100914999	-0.002980131
MA0821.1_HES5	2	0.006182091	0.019400708	0.016365228
MA0822.1_HES7	2	0.00233251	0.008574752	0.013771324
MA0823.1_HEY1	2	7.69E-06	6.63E-05	0.021514069
MA0824.1_ID4	2	0.003217034	0.010798044	-0.006814823
MA0825.1_MNT	2	1.16E-06	1.54E-05	0.023399366
MA0826.1_OLIG1	2	0.467938451	0.62929144	-0.008434494
MA0827.1_OLIG3	2	0.635997187	0.750445356	-0.007144321
MA0828.1_SREBF2(var.2)	2	1.19E-08	3.53E-07	0.02365257
MA0830.1_TCF4	2	8.55E-06	7.17E-05	-0.0092548
MA0831.1_TFE3	2	1.31E-09	4.66E-08	0.028099116
MA0833.1_ATF4	2	0.059826464	0.135841266	0.002513886
MA0834.1_ATF7	2	2.74E-06	3.03E-05	0.021604667
MA0835.1_BATF3	2	2.05E-05	1.58E-04	0.017563882
MA0836.1_CEBPD	2	0.220140863	0.366268849	0.004497205
MA0837.1_CEBPE	2	0.227721702	0.375643491	0.004407729
MA0838.1_CEBPG	2	0.021051567	0.056824509	0.009215818
MA0839.1_CREB3L1	2	1.19E-06	1.54E-05	0.012731678
MA0841.1_NFE2	2	0.001494472	0.00588639	-0.00868709
MA0842.1_NRL	2	0.122586665	0.233239264	-0.001697217
MA0843.1_TEF	2	1.15E-04	6.64E-04	0.011165807
MA0844.1_XBP1	2	0.003139348	0.010723791	0.012084354
MA0845.1_FOXB1	2	0.085631942	0.184658824	-0.004580955
MA0846.1_FOXC2	2	0.823263006	0.88272089	0.001035807
MA0847.1_FOXD2	2	0.111871591	0.221448381	-0.007837093
MA0848.1_FOXO4	2	0.111871591	0.221448381	-0.007837093
MA0849.1_FOXO6	2	0.111871591	0.221448381	-0.007837093
MA0850.1_FOXP3	2	0.111871591	0.221448381	-0.007837093
MA0855.1_RXRB	2	0.001042115	0.004420401	0.008253751
MA0856.1_RXRG	2	0.00387756	0.012561113	0.007344584
MA0861.1_TP73	2	0.310210531	0.46193697	0.003187994
MA0862.1_GMEB2	2	9.62E-08	1.86E-06	0.031698195
MA0863.1_MTF1	2	0.596358774	0.720046864	-0.002929657
MA0864.1_E2F2	2	0.038269896	0.094090317	0.005832897
MA0865.1_E2F8	2	7.33E-06	6.58E-05	0.013947574
MA0866.1_SOX21	2	0.311149254	0.46193697	-0.003722372
MA0867.1_SOX4	2	0.047906465	0.113447211	-0.003781519
MA0868.1_SOX8	2	0.469523147	0.62929144	-0.001126387
MA0871.1_TFEC	2	1.46E-08	3.96E-07	0.021338532
MA0872.1_TFAP2A(var.3)	2	0.696437584	0.79114078	-4.04E-04
MA0873.1_HOXD12	2	0.480642845	0.6397522	0.00172918
MA0875.1_BARX1	2	0.65619269	0.762922827	-0.001007699
MA0876.1_BSX	2	0.137132595	0.24851259	0.00649124
MA0878.1_CDX1	2	0.10339795	0.214777916	0.003808466
MA0882.1_DLX6	2	0.909891683	0.94300642	0.003498887
MA0884.1_DUXA	2	0.336473383	0.484622111	0.001834579
MA0886.1_EMX2	2	0.795290157	0.86473803	0.002547755
MA0887.1_EVX1	2	0.284382816	0.43560225	-0.002793927
MA0888.1_EVX2	2	0.591143277	0.720046864	-9.61E-04
MA0889.1_GBX1	2	0.620489771	0.736950928	0.004695784
MA0890.1_GBX2	2	0.797783772	0.865012741	0.002128985
MA0891.1_GSC2	2	0.002786172	0.010051049	0.009479558
MA0892.1_GSX1	2	0.008225701	0.024613338	0.006234973
MA0893.1_GSX2	2	0.039403003	0.096263032	0.005315643
MA0894.1_HESX1	2	0.534827491	0.684297921	0.003297009
MA0895.1_HMBOX1	2	0.260145676	0.409862168	-0.001671731
MA0899.1_HOXA10	2	0.209705368	0.353993706	-0.001871913
MA0900.1_HOXA2	2	0.593033798	0.720046864	9.38E-04
MA0901.1_HOXB13	2	0.331498868	0.481047229	-0.004520127
MA0902.1_HOXB2	2	0.224680443	0.372217386	0.003387676
MA0903.1_HOXB3	2	0.572838229	0.714073937	0.001694711
MA0905.1_HOXC10	2	0.754653075	0.839469992	-0.002501018
MA0906.1_HOXC12	2	0.066174426	0.148507723	0.005870797
MA0907.1_HOXC13	2	0.200630623	0.344976294	-0.001833665
MA0908.1_HOXD11	2	0.001515441	0.005908688	0.008715724
MA0909.1_HOXD13	2	0.333456515	0.482075711	-0.003781643
MA0914.1_ISL2	2	0.644171978	0.755769554	-9.79E-04
MA0003.3_TFAP2A	3	0.010973926	0.016045211	0.003381954
MA0009.2_T	3	0.502434623	0.555701331	-0.003517611
MA0014.2_PAX5	3	4.82E-09	7.76E-08	-0.064928749
MA0017.2_NR2F1	3	1.16E-08	1.54E-07	-0.051454721
MA0018.2_CREB1	3	1.57E-05	4.78E-05	-0.030128908
MA0024.3_E2F1	3	0.162892082	0.198348087	-0.010504251
MA0025.1_NFIL3	3	0.036143369	0.049298022	-0.007742743
MA0027.2_EN1	3	0.116569946	0.14561812	-0.012294005
MA0028.2_ELK1	3	2.51E-05	6.97E-05	-0.020848987
MA0030.1_FOXF2	3	0.877310343	0.888823602	7.98E-04
MA0031.1_FOXD1	3	2.43E-06	1.04E-05	0.039169302
MA0032.2_FOXC1	3	0.720378775	0.743492533	-0.001594015
MA0033.2_FOXL1	3	3.60E-07	2.44E-06	0.034171371
MA0036.2_GATA2	3	0.012781568	0.018478221	-0.007629374
MA0037.2_GATA3	3	0.004884936	0.007394452	0.008734587
MA0042.2_FOXI1	3	3.60E-07	2.44E-06	0.034171371
MA0043.2_HLF	3	0.184186861	0.220715636	-0.00978925
MA0046.2_HNF1A	3	0.003364797	0.005237143	-0.015780019
MA0048.2_NHLH1	3	7.82E-07	4.44E-06	0.017216835
MA0050.2_IRF1	3	5.02E-10	1.29E-08	-0.031543456
MA0051.1_IRF2	3	6.95E-05	1.67E-04	-0.010513451
MA0052.3_MEF2A	3	3.20E-12	4.12E-10	-0.047087542
MA0056.1_MZF1	3	2.11E-06	9.46E-06	0.007285331
MA0057.1_MZF1(var.2)	3	0.170673425	0.205874819	0.00330101
MA0058.3_MAX	3	3.58E-06	1.43E-05	-0.043180483
MA0059.1_MAX::MYC	3	3.87E-05	1.01E-04	-0.021219664
MA0060.2_NFYA	3	0.058750791	0.077398652	-0.006249522
MA0066.1_PPARG	3	0.667746956	0.706165274	0.002271317
MA0068.2_PAX4	3	0.001248993	0.002171673	-0.01504129
MA0069.1_Pax6	3	1.32E-04	2.94E-04	-0.015033997
MA0070.1_PBX1	3	0.319954631	0.365156445	0.002811697
MA0071.1_RORA	3	0.02503217	0.034756898	0.009181327
MA0072.1_RORA(var.2)	3	7.38E-04	0.001356716	0.019378101
MA0073.1_RREB1	3	0.001082771	0.001899771	-0.005580898
MA0074.1_RXRA::VDR	3	0.093716134	0.118217085	0.009484849
MA0076.2_ELK4	3	1.70E-09	3.18E-08	-0.02573036
MA0077.1_SOX9	3	0.38998164	0.435066222	-0.002428712
MA0079.3_SP1	3	2.35E-09	4.12E-08	-0.011954778
MA0080.4_SPI1	3	1.87E-21	7.24E-19	-0.03029817
MA0081.1_SPIB	3	9.68E-12	9.35E-10	-0.022866159
MA0083.3_SRF	3	0.681786369	0.719042455	-8.83E-04
MA0084.1_SRY	3	0.002458394	0.003942082	-0.013853713
MA0088.2_ZNF143	3	3.80E-04	7.37E-04	0.013781858
MA0090.2_TEAD1	3	8.48E-04	0.001522115	0.014635108
MA0091.1_TAL1::TCF3	3	0.032169306	0.044189865	-0.009346106
MA0093.2_USF1	3	1.11E-08	1.53E-07	-0.028865142
MA0095.2_YY1	3	0.001899045	0.003159618	-0.012323055
MA0098.3_ETS1	3	2.32E-07	2.13E-06	-0.030203416
MA0099.2_FOS::JUN	3	6.34E-06	2.26E-05	-0.01891497
MA0101.1_REL	3	0.060383798	0.079279408	-0.008302274
MA0102.3_CEBPA	3	2.98E-04	6.02E-04	-0.021071292
MA0103.2_ZEB1	3	7.98E-04	0.00145322	-0.008098936
MA0105.4_NFKB1	3	1.37E-09	2.79E-08	-0.022854596
MA0106.3_TP53	3	0.080227573	0.102542528	0.012197478
MA0107.1_RELA	3	0.299659072	0.344251196	-0.003154312
MA0112.3_ESR1	3	9.66E-07	5.18E-06	-0.043056077
MA0113.3_NR3C1	3	0.361359754	0.407850483	0.004860932
MA0115.1_NR1H2::RXRA	3	0.002460704	0.003942082	-0.004755289
MA0119.1_NFIC::TLX1	3	0.521514224	0.571887757	-0.001901803
MA0122.2_NKX3-2	3	0.091779791	0.116154097	0.003883563
MA0130.1_ZNF354C	3	1.33E-08	1.71E-07	0.035419608
MA0131.2_HINFP	3	1.37E-04	3.02E-04	-0.010426919
MA0132.2_PDX1	3	0.034536082	0.047272793	-0.019347186
MA0136.2_ELF5	3	1.77E-06	8.21E-06	-0.013202682
MA0137.3_STAT1	3	0.009078527	0.01342648	-0.009469619
MA0138.2_REST	3	5.09E-09	7.86E-08	0.050056573
MA0139.1_CTCF	3	0.365437524	0.410054896	-0.006406192
MA0140.2_GATA1::TAL1	3	0.002003704	0.003319441	0.011880856
MA0141.3_ESRRB	3	0.001781765	0.003003324	-0.015496126
MA0144.2_STAT3	3	0.005710979	0.008544332	-0.007522067
MA0145.3_TFCP2	3	2.37E-07	2.13E-06	-0.027489606
MA0148.3_FOXA1	3	0.746794107	0.766655653	-7.64E-04
MA0149.1_EWSR1-FLI1	3	3.60E-07	2.44E-06	-0.024030624
MA0152.1_NFATC2	3	1.92E-07	1.81E-06	0.017909101
MA0153.2_HNF1B	3	0.20256257	0.241324543	0.004669102
MA0154.3_EBF1	3	0.257828077	0.302497379	0.003174618
MA0155.1_INSM1	3	8.04E-04	0.001456423	0.008445159
MA0156.2_FEV	3	7.76E-08	8.32E-07	-0.027920826
MA0157.2_FOXO3	3	5.72E-06	2.12E-05	0.020540714
MA0158.1_HOXA5	3	0.032160608	0.044189865	-0.014006983
MA0159.1_RARA::RXRA	3	0.728863526	0.750243523	0.00222426
MA0160.1_NR4A2	3	4.67E-07	2.86E-06	-0.031140929
MA0161.1_NFIC	3	2.73E-06	1.12E-05	0.024854332
MA0162.2_EGR1	3	4.91E-10	1.29E-08	-0.005942716
MA0163.1_PLAG1	3	8.72E-05	2.04E-04	-0.012087171
MA0258.2_ESR2	3	0.936181672	0.938613313	0.00124976
MA0259.1_ARNT::HIF1A	3	2.59E-07	2.22E-06	-0.033075485
MA0442.1_SOX10	3	8.03E-06	2.72E-05	0.011818679
MA0462.1_BATF::JUN	3	0.003384799	0.005247118	-0.016711652
MA0464.2_BHLHE40	3	2.62E-06	1.09E-05	-0.041778615
MA0465.1_CDX2	3	0.072595019	0.094032474	0.00410176
MA0466.2_CEBPB	3	0.014841219	0.021217446	-0.019213918
MA0468.1_DUX4	3	0.159813442	0.195215154	0.006098
MA0469.2_E2F3	3	0.015188099	0.0215537	-0.024433423
MA0470.1_E2F4	3	1.34E-04	2.97E-04	-0.010619359
MA0471.1_E2F6	3	2.33E-06	1.02E-05	-0.00764845
MA0472.2_EGR2	3	0.01176825	0.017077235	-0.009637797
MA0473.2_ELF1	3	1.67E-07	1.65E-06	-0.02053156
MA0474.2_ERG	3	1.35E-07	1.38E-06	-0.031802036
MA0475.2_FLI1	3	4.93E-07	2.93E-06	-0.03124653
MA0476.1_FOS	3	7.11E-05	1.69E-04	-0.018289283
MA0477.1_FOSL1	3	6.78E-06	2.40E-05	-0.018180951
MA0478.1_FOSL2	3	1.75E-05	5.16E-05	-0.017066311
MA0479.1_FOXH1	3	1.36E-05	4.27E-05	0.017096987
MA0481.1_FOXP1	3	2.04E-10	8.73E-09	-0.04188587
MA0484.1_HNF4G	3	2.20E-05	6.34E-05	0.020828257
MA0486.2_HSF1	3	5.61E-06	2.10E-05	-0.027759517
MA0488.1_JUN	3	6.24E-08	6.89E-07	-0.02420181
MA0489.1_JUN(var.2)	3	4.40E-06	1.68E-05	-0.020202297
MA0490.1_JUNB	3	6.27E-06	2.26E-05	-0.018949722
MA0491.1_JUND	3	7.47E-05	1.77E-04	-0.015394682
MA0492.1_JUND(var.2)	3	9.28E-08	9.68E-07	-0.024886621
MA0495.1_MAFF	3	0.118744427	0.147855965	-0.003998401
MA0496.1_MAFK	3	0.091539933	0.116154097	-0.004506641
MA0497.1_MEF2C	3	8.21E-10	1.87E-08	-0.044318427
MA0498.2_MEIS1	3	3.59E-04	6.99E-04	-0.012757128
MA0501.1_MAF::NFE2	3	0.040705115	0.054746252	-0.008388863
MA0502.1_NFYB	3	8.33E-07	4.65E-06	-0.017915878
MA0504.1_NR2C2	3	0.003883964	0.005949246	-0.00760128
MA0506.1_NRF1	3	0.320694391	0.365156445	-0.002430515
MA0507.1_POU2F2	3	3.02E-11	2.33E-09	-0.025238549
MA0508.1_PRDM1	3	6.02E-05	1.50E-04	-0.015254439
MA0510.2_RFX5	3	1.19E-05	3.81E-05	-0.027164159
MA0511.2_RUNX2	3	4.42E-07	2.84E-06	-0.017589391
MA0513.1_SMAD2::SMAD3::SMAD4	3	3.17E-04	6.31E-04	0.00673769
MA0516.1_SP2	3	1.06E-09	2.26E-08	-0.013152023
MA0517.1_STAT1::STAT2	3	3.11E-09	5.22E-08	-0.026382763
MA0522.2_TCF3	3	0.685636225	0.719172779	-0.001280239
MA0523.1_TCF7L2	3	0.164407964	0.199564384	-0.004572203
MA0524.2_TFAP2C	3	1.96E-06	8.99E-06	0.017753413
MA0525.2_TP63	3	0.030403932	0.042064221	-0.013382165
MA0526.1_USF2	3	5.72E-08	6.49E-07	-0.032841009
MA0527.1_ZBTB33	3	0.013371267	0.019258616	-0.011989808
MA0528.1_ZNF263	3	6.39E-15	1.23E-12	-0.011795848
MA0593.1_FOXP2	3	2.16E-04	4.48E-04	0.019448728
MA0595.1_SREBF1	3	0.005576426	0.008375487	-0.014827874
MA0596.1_SREBF2	3	3.06E-04	6.16E-04	-0.011664894
MA0597.1_THAP1	3	2.81E-08	3.40E-07	0.035379087
MA0598.2_EHF	3	6.88E-06	2.41E-05	-0.013842882
MA0599.1_KLF5	3	8.83E-07	4.80E-06	-0.007636253
MA0600.2_RFX2	3	2.28E-04	4.67E-04	-0.028573072
MA0610.1_DMRT3	3	0.806003467	0.823061741	-5.87E-04
MA0612.1_EMX1	3	0.001581508	0.002677466	-0.015822017
MA0613.1_FOXG1	3	2.43E-06	1.04E-05	0.039169302
MA0618.1_LBX1	3	0.006672156	0.009943831	-0.014510292
MA0625.1_NFATC3	3	0.693331346	0.72527344	-0.001410388
MA0628.1_POU6F1	3	0.024140679	0.033884735	-0.021367337
MA0630.1_SHOX	3	3.33E-05	8.86E-05	-0.026313264
MA0634.1_ALX3	3	3.23E-04	6.34E-04	-0.019802499
MA0635.1_BARHL2	3	0.933446147	0.938307846	-2.89E-04
MA0636.1_BHLHE41	3	1.28E-06	6.57E-06	-0.042055273
MA0637.1_CENPB	3	1.20E-05	3.81E-05	0.031642763
MA0638.1_CREB3	3	2.49E-05	6.96E-05	-0.021470782
MA0639.1_DBP	3	0.001857969	0.003117988	-0.022744101
MA0640.1_ELF3	3	1.04E-06	5.52E-06	-0.015212056
MA0641.1_ELF4	3	1.38E-06	6.92E-06	-0.017003209
MA0642.1_EN2	3	1.38E-05	4.29E-05	-0.028994935
MA0644.1_ESX1	3	9.41E-06	3.13E-05	-0.021245418
MA0645.1_ETV6	3	6.32E-11	3.48E-09	-0.014230009
MA0646.1_GCM1	3	8.65E-05	2.04E-04	0.047696916
MA0647.1_GRHL1	3	4.01E-05	1.04E-04	-0.030749473
MA0648.1_GSC	3	0.129481555	0.160191924	0.009156557
MA0649.1_HEY2	3	1.89E-07	1.81E-06	-0.05095569
MA0650.1_HOXA13	3	0.009557075	0.014026734	0.002951439
MA0651.1_HOXC11	3	0.65898262	0.70073634	-0.00269687
MA0652.1_IRF8	3	5.49E-08	6.42E-07	-0.019280877
MA0653.1_IRF9	3	3.96E-07	2.59E-06	-0.022577898
MA0654.1_ISX	3	3.20E-04	6.31E-04	-0.02549549
MA0655.1_JDP2	3	2.41E-05	6.84E-05	-0.027304987
MA0656.1_JDP2(var.2)	3	5.74E-10	1.38E-08	-0.029474401
MA0657.1_KLF13	3	0.015065065	0.02145799	-0.012933697
MA0658.1_LHX6	3	0.003238506	0.005060986	-0.019114941
MA0659.1_MAFG	3	0.61675474	0.664992541	-9.11E-04
MA0660.1_MEF2B	3	7.85E-11	3.79E-09	-0.054502154
MA0661.1_MEOX1	3	0.55854633	0.609036394	-0.003468919
MA0662.1_MIXL1	3	2.81E-04	5.70E-04	-0.021062295
MA0663.1_MLX	3	4.36E-04	8.28E-04	-0.029035085
MA0664.1_MLXIPL	3	6.22E-06	2.26E-05	-0.035076461
MA0665.1_MSC	3	2.99E-06	1.20E-05	-0.015640536
MA0666.1_MSX1	3	6.12E-05	1.50E-04	-0.023784691
MA0667.1_MYF6	3	6.28E-04	0.001170756	-0.019448075
MA0668.1_NEUROD2	3	1.91E-04	3.99E-04	0.043365769
MA0669.1_NEUROG2	3	0.252260442	0.296867472	0.005874536
MA0670.1_NFIA	3	9.68E-04	0.001714585	0.019468187
MA0671.1_NFIX	3	2.82E-08	3.40E-07	0.050377076
MA0672.1_NKX2-3	3	4.55E-07	2.86E-06	0.034501073
MA0673.1_NKX2-8	3	1.73E-09	3.18E-08	0.050464023
MA0674.1_NKX6-1	3	0.644380744	0.689005449	-0.002503854
MA0675.1_NKX6-2	3	0.644380744	0.689005449	-0.002503854
MA0678.1_OLIG2	3	1.76E-04	3.72E-04	0.036011896
MA0679.1_ONECUT1	3	1.63E-04	3.52E-04	-0.026825295
MA0680.1_PAX7	3	0.001360693	0.002344766	-0.02210908
MA0683.1_POU4F2	3	0.002145105	0.003515103	-0.011625955
MA0684.1_RUNX3	3	4.74E-10	1.29E-08	-0.020655111
MA0685.1_SP4	3	3.23E-07	2.44E-06	-0.014956352
MA0686.1_SPDEF	3	6.22E-05	1.51E-04	-0.012381889
MA0687.1_SPIC	3	6.20E-09	9.21E-08	-0.027454571
MA0688.1_TBX2	3	0.002532417	0.004039309	-0.013318515
MA0689.1_TBX20	3	0.003182906	0.004994317	-0.008960821
MA0690.1_TBX21	3	1.05E-04	2.39E-04	-0.021214593
MA0691.1_TFAP4	3	0.921805206	0.929025612	0.001026358
MA0692.1_TFEB	3	1.36E-05	4.27E-05	-0.030273082
MA0694.1_ZBTB7B	3	3.68E-07	2.45E-06	0.038457349
MA0695.1_ZBTB7C	3	1.45E-06	7.07E-06	0.025742813
MA0696.1_ZIC1	3	0.003881548	0.005949246	-0.005554578
MA0697.1_ZIC3	3	0.332054641	0.375874168	-8.81E-04
MA0698.1_ZBTB18	3	0.00155169	0.002650231	-0.016207068
MA0699.1_LBX2	3	0.00214913	0.003515103	-0.019538915
MA0700.1_LHX2	3	4.18E-04	7.99E-04	-0.014880685
MA0701.1_LHX9	3	1.39E-04	3.03E-04	-0.0234241
MA0702.1_LMX1A	3	1.85E-04	3.88E-04	-0.022434433
MA0703.1_LMX1B	3	0.247321716	0.292841051	-0.007801692
MA0706.1_MEOX2	3	0.157026314	0.193032347	0.005896671
MA0707.1_MNX1	3	0.249451361	0.294459405	-0.00619113
MA0708.1_MSX2	3	6.12E-05	1.50E-04	-0.023784691
MA0710.1_NOTO	3	0.00245482	0.003942082	-0.017807141
MA0711.1_OTX1	3	0.788347387	0.807167351	0.001551831
MA0712.1_OTX2	3	0.685330808	0.719172779	-0.001732642
MA0713.1_PHOX2A	3	0.233858054	0.277751412	-0.004666683
MA0714.1_PITX3	3	0.539856228	0.590324374	-0.002770018
MA0715.1_PROP1	3	0.268951927	0.313641824	-0.00562784
MA0716.1_PRRX1	3	3.20E-04	6.31E-04	-0.02549549
MA0717.1_RAX2	3	3.20E-04	6.31E-04	-0.02549549
MA0718.1_RAX	3	0.063244181	0.082753402	-0.009004001
MA0719.1_RHOXF1	3	0.449964753	0.500537161	-0.004639023
MA0721.1_UNCX	3	1.85E-04	3.88E-04	-0.022434433
MA0722.1_VAX1	3	0.510329186	0.561216712	-0.004067068
MA0723.1_VAX2	3	0.510329186	0.561216712	-0.004067068
MA0724.1_VENTX	3	0.890684521	0.900011061	-0.001055487
MA0725.1_VSX1	3	0.049398875	0.065525656	-0.016363256
MA0726.1_VSX2	3	0.16852029	0.203914833	-0.013104977
MA0727.1_NR3C2	3	0.817114174	0.832205992	0.001935985
MA0729.1_RARA	3	7.82E-07	4.44E-06	-0.042673554
MA0730.1_RARA(var.2)	3	1.00E-04	2.31E-04	-0.016875189
MA0731.1_BCL6B	3	0.717953811	0.74297633	-0.001474072
MA0732.1_EGR3	3	4.85E-07	2.92E-06	-0.012977786
MA0733.1_EGR4	3	0.971659017	0.971659017	-0.001656615
MA0734.1_GLI2	3	1.89E-05	5.52E-05	0.022320334
MA0735.1_GLIS1	3	0.044913603	0.059781554	0.006347742
MA0736.1_GLIS2	3	0.015711645	0.022215	0.006436601
MA0737.1_GLIS3	3	7.24E-04	0.001336723	0.023208872
MA0738.1_HIC2	3	5.84E-04	0.001093804	0.015449377
MA0740.1_KLF14	3	7.48E-06	2.55E-05	-0.015700166
MA0741.1_KLF16	3	0.635267977	0.683045791	-4.90E-04
MA0743.1_SCRT1	3	0.001139377	0.001990043	0.019024873
MA0744.1_SCRT2	3	7.00E-04	0.001299104	0.009676055
MA0745.1_SNAI2	3	3.06E-07	2.41E-06	-0.032172316
MA0746.1_SP3	3	8.43E-07	4.65E-06	-0.008961325
MA0747.1_SP8	3	0.564203183	0.61347163	-0.002958695
MA0748.1_YY2	3	0.041828043	0.056061196	0.006966217
MA0749.1_ZBED1	3	0.009183056	0.013529236	-0.023457956
MA0750.1_ZBTB7A	3	0.002784068	0.004404304	0.009105346
MA0751.1_ZIC4	3	0.024708572	0.034556191	-0.003924671
MA0752.1_ZNF410	3	9.81E-04	0.001728408	0.031227148
MA0753.1_ZNF740	3	1.24E-04	2.78E-04	0.008251794
MA0754.1_CUX1	3	0.705707484	0.734240132	-0.002910612
MA0755.1_CUX2	3	0.664998911	0.705191153	0.001526211
MA0756.1_ONECUT2	3	2.84E-05	7.72E-05	-0.026905756
MA0757.1_ONECUT3	3	3.48E-10	1.12E-08	-0.032479539
MA0758.1_E2F7	3	9.02E-06	3.03E-05	-0.021744447
MA0759.1_ELK3	3	1.62E-06	7.71E-06	-0.025224101
MA0760.1_ERF	3	1.40E-06	6.92E-06	-0.027024352
MA0761.1_ETV1	3	2.21E-06	9.83E-06	-0.027064318
MA0762.1_ETV2	3	5.35E-05	1.36E-04	-0.020816648
MA0763.1_ETV3	3	2.05E-06	9.31E-06	-0.018535918
MA0764.1_ETV4	3	1.07E-05	3.47E-05	-0.028436773
MA0765.1_ETV5	3	4.24E-06	1.63E-05	-0.027648324
MA0766.1_GATA5	3	0.002016887	0.003327001	-0.016559604
MA0767.1_GCM2	3	0.068994111	0.089669113	0.009446793
MA0768.1_LEF1	3	0.024916311	0.034720924	-0.01035542
MA0770.1_HSF2	3	4.49E-06	1.70E-05	-0.026013048
MA0771.1_HSF4	3	1.64E-04	3.52E-04	-0.026557371
MA0772.1_IRF7	3	3.24E-05	8.68E-05	-0.02157544
MA0773.1_MEF2D	3	2.65E-10	1.02E-08	-0.04954898
MA0774.1_MEIS2	3	0.281662644	0.324542628	-0.002388042
MA0775.1_MEIS3	3	0.037317187	0.050365154	-0.005821721
MA0776.1_MYBL1	3	0.315266266	0.361106168	-0.001823067
MA0777.1_MYBL2	3	0.014634478	0.02099966	-0.021621597
MA0778.1_NFKB2	3	3.62E-05	9.51E-05	-0.011960575
MA0779.1_PAX1	3	0.011166722	0.01626549	-0.015418626
MA0780.1_PAX3	3	8.79E-04	0.001570696	-0.025619879
MA0781.1_PAX9	3	0.001259859	0.002180743	-0.017217394
MA0782.1_PKNOX1	3	5.09E-11	3.28E-09	-0.038454533
MA0783.1_PKNOX2	3	2.52E-06	1.06E-05	-0.030155089
MA0784.1_POU1F1	3	2.98E-07	2.41E-06	-0.030405099
MA0785.1_POU2F1	3	2.44E-07	2.14E-06	-0.026931265
MA0786.1_POU3F1	3	1.64E-05	4.90E-05	-0.023833958
MA0787.1_POU3F2	3	7.02E-07	4.11E-06	-0.029737284
MA0788.1_POU3F3	3	1.15E-04	2.60E-04	-0.01782279
MA0789.1_POU3F4	3	4.62E-07	2.86E-06	-0.019872708
MA0790.1_POU4F1	3	2.47E-05	6.96E-05	-0.021661196
MA0791.1_POU4F3	3	3.10E-05	8.37E-05	-0.018684906
MA0792.1_POU5F1B	3	8.02E-09	1.15E-07	-0.030073457
MA0793.1_POU6F2	3	4.24E-05	1.09E-04	-0.023311097
MA0794.1_PROX1	3	1.66E-06	7.80E-06	-0.027408543
MA0795.1_SMAD3	3	2.90E-06	1.18E-05	0.052709696
MA0796.1_TGIF1	3	0.037115768	0.050269076	-0.005503718
MA0797.1_TGIF2	3	1.32E-06	6.68E-06	-0.02232513
MA0798.1_RFX3	3	5.55E-05	1.40E-04	-0.023695333
MA0799.1_RFX4	3	2.31E-05	6.60E-05	-0.034722613
MA0800.1_EOMES	3	0.003059033	0.004819537	-0.014365153
MA0801.1_MGA	3	2.56E-05	7.02E-05	-0.02879125
MA0802.1_TBR1	3	0.116183507	0.145606602	-0.005819962
MA0803.1_TBX15	3	2.56E-05	7.02E-05	-0.02879125
MA0804.1_TBX19	3	0.274979915	0.318307082	-0.005615324
MA0805.1_TBX1	3	1.09E-06	5.69E-06	-0.029388992
MA0806.1_TBX4	3	1.06E-05	3.47E-05	-0.025914915
MA0807.1_TBX5	3	1.06E-05	3.47E-05	-0.025914915
MA0808.1_TEAD3	3	0.174304345	0.209599618	0.003481238
MA0809.1_TEAD4	3	0.075830443	0.09789482	0.005827724
MA0810.1_TFAP2A(var.2)	3	0.700652778	0.730951277	0.001152517
MA0811.1_TFAP2B	3	1.75E-04	3.72E-04	0.013797196
MA0812.1_TFAP2B(var.2)	3	0.001498799	0.002571273	0.007030583
MA0813.1_TFAP2B(var.3)	3	0.578612968	0.625615142	-6.69E-04
MA0814.1_TFAP2C(var.2)	3	3.06E-07	2.41E-06	0.016491524
MA0815.1_TFAP2C(var.3)	3	0.36405387	0.409693276	-0.001874609
MA0817.1_BHLHE23	3	1.35E-04	2.99E-04	0.039998443
MA0818.1_BHLHE22	3	0.003570892	0.005513458	0.03501018
MA0819.1_CLOCK	3	3.83E-04	7.39E-04	-0.011994476
MA0820.1_FIGLA	3	0.004861313	0.007387665	-0.010789628
MA0821.1_HES5	3	1.52E-06	7.33E-06	-0.050782789
MA0822.1_HES7	3	1.61E-05	4.87E-05	-0.038646846
MA0823.1_HEY1	3	4.13E-06	1.61E-05	-0.046135896
MA0824.1_ID4	3	7.16E-06	2.47E-05	-0.024637796
MA0825.1_MNT	3	2.92E-10	1.02E-08	-0.04471882
MA0826.1_OLIG1	3	9.49E-05	2.19E-04	0.048384233
MA0827.1_OLIG3	3	2.27E-04	4.67E-04	0.040567639
MA0828.1_SREBF2(var.2)	3	1.99E-05	5.76E-05	-0.027754067
MA0830.1_TCF4	3	0.004337287	0.006617363	-0.010423349
MA0831.1_TFE3	3	2.49E-06	1.06E-05	-0.03409067
MA0833.1_ATF4	3	0.002461248	0.003942082	0.008880271
MA0834.1_ATF7	3	3.04E-07	2.41E-06	-0.031329362
MA0835.1_BATF3	3	1.73E-05	5.13E-05	-0.029944563
MA0836.1_CEBPD	3	0.146157377	0.1802452	-0.01264993
MA0837.1_CEBPE	3	0.067387335	0.087876728	-0.013432839
MA0838.1_CEBPG	3	4.57E-05	1.17E-04	-0.033560637
MA0839.1_CREB3L1	3	0.002652909	0.004214086	-0.01483982
MA0841.1_NFE2	3	1.51E-05	4.63E-05	-0.019277047
MA0842.1_NRL	3	0.079564185	0.102032477	-0.004978549
MA0843.1_TEF	3	0.646982559	0.68987643	-0.003867745
MA0844.1_XBP1	3	9.13E-05	2.12E-04	-0.019306552
MA0845.1_FOXB1	3	0.054429075	0.071950764	0.004920511
MA0846.1_FOXC2	3	3.39E-05	8.96E-05	-0.015520088
MA0847.1_FOXD2	3	3.60E-07	2.44E-06	0.034171371
MA0848.1_FOXO4	3	3.60E-07	2.44E-06	0.034171371
MA0849.1_FOXO6	3	3.60E-07	2.44E-06	0.034171371
MA0850.1_FOXP3	3	3.60E-07	2.44E-06	0.034171371
MA0855.1_RXRB	3	0.001865946	0.003117988	-0.011487673
MA0856.1_RXRG	3	0.007392471	0.010974977	-0.008210305
MA0861.1_TP73	3	0.325043915	0.369020444	-0.006966388
MA0862.1_GMEB2	3	1.62E-04	3.52E-04	-0.030031112
MA0863.1_MTF1	3	3.89E-04	7.47E-04	0.02072771
MA0864.1_E2F2	3	0.017706648	0.024944402	-0.014283819
MA0865.1_E2F8	3	7.09E-06	2.47E-05	-0.026347812
MA0866.1_SOX21	3	0.002369086	0.003858512	0.01734058
MA0867.1_SOX4	3	0.005442135	0.008205719	0.008256191
MA0868.1_SOX8	3	0.838343603	0.851580607	5.71E-04
MA0871.1_TFEC	3	1.41E-05	4.35E-05	-0.0263563
MA0872.1_TFAP2A(var.3)	3	0.493312934	0.547180438	0.001371513
MA0873.1_HOXD12	3	0.114784866	0.144322339	-0.01035888
MA0875.1_BARX1	3	0.713052061	0.739887354	-0.002203823
MA0876.1_BSX	3	6.12E-05	1.50E-04	-0.023784691
MA0878.1_CDX1	3	6.81E-05	1.64E-04	-0.016551085
MA0882.1_DLX6	3	6.08E-06	2.24E-05	-0.033289744
MA0884.1_DUXA	3	0.26227939	0.306787408	-0.003630919
MA0886.1_EMX2	3	4.95E-04	9.31E-04	-0.023923701
MA0887.1_EVX1	3	0.036654283	0.04981885	-0.013273352
MA0888.1_EVX2	3	0.078775145	0.101357353	-0.015578069
MA0889.1_GBX1	3	0.001577858	0.002677466	-0.026963506
MA0890.1_GBX2	3	0.121673001	0.151015364	-0.007342716
MA0891.1_GSC2	3	0.368953777	0.412800458	0.006196688
MA0892.1_GSX1	3	0.085413577	0.108810695	-0.008898039
MA0893.1_GSX2	3	9.53E-04	0.001695967	-0.018501081
MA0894.1_HESX1	3	7.96E-04	0.00145322	-0.020668309
MA0895.1_HMBOX1	3	0.567205967	0.615004223	-0.001871924
MA0899.1_HOXA10	3	4.74E-04	8.97E-04	-0.010136005
MA0900.1_HOXA2	3	4.13E-06	1.61E-05	-0.02641105
MA0901.1_HOXB13	3	2.71E-04	5.54E-04	0.016017947
MA0902.1_HOXB2	3	0.1846921	0.220715636	-0.008729235
MA0903.1_HOXB3	3	0.272831847	0.317208111	-0.00497436
MA0905.1_HOXC10	3	0.158712101	0.194485304	0.007246467
MA0906.1_HOXC12	3	8.36E-04	0.001507289	-0.015382769
MA0907.1_HOXC13	3	6.18E-05	1.51E-04	-0.020324003
MA0908.1_HOXD11	3	1.12E-04	2.55E-04	-0.013978216
MA0909.1_HOXD13	3	0.042678328	0.057002888	0.00705199
MA0914.1_ISL2	3	0.275426335	0.318307082	-0.006889682
MA0003.3_TFAP2A	4	2.62E-06	2.20E-05	-0.007662651
MA0009.2_T	4	0.185435978	0.260284681	-0.002678748
MA0014.2_PAX5	4	5.34E-06	4.06E-05	0.03329696
MA0017.2_NR2F1	4	1.14E-06	1.18E-05	0.027536336
MA0018.2_CREB1	4	8.94E-08	1.57E-06	0.035511373
MA0024.3_E2F1	4	0.042930856	0.072363801	0.011829979
MA0025.1_NFIL3	4	0.125012291	0.182784793	0.005352887
MA0027.2_EN1	4	0.246828936	0.334301647	-0.00323997
MA0028.2_ELK1	4	7.42E-06	5.03E-05	0.013969797
MA0030.1_FOXF2	4	0.352618286	0.447732429	-0.002308664
MA0031.1_FOXD1	4	6.03E-05	2.74E-04	-0.019749817
MA0032.2_FOXC1	4	0.008561668	0.018566315	0.005885163
MA0033.2_FOXL1	4	0.001774625	0.004691816	-0.014882051
MA0036.2_GATA2	4	0.002264359	0.005826951	-0.004931813
MA0037.2_GATA3	4	0.001730965	0.004691816	-0.008142016
MA0042.2_FOXI1	4	0.001774625	0.004691816	-0.014882051
MA0043.2_HLF	4	0.031236783	0.055821288	0.00944517
MA0046.2_HNF1A	4	7.84E-08	1.44E-06	0.015160665
MA0048.2_NHLH1	4	1.52E-04	6.30E-04	-0.011719484
MA0050.2_IRF1	4	0.059858087	0.096674567	0.00947171
MA0051.1_IRF2	4	0.00349209	0.008477652	-0.00507171
MA0052.3_MEF2A	4	2.64E-07	3.64E-06	0.027715345
MA0056.1_MZF1	4	1.65E-07	2.55E-06	-0.007813593
MA0057.1_MZF1(var.2)	4	0.220687132	0.302075295	-0.002409992
MA0058.3_MAX	4	1.36E-05	7.85E-05	0.026147033
MA0059.1_MAX::MYC	4	1.89E-05	1.04E-04	0.016534039
MA0060.2_NFYA	4	5.54E-04	0.001781057	0.009292976
MA0066.1_PPARG	4	0.125013434	0.182784793	-0.003776916
MA0068.2_PAX4	4	0.400803692	0.495866106	0.004746156
MA0069.1_Pax6	4	0.834597819	0.873048125	0.002657354
MA0070.1_PBX1	4	0.42516731	0.512858068	0.001231605
MA0071.1_RORA	4	7.69E-07	8.48E-06	-0.010879981
MA0072.1_RORA(var.2)	4	0.071312111	0.112352958	-0.007928196
MA0073.1_RREB1	4	0.259447185	0.348310702	0.002125054
MA0074.1_RXRA::VDR	4	9.21E-04	0.002797868	-0.00866551
MA0076.2_ELK4	4	0.044829534	0.074266953	0.008212979
MA0077.1_SOX9	4	0.879203021	0.909845485	6.40E-04
MA0079.3_SP1	4	1.33E-04	5.64E-04	0.005499922
MA0080.4_SPI1	4	0.148460953	0.212244178	3.85E-04
MA0081.1_SPIB	4	0.012000845	0.024640033	-0.002619548
MA0083.3_SRF	4	0.001237834	0.003592511	-0.010023503
MA0084.1_SRY	4	0.002295101	0.005866947	0.007568638
MA0088.2_ZNF143	4	0.031529382	0.055914006	-0.006318412
MA0090.2_TEAD1	4	1.72E-06	1.64E-05	-0.009757352
MA0091.1_TAL1::TCF3	4	0.407494256	0.500094772	0.003008701
MA0093.2_USF1	4	1.75E-07	2.60E-06	0.020425769
MA0095.2_YY1	4	0.001539712	0.004306731	0.012780863
MA0098.3_ETS1	4	0.006776077	0.015118877	0.012256371
MA0099.2_FOS::JUN	4	0.467090386	0.556471879	0.005228962
MA0101.1_REL	4	0.704610606	0.76830422	-3.32E-04
MA0102.3_CEBPA	4	0.00461408	0.010729125	0.008870566
MA0103.2_ZEB1	4	0.557962822	0.63345191	0.00211272
MA0105.4_NFKB1	4	0.08535299	0.131259976	0.008910745
MA0106.3_TP53	4	0.040532075	0.06922735	-0.007362781
MA0107.1_RELA	4	0.320122634	0.413268684	-0.003359936
MA0112.3_ESR1	4	5.45E-06	4.06E-05	0.021871636
MA0113.3_NR3C1	4	0.001102801	0.00327447	-0.011674628
MA0115.1_NR1H2::RXRA	4	0.015243527	0.030487054	-0.002916361
MA0119.1_NFIC::TLX1	4	0.02136602	0.040427862	0.005309109
MA0122.2_NKX3-2	4	0.349633956	0.445408275	-0.002711989
MA0130.1_ZNF354C	4	0.004134747	0.009791487	-0.011879297
MA0131.2_HINFP	4	0.651508175	0.726827039	4.50E-04
MA0132.2_PDX1	4	0.303184665	0.396709426	0.007795004
MA0136.2_ELF5	4	0.122120672	0.180607583	-8.62E-04
MA0137.3_STAT1	4	0.52322686	0.604424365	3.06E-04
MA0138.2_REST	4	5.90E-05	2.74E-04	-0.0210832
MA0139.1_CTCF	4	5.48E-05	2.58E-04	0.019272256
MA0140.2_GATA1::TAL1	4	0.001224361	0.003580328	-0.008583334
MA0141.3_ESRRB	4	0.327275296	0.420320643	-1.12E-04
MA0144.2_STAT3	4	0.100777231	0.152549064	-0.001240856
MA0145.3_TFCP2	4	0.756163689	0.806296088	0.005124878
MA0148.3_FOXA1	4	0.929844706	0.947018619	2.67E-04
MA0149.1_EWSR1-FLI1	4	0.52741721	0.604424365	0.002147688
MA0152.1_NFATC2	4	0.845262383	0.879437412	-0.002935324
MA0153.2_HNF1B	4	0.044824697	0.074266953	0.003896401
MA0154.3_EBF1	4	5.50E-04	0.001781057	-0.010312752
MA0155.1_INSM1	4	0.29418839	0.390229273	-0.002380344
MA0156.2_FEV	4	4.81E-04	0.001613472	0.013864227
MA0157.2_FOXO3	4	0.004643707	0.01073336	-0.011614376
MA0158.1_HOXA5	4	0.478328711	0.564632668	0.003897555
MA0159.1_RARA::RXRA	4	4.00E-05	1.98E-04	-0.010098912
MA0160.1_NR4A2	4	0.177906584	0.251545574	0.008095406
MA0161.1_NFIC	4	1.35E-05	7.85E-05	-0.011773401
MA0162.2_EGR1	4	2.17E-04	8.35E-04	0.003186223
MA0163.1_PLAG1	4	1.58E-04	6.43E-04	0.006972382
MA0258.2_ESR2	4	0.002536827	0.006400099	-0.007323484
MA0259.1_ARNT::HIF1A	4	0.003320646	0.008112465	0.0150537
MA0442.1_SOX10	4	3.52E-11	1.36E-08	-0.008638047
MA0462.1_BATF::JUN	4	0.214496353	0.296758396	0.007891924
MA0464.2_BHLHE40	4	5.29E-09	3.38E-07	0.037177904
MA0465.1_CDX2	4	0.624164436	0.698340499	6.35E-05
MA0466.2_CEBPB	4	0.022107347	0.041424447	0.01077195
MA0468.1_DUX4	4	0.991614729	0.992812991	-8.90E-04
MA0469.2_E2F3	4	1.50E-04	6.30E-04	0.029895555
MA0470.1_E2F4	4	2.13E-04	8.29E-04	0.006149425
MA0471.1_E2F6	4	0.518291097	0.604411975	0.001723594
MA0472.2_EGR2	4	3.16E-08	8.43E-07	0.015472346
MA0473.2_ELF1	4	0.001854167	0.004835869	0.009261472
MA0474.2_ERG	4	0.001221317	0.003580328	0.013881969
MA0475.2_FLI1	4	7.59E-04	0.002380596	0.014534545
MA0476.1_FOS	4	0.503714263	0.590983907	0.005182485
MA0477.1_FOSL1	4	0.615253722	0.692384655	0.004446366
MA0478.1_FOSL2	4	0.525711356	0.604424365	0.004617489
MA0479.1_FOXH1	4	1.55E-04	6.35E-04	-0.010450453
MA0481.1_FOXP1	4	1.85E-08	5.52E-07	0.0245774
MA0484.1_HNF4G	4	9.73E-10	1.40E-07	-0.015238267
MA0486.2_HSF1	4	0.036466594	0.06340588	0.011053364
MA0488.1_JUN	4	0.008114538	0.017696111	0.012403682
MA0489.1_JUN(var.2)	4	0.621242175	0.697091511	0.004807837
MA0490.1_JUNB	4	0.567741191	0.642663049	0.004841238
MA0491.1_JUND	4	0.767306591	0.815923813	0.003348664
MA0492.1_JUND(var.2)	4	0.004480687	0.010505348	0.012987559
MA0495.1_MAFF	4	0.889132121	0.917660425	7.62E-04
MA0496.1_MAFK	4	0.898843068	0.922748468	8.73E-04
MA0497.1_MEF2C	4	1.27E-05	7.68E-05	0.023249992
MA0498.2_MEIS1	4	0.529943712	0.60520199	2.41E-04
MA0501.1_MAF::NFE2	4	0.713728651	0.774099224	0.002001682
MA0502.1_NFYB	4	3.28E-05	1.71E-04	0.014158773
MA0504.1_NR2C2	4	0.026462099	0.048180992	-0.001698633
MA0506.1_NRF1	4	0.278018304	0.37005195	0.001893007
MA0507.1_POU2F2	4	0.102426322	0.154439688	0.007742052
MA0508.1_PRDM1	4	0.0629703	0.101277233	-0.001622992
MA0510.2_RFX5	4	0.313260113	0.407132672	0.008403902
MA0511.2_RUNX2	4	0.946759916	0.959184587	0.002340173
MA0513.1_SMAD2::SMAD3::SMAD4	4	0.043411118	0.072855181	-0.004503606
MA0516.1_SP2	4	1.28E-04	5.49E-04	0.00573012
MA0517.1_STAT1::STAT2	4	0.799590683	0.845594531	0.004450828
MA0522.2_TCF3	4	0.066901469	0.106518755	0.003322141
MA0523.1_TCF7L2	4	0.011912809	0.024590077	-0.002803912
MA0524.2_TFAP2C	4	8.20E-06	5.46E-05	-0.01333189
MA0525.2_TP63	4	0.374591614	0.466426977	0.0044932
MA0526.1_USF2	4	1.74E-06	1.64E-05	0.018937116
MA0527.1_ZBTB33	4	3.90E-04	0.00136984	0.013972634
MA0528.1_ZNF263	4	0.047262388	0.077630987	-8.87E-04
MA0593.1_FOXP2	4	5.33E-04	0.001743744	-0.011169768
MA0595.1_SREBF1	4	0.360341481	0.456038727	0.003529355
MA0596.1_SREBF2	4	0.79399644	0.841985236	0.002105514
MA0597.1_THAP1	4	5.43E-08	1.23E-06	-0.019572712
MA0598.2_EHF	4	0.725316184	0.779866427	0.002577489
MA0599.1_KLF5	4	2.07E-05	1.11E-04	0.005411089
MA0600.2_RFX2	4	0.295506545	0.390635365	0.009149483
MA0610.1_DMRT3	4	0.3934122	0.488286524	-0.002525911
MA0612.1_EMX1	4	0.023979726	0.04407702	0.01059208
MA0613.1_FOXG1	4	6.03E-05	2.74E-04	-0.019749817
MA0618.1_LBX1	4	0.084746778	0.130849026	0.008963544
MA0625.1_NFATC3	4	0.219238584	0.301160475	0.002925295
MA0628.1_POU6F1	4	2.75E-04	0.001030258	0.019350909
MA0630.1_SHOX	4	1.25E-07	2.00E-06	0.0191082
MA0634.1_ALX3	4	0.005119808	0.011693762	0.012475187
MA0635.1_BARHL2	4	0.723231069	0.779796627	-9.63E-04
MA0636.1_BHLHE41	4	4.73E-07	5.70E-06	0.032841787
MA0637.1_CENPB	4	0.713936072	0.774099224	-0.00601617
MA0638.1_CREB3	4	0.420506229	0.50882572	0.005562958
MA0639.1_DBP	4	0.002854176	0.007062255	0.016404873
MA0640.1_ELF3	4	0.749386994	0.801283601	0.001692249
MA0641.1_ELF4	4	0.073459534	0.115265773	0.005450033
MA0642.1_EN2	4	0.111325217	0.165913257	0.009616184
MA0644.1_ESX1	4	0.031578376	0.055914006	0.01047775
MA0645.1_ETV6	4	0.035866129	0.062644007	-0.001834388
MA0646.1_GCM1	4	0.003769831	0.008982438	-0.018325191
MA0647.1_GRHL1	4	0.362437187	0.457192008	0.007123746
MA0648.1_GSC	4	0.155731844	0.221001808	-0.005478399
MA0649.1_HEY2	4	7.58E-09	3.38E-07	0.033282686
MA0650.1_HOXA13	4	3.46E-04	0.001246488	0.006534048
MA0651.1_HOXC11	4	0.103324396	0.155187615	0.005173157
MA0652.1_IRF8	4	0.016608226	0.032542007	-0.005891556
MA0653.1_IRF9	4	0.126723038	0.184585256	-0.001687163
MA0654.1_ISX	4	5.48E-06	4.06E-05	0.016146462
MA0655.1_JDP2	4	0.151197964	0.215359461	0.010680275
MA0656.1_JDP2(var.2)	4	2.81E-04	0.001043832	0.026836346
MA0657.1_KLF13	4	4.38E-08	1.06E-06	0.028260634
MA0658.1_LHX6	4	0.028144648	0.051003916	0.011327985
MA0659.1_MAFG	4	0.041689604	0.070579769	-0.002719208
MA0660.1_MEF2B	4	1.29E-05	7.68E-05	0.029476158
MA0661.1_MEOX1	4	0.127381929	0.18484746	0.006142207
MA0662.1_MIXL1	4	6.24E-07	7.19E-06	0.015164254
MA0663.1_MLX	4	8.62E-06	5.63E-05	0.028255732
MA0664.1_MLXIPL	4	5.99E-06	4.28E-05	0.030911392
MA0665.1_MSC	4	0.969494434	0.979646208	0.002151581
MA0666.1_MSX1	4	0.009605734	0.020279807	0.010963201
MA0667.1_MYF6	4	0.363866693	0.457500142	0.005301429
MA0668.1_NEUROD2	4	0.021671112	0.040805118	-0.016651637
MA0669.1_NEUROG2	4	0.081744183	0.127230865	-0.005844927
MA0670.1_NFIA	4	0.004490628	0.010505348	-0.009254016
MA0671.1_NFIX	4	1.72E-04	6.83E-04	-0.020840465
MA0672.1_NKX2-3	4	0.00968515	0.020317761	-0.012715094
MA0673.1_NKX2-8	4	3.97E-05	1.98E-04	-0.023215787
MA0674.1_NKX6-1	4	0.992812991	0.992812991	3.83E-04
MA0675.1_NKX6-2	4	0.992812991	0.992812991	3.83E-04
MA0678.1_OLIG2	4	0.522463964	0.604424365	-0.007685581
MA0679.1_ONECUT1	4	4.22E-04	0.001453666	0.018370271
MA0680.1_PAX7	4	2.19E-04	8.35E-04	0.019387267
MA0683.1_POU4F2	4	4.52E-04	0.001529028	0.012913291
MA0684.1_RUNX3	4	0.373572451	0.466426977	0.005110829
MA0685.1_SP4	4	6.91E-09	3.38E-07	0.018413416
MA0686.1_SPDEF	4	0.989364262	0.992812991	0.001744724
MA0687.1_SPIC	4	0.526889714	0.604424365	0.002453023
MA0688.1_TBX2	4	0.474282845	0.561574166	5.82E-04
MA0689.1_TBX20	4	0.673880964	0.747465666	0.000464795
MA0690.1_TBX21	4	0.94081745	0.955672462	0.002862423
MA0691.1_TFAP4	4	0.015961671	0.031758788	-0.004403637
MA0692.1_TFEB	4	1.99E-05	1.08E-04	0.023995053
MA0694.1_ZBTB7B	4	4.94E-05	2.35E-04	-0.017542985
MA0695.1_ZBTB7C	4	0.004737301	0.010884512	-0.010062221
MA0696.1_ZIC1	4	0.037268802	0.064222132	0.003631205
MA0697.1_ZIC3	4	0.122865506	0.181015594	0.001784087
MA0698.1_ZBTB18	4	0.913553931	0.932888405	0.002101272
MA0699.1_LBX2	4	0.016418094	0.032333592	0.009948973
MA0700.1_LHX2	4	0.067057144	0.106518755	0.009260632
MA0701.1_LHX9	4	3.07E-05	1.62E-04	0.01323286
MA0702.1_LMX1A	4	7.07E-06	4.87E-05	0.016578474
MA0703.1_LMX1B	4	0.00961452	0.020279807	0.008710049
MA0706.1_MEOX2	4	0.43076538	0.517992015	9.24E-04
MA0707.1_MNX1	4	3.27E-04	0.001191412	0.012751524
MA0708.1_MSX2	4	0.009605734	0.020279807	0.010963201
MA0710.1_NOTO	4	0.002572663	0.006448362	0.009621161
MA0711.1_OTX1	4	0.453395247	0.543511073	0.004270244
MA0712.1_OTX2	4	0.025982926	0.047532747	-0.006069657
MA0713.1_PHOX2A	4	8.73E-07	9.37E-06	0.009796661
MA0714.1_PITX3	4	0.901843889	0.923373319	7.78E-04
MA0715.1_PROP1	4	1.86E-08	5.52E-07	0.01332346
MA0716.1_PRRX1	4	5.48E-06	4.06E-05	0.016146462
MA0717.1_RAX2	4	5.48E-06	4.06E-05	0.016146462
MA0718.1_RAX	4	0.001079605	0.003230447	0.012122283
MA0719.1_RHOXF1	4	0.002471218	0.006275594	0.00930248
MA0721.1_UNCX	4	7.07E-06	4.87E-05	0.016578474
MA0722.1_VAX1	4	0.680218934	0.75018431	0.001993866
MA0723.1_VAX2	4	0.680218934	0.75018431	0.001993866
MA0724.1_VENTX	4	0.72042785	0.77895	0.001476187
MA0725.1_VSX1	4	0.044727518	0.074266953	0.008674313
MA0726.1_VSX2	4	0.202624123	0.282357081	0.007007275
MA0727.1_NR3C2	4	0.012263113	0.025045299	-0.008729951
MA0729.1_RARA	4	2.84E-09	2.57E-07	0.026716346
MA0730.1_RARA(var.2)	4	0.003113438	0.007654696	-0.005699428
MA0731.1_BCL6B	4	0.372842065	0.466426977	-0.001903206
MA0732.1_EGR3	4	1.09E-09	1.40E-07	0.015883483
MA0733.1_EGR4	4	6.49E-08	1.39E-06	0.01113564
MA0734.1_GLI2	4	0.009254982	0.019957672	-0.008428033
MA0735.1_GLIS1	4	0.527696919	0.604424365	1.02E-04
MA0736.1_GLIS2	4	0.536295692	0.610649372	-1.46E-04
MA0737.1_GLIS3	4	0.046602602	0.076874377	-0.008191395
MA0738.1_HIC2	4	0.020685986	0.039333944	-0.008821991
MA0740.1_KLF14	4	1.15E-08	4.02E-07	0.02354689
MA0741.1_KLF16	4	2.46E-06	2.11E-05	0.008569569
MA0743.1_SCRT1	4	0.402982214	0.496968481	-0.00453544
MA0744.1_SCRT2	4	0.500249648	0.588708427	-0.003122913
MA0745.1_SNAI2	4	1.28E-04	5.49E-04	0.015213228
MA0746.1_SP3	4	3.34E-09	2.57E-07	0.011721604
MA0747.1_SP8	4	7.37E-08	1.44E-06	0.013750766
MA0748.1_YY2	4	0.010538238	0.021987891	0.010096075
MA0749.1_ZBED1	4	3.05E-04	0.001119867	0.024075487
MA0750.1_ZBTB7A	4	0.511465173	0.598259263	-0.002458249
MA0751.1_ZIC4	4	7.68E-04	0.002389618	0.004233931
MA0752.1_ZNF410	4	0.214263762	0.296758396	-0.007942475
MA0753.1_ZNF740	4	0.035154314	0.061679843	0.00431327
MA0754.1_CUX1	4	0.047857249	0.077944718	0.007533954
MA0755.1_CUX2	4	0.083419122	0.12931639	0.006810942
MA0756.1_ONECUT2	4	2.66E-04	0.001007864	0.018033473
MA0757.1_ONECUT3	4	3.80E-07	4.88E-06	0.023682657
MA0758.1_E2F7	4	4.26E-04	0.001453666	0.015543875
MA0759.1_ELK3	4	5.18E-04	0.001723058	0.013186215
MA0760.1_ERF	4	0.019390814	0.037053733	0.010179336
MA0761.1_ETV1	4	1.03E-05	6.42E-05	0.016989282
MA0762.1_ETV2	4	0.464543516	0.555151074	0.004702729
MA0763.1_ETV3	4	0.00182856	0.004801525	0.009888244
MA0764.1_ETV4	4	5.08E-06	4.06E-05	0.018195269
MA0765.1_ETV5	4	1.20E-07	2.00E-06	0.017890108
MA0766.1_GATA5	4	0.218036599	0.300579026	-8.75E-04
MA0767.1_GCM2	4	0.115474757	0.1714356	-0.007626298
MA0768.1_LEF1	4	0.827395622	0.870230818	0.001885571
MA0770.1_HSF2	4	0.041523872	0.070579769	0.009938732
MA0771.1_HSF4	4	0.003617098	0.00872625	0.011051265
MA0772.1_IRF7	4	0.468756003	0.556737899	0.001170124
MA0773.1_MEF2D	4	1.95E-06	1.79E-05	0.02753466
MA0774.1_MEIS2	4	0.022755161	0.04243233	-0.005531421
MA0775.1_MEIS3	4	0.063950537	0.102427002	-0.004770097
MA0776.1_MYBL1	4	0.006057835	0.013754849	-0.010089036
MA0777.1_MYBL2	4	0.259047044	0.348310702	0.008753955
MA0778.1_NFKB2	4	0.895400427	0.921665506	0.001253076
MA0779.1_PAX1	4	4.34E-05	2.10E-04	0.01369066
MA0780.1_PAX3	4	1.01E-05	6.40E-05	0.023352378
MA0781.1_PAX9	4	4.71E-07	5.70E-06	0.017831312
MA0782.1_PKNOX1	4	0.002723223	0.006781703	0.015767009
MA0783.1_PKNOX2	4	0.851567068	0.883615291	0.004836307
MA0784.1_POU1F1	4	5.89E-04	0.001877726	0.012738587
MA0785.1_POU2F1	4	0.023791857	0.043940941	0.009406285
MA0786.1_POU3F1	4	0.016117873	0.031905124	0.00846434
MA0787.1_POU3F2	4	0.007949351	0.017479272	0.010686409
MA0788.1_POU3F3	4	1.16E-06	1.18E-05	0.010644003
MA0789.1_POU3F4	4	0.693902195	0.760926839	0.003667211
MA0790.1_POU4F1	4	7.76E-08	1.44E-06	0.015831671
MA0791.1_POU4F3	4	3.27E-08	8.43E-07	0.016249935
MA0792.1_POU5F1B	4	0.314378722	0.407215392	0.007026153
MA0793.1_POU6F2	4	8.38E-04	0.002586788	0.015117123
MA0794.1_PROX1	4	0.007969824	0.017479272	0.013548863
MA0795.1_SMAD3	4	0.014515734	0.029335462	-0.018290426
MA0796.1_TGIF1	4	0.303181573	0.396709426	-0.001799262
MA0797.1_TGIF2	4	0.593441273	0.669790442	0.00457711
MA0798.1_RFX3	4	0.415086239	0.503846819	0.007295659
MA0799.1_RFX4	4	0.038179366	0.065498823	0.014544271
MA0800.1_EOMES	4	0.023520976	0.043649503	0.00522709
MA0801.1_MGA	4	0.001423291	0.004039636	0.012801076
MA0802.1_TBR1	4	0.698366006	0.763652347	-7.22E-05
MA0803.1_TBX15	4	0.001423291	0.004039636	0.012801076
MA0804.1_TBX19	4	0.656258171	0.730016293	-5.86E-04
MA0805.1_TBX1	4	8.68E-04	0.00266055	0.013735794
MA0806.1_TBX4	4	1.55E-05	8.66E-05	0.014596037
MA0807.1_TBX5	4	1.55E-05	8.66E-05	0.014596037
MA0808.1_TEAD3	4	0.128185323	0.18531661	-0.002432681
MA0809.1_TEAD4	4	0.017338321	0.033631115	-0.005939506
MA0810.1_TFAP2A(var.2)	4	6.79E-04	0.002147578	-0.004831333
MA0811.1_TFAP2B	4	1.29E-05	7.68E-05	-0.012018333
MA0812.1_TFAP2B(var.2)	4	2.32E-06	2.03E-05	-0.007454782
MA0813.1_TFAP2B(var.3)	4	0.106833507	0.159836177	-0.002007381
MA0814.1_TFAP2C(var.2)	4	7.89E-09	3.38E-07	-0.01550772
MA0815.1_TFAP2C(var.3)	4	0.809483725	0.853717808	-3.73E-05
MA0817.1_BHLHE23	4	0.015134589	0.030426829	-0.014465583
MA0818.1_BHLHE22	4	0.019067054	0.036616332	-0.013348095
MA0819.1_CLOCK	4	0.09344657	0.142009354	-0.003158654
MA0820.1_FIGLA	4	8.75E-06	5.63E-05	0.008326575
MA0821.1_HES5	4	1.21E-04	5.31E-04	0.02407913
MA0822.1_HES7	4	3.64E-04	0.001300254	0.017252821
MA0823.1_HEY1	4	3.23E-07	4.31E-06	0.028410989
MA0824.1_ID4	4	3.42E-05	1.76E-04	0.015626092
MA0825.1_MNT	4	6.33E-07	7.19E-06	0.026780512
MA0826.1_OLIG1	4	0.013436117	0.027296532	-0.016891939
MA0827.1_OLIG3	4	0.327762989	0.420320643	-0.009421918
MA0828.1_SREBF2(var.2)	4	4.07E-05	1.99E-04	0.025275407
MA0830.1_TCF4	4	1.66E-04	6.67E-04	0.009660881
MA0831.1_TFE3	4	1.94E-07	2.77E-06	0.028361505
MA0833.1_ATF4	4	0.036958391	0.06397282	0.004506486
MA0834.1_ATF7	4	1.20E-04	5.31E-04	0.02940436
MA0835.1_BATF3	4	0.002113914	0.005476315	0.019280392
MA0836.1_CEBPD	4	0.080507522	0.125813375	0.010114938
MA0837.1_CEBPE	4	0.242311703	0.329339146	0.005633079
MA0838.1_CEBPG	4	1.11E-08	4.02E-07	0.033072142
MA0839.1_CREB3L1	4	0.408399839	0.500094772	0.004600275
MA0841.1_NFE2	4	0.307933071	0.40156137	0.006933816
MA0842.1_NRL	4	0.187745202	0.262571188	-0.001093822
MA0843.1_TEF	4	0.131562771	0.189489663	0.007501021
MA0844.1_XBP1	4	0.296685579	0.390855404	-0.001682156
MA0845.1_FOXB1	4	0.047571513	0.077807643	0.003734622
MA0846.1_FOXC2	4	5.64E-06	4.11E-05	0.011452805
MA0847.1_FOXD2	4	0.001774625	0.004691816	-0.014882051
MA0848.1_FOXO4	4	0.001774625	0.004691816	-0.014882051
MA0849.1_FOXO6	4	0.001774625	0.004691816	-0.014882051
MA0850.1_FOXP3	4	0.001774625	0.004691816	-0.014882051
MA0855.1_RXRB	4	0.259879487	0.348310702	-8.73E-04
MA0856.1_RXRG	4	0.222844917	0.303951018	-0.001761183
MA0861.1_TP73	4	0.832458601	0.873048125	2.74E-04
MA0862.1_GMEB2	4	3.78E-04	0.001340271	0.032227689
MA0863.1_MTF1	4	0.001337153	0.0038518	-0.010385998
MA0864.1_E2F2	4	1.17E-04	5.23E-04	0.021652937
MA0865.1_E2F8	4	5.33E-04	0.001743744	0.013150057
MA0866.1_SOX21	4	0.006532137	0.014659331	-0.00827063
MA0867.1_SOX4	4	0.030710198	0.055393161	-0.004144819
MA0868.1_SOX8	4	0.839320861	0.875615817	-4.13E-04
MA0871.1_TFEC	4	2.25E-06	2.02E-05	0.022888646
MA0872.1_TFAP2A(var.3)	4	0.41393959	0.503846819	-0.001033355
MA0873.1_HOXD12	4	0.001675207	0.004652013	0.010493768
MA0875.1_BARX1	4	0.734485633	0.787531818	0.001685266
MA0876.1_BSX	4	0.009605734	0.020279807	0.010963201
MA0878.1_CDX1	4	4.10E-04	0.001426409	0.009401496
MA0882.1_DLX6	4	0.007901162	0.017479272	0.014683549
MA0884.1_DUXA	4	0.272378124	0.363799155	0.002820474
MA0886.1_EMX2	4	0.010915185	0.022651943	0.013669086
MA0887.1_EVX1	4	0.001506481	0.004244538	0.010732366
MA0888.1_EVX2	4	0.057853897	0.093830271	0.00991671
MA0889.1_GBX1	4	0.091851044	0.140136375	0.009234252
MA0890.1_GBX2	4	0.40940401	0.500094772	-0.001553162
MA0891.1_GSC2	4	0.031764954	0.055987545	-0.007492925
MA0892.1_GSX1	4	0.069229535	0.109518855	0.004954739
MA0893.1_GSX2	4	1.20E-06	1.19E-05	0.01518861
MA0894.1_HESX1	4	0.017323446	0.033631115	0.011654757
MA0895.1_HMBOX1	4	0.334739339	0.427845645	-0.0025135
MA0899.1_HOXA10	4	3.96E-05	1.98E-04	0.009914352
MA0900.1_HOXA2	4	0.019042781	0.036616332	0.01039697
MA0901.1_HOXB13	4	0.143669652	0.206157939	4.39E-04
MA0902.1_HOXB2	4	0.087897808	0.134637118	0.006077469
MA0903.1_HOXB3	4	0.685529801	0.753887473	0.001547782
MA0905.1_HOXC10	4	0.031227497	0.055821288	0.003904073
MA0906.1_HOXC12	4	0.006213121	0.014024939	0.010468929
MA0907.1_HOXC13	4	0.003748229	0.008982438	0.013507602
MA0908.1_HOXD11	4	2.07E-04	8.14E-04	0.010095984
MA0909.1_HOXD13	4	0.00101424	0.003058568	0.006020893
MA0914.1_ISL2	4	0.179433115	0.252778038	0.004709818
